# Supplementary material for: Proteomics and Metabolomics Profiles of Unvaccinated Nonagenarian Patients with Severe SARS-CoV‑2 Infection
Source: J Proteome Res. 2025 Sep 25;24(11):5453–66. doi: 10.1021/acs.jproteome.5c00251 (PMC12604035; doi:10.1021/acs.jproteome.5c00251)
Supplement: Supplementary file 2 [file pr5c00251_si_002.xlsx]

## Sheet: Sheet1
Supplementary Table 1. Clinical information and sample details
Sample ID	Sample Code	sex	age	COVID-19 outcome	group	Serology			Chronic diseases and/or comorbidities
						IgM	IgG	IgA	Alzheimer	asthma	Coagulopathy	COPD*	Hypertension	heart failure	Nephropathy	Parkinson	Behavioral disorders
01	C028875	F	95	Deceased	D	Positive	Positive	Positive	yes	no	no	no	yes	no	no	no	no
02	C028876	M	95	Deceased	D	Negative	Positive	Positive	no	no	yes	yes	yes	no	yes	no	no
03	C028877	M	92	Deceased	D	Positive	Positive	Positive	yes	no	no	no	yes	no	no	no	no
04	C028899	F	93	Survival	R	Negative	Positive	Positive	no	yes	no	yes	yes	no	no	yes	no
05	C028902	M	94	Survival	R	Negative	Positive	Positive	no	no	no	yes	no	no	no	no	no
06	C028998	F	91	Survival	R	Negative	Positive	Positive	no	no	no	yes	yes	yes	no	no	no
07	C028797	F	100	NA	C	Negative	Negative	Negative	no	no	no	no	no	no	no	no	yes
08	C028798	F	97	NA	C	Negative	Negative	Negative	no	no	no	no	no	no	no	no	no
09	C029039	M	101	NA	C	Negative	Negative	Negative	no	no	no	no	no	no	no	no	no
* Chronic Obstructive Pulmonary Disease
