# Supplementary material for: Proteomics and Metabolomics Profiles of Unvaccinated Nonagenarian Patients with Severe SARS-CoV‑2 Infection
Source: J Proteome Res. 2025 Sep 25;24(11):5453–66. doi: 10.1021/acs.jproteome.5c00251 (PMC12604035; doi:10.1021/acs.jproteome.5c00251)
Supplement: Supplementary file 3 [file pr5c00251_si_003.xlsx]

## Sheet: suplementar_table_proteins
Supplementary Table 2.Identified Proteins in C, R and D groups
Group D	Group D	Group D	Group R	Group R	Group R	Group C	Group C	Group C
ID-01	ID-02	ID-03	ID-04	ID-05	ID-06	ID-07	ID-08	ID-09	Contaminant	ProteinFDRConfidenceCombined	Master	PSMs	UniquePeptides	Peptides	Accession	Description
32.5019	31.9164	31.3461	32.5718	31.4835	30.4782	32.6117	32.0611	32.4084	FALSE	High	Master Protein	48201	144	162	P01023	Alpha-2-macroglobulin OS=Homo sapiens OX=9606 GN=A2M PE=1 SV=3
31.5746	31.7224	30.4718	32.0401	31.4401	30.8303	31.9147	31.184	31.0907	FALSE	High	Master Protein	43145	174	185	P01024	Complement C3 OS=Homo sapiens OX=9606 GN=C3 PE=1 SV=2
32.3139	31.9851	30.9896	32.3919	32.5244	30.7014	32.354	32.3919	32.6324	FALSE	High	Master Protein	29646	106	107	P02787	Serotransferrin OS=Homo sapiens OX=9606 GN=TF PE=1 SV=3
29.4387	29.8494	29.221	29.7963	30.0938	29.2656	30.0995	29.5937	28.8667	FALSE	High	Master Protein	28187	295	295	P04114	Apolipoprotein B-100 OS=Homo sapiens OX=9606 GN=APOB PE=1 SV=2
33.2988	32.6459	32.3236	32.527	33.1209	32.6168	33.236	32.2335	32.4969	FALSE	High	Master Protein	27925	34	73	P01857	Immunoglobulin heavy constant gamma 1 OS=Homo sapiens OX=9606 GN=IGHG1 PE=1 SV=1
31.2244	31.938	31.4095	31.1053	30.0682	30.545	31.1677	30.6188	30.7359	FALSE	High	Master Protein	27770	72	72	P02675	Fibrinogen beta chain OS=Homo sapiens OX=9606 GN=FGB PE=1 SV=2
32.1524	32.5434	32.2051	31.7172	30.6915	31.6319	31.7057	31.288	31.3642	FALSE	High	Master Protein	26593	94	94	P02671	Fibrinogen alpha chain OS=Homo sapiens OX=9606 GN=FGA PE=1 SV=2
31.5058	32.0405	30.7917	31.0468	30.067	30.8714	30.6946	30.1179	30.5493	FALSE	High	Master Protein	22663	52	52	P01009	Alpha-1-antitrypsin OS=Homo sapiens OX=9606 GN=SERPINA1 PE=1 SV=3
30.4219	30.1211	29.047	30.412	30.2042	30.6235	30.8406	30.8313	31.06	FALSE	High	Master Protein	22388	24	60	P01859	Immunoglobulin heavy constant gamma 2 OS=Homo sapiens OX=9606 GN=IGHG2 PE=1 SV=2
32.5491	33.0752	32.2844	32.2271	31.4007	27.6568	32.6704	31.3268	30.634	FALSE	High	Master Protein	22146	35	59	P00738	Haptoglobin OS=Homo sapiens OX=9606 GN=HP PE=1 SV=1
27.2576	27.0514	24.2274	28.0227	26.8807	27.4585	28.3206	26.5322	25.9548	FALSE	High	Master Protein	16819	17	50	P01861	Immunoglobulin heavy constant gamma 4 OS=Homo sapiens OX=9606 GN=IGHG4 PE=1 SV=1
31.5114	31.0577	30.9012	32.0306	31.4785	31.0845	31.9332	32.0096	32.2834	FALSE	High	Master Protein	15537	34	34	P02647	Apolipoprotein A-I OS=Homo sapiens OX=9606 GN=APOA1 PE=1 SV=1
31.8378	31.6003	30.7103	31.4245	31.6218	31.7503	32.1196	31.2975	31.5682	FALSE	High	Master Protein	15367	36	36	P01834	Immunoglobulin kappa constant OS=Homo sapiens OX=9606 GN=IGKC PE=1 SV=2
24.1126	24.5889	23.1622	24.4806	23.332	23.7143	25.0353	23.6021	23.4286	FALSE	High	Master Protein	14426	8	134	P0C0L4	Complement C4-A OS=Homo sapiens OX=9606 GN=C4A PE=1 SV=2
29.7311	29.9042	29.5537	29.9925	28.4153	29.227	30.1984	28.6902	28.7326	FALSE	High	Master Protein	14423	8	134	P0C0L5	Complement C4-B OS=Homo sapiens OX=9606 GN=C4B PE=1 SV=2
27.6154	28.2076	27.5555	27.7168	28.7598	28.5577	27.9621	26.1522	26.8214	FALSE	High	Master Protein	14188	15	48	P01860	Immunoglobulin heavy constant gamma 3 OS=Homo sapiens OX=9606 GN=IGHG3 PE=1 SV=2
31.5791	32.1805	31.9188	31.4753	30.4547	31.1593	31.5343	31.1228	31.2075	FALSE	High	Master Protein	14099	55	55	P02679	Fibrinogen gamma chain OS=Homo sapiens OX=9606 GN=FGG PE=1 SV=3
31.3428	30.8529	30.6751	30.7966	30.2427	30.5395	30.5049	29.9708	29.6165	FALSE	High	Master Protein	11509	42	65	P01876	Immunoglobulin heavy constant alpha 1 OS=Homo sapiens OX=9606 GN=IGHA1 PE=1 SV=2
22.856	23.1188	23.0783	24.5324	23.4946	22.4373	22.7166	23.7432	22.7385	FALSE	High	Master Protein	11456	6	30	P00739	Haptoglobin-related protein OS=Homo sapiens OX=9606 GN=HPR PE=2 SV=2
30.1902	29.97	28.7795	30.2537	29.1883	29.1009	29.9168	29.2896	29.5581	FALSE	High	Master Protein	11199	65	65	P02790	Hemopexin OS=Homo sapiens OX=9606 GN=HPX PE=1 SV=2
28.7973	29.0301	27.9577	29.0646	27.9217	28.269	28.9517	28.1524	28.1644	FALSE	High	Master Protein	9372	56	61	P08603	Complement factor H OS=Homo sapiens OX=9606 GN=CFH PE=1 SV=4
29.4051	29.2807	28.714	29.0315	28.4444	28.4554	29.2812	28.9258	28.776	FALSE	High	Master Protein	8818	98	98	P00450	Ceruloplasmin OS=Homo sapiens OX=9606 GN=CP PE=1 SV=1
28.6761	28.506	27.9314	28.5514	27.5767	27.8624	28.5844	27.1212	27.6592	FALSE	High	Master Protein	8337	53	53	P02774	Vitamin D-binding protein OS=Homo sapiens OX=9606 GN=GC PE=1 SV=2
27.8625	27.5751	27.6694	28.4679	28.1526	27.6837	28.7232	28.4556	28.1304	FALSE	High	Master Protein	8273	79	79	P02751-1	Isoform 1 of Fibronectin OS=Homo sapiens OX=9606 GN=FN1
29.8162	30.225	28.9722	28.5251	27.2181	28.6477	28.5452	27.5175	27.6832	FALSE	High	Master Protein	7959	35	37	P01011	Alpha-1-antichymotrypsin OS=Homo sapiens OX=9606 GN=SERPINA3 PE=1 SV=2
28.8598	28.383	27.7473	29.6339	28.0154	27.2248	28.7048	27.9904	29.0573	FALSE	High	Master Protein	6915	56	66	P04264	Keratin, type II cytoskeletal 1 OS=Homo sapiens OX=9606 GN=KRT1 PE=1 SV=6
29.5942	29.0881	29.1998	28.4498	29.7021	28.5987	29.5139	27.2929	28.925	FALSE	High	Master Protein	6805	36	36	P01871	Immunoglobulin heavy constant mu OS=Homo sapiens OX=9606 GN=IGHM PE=1 SV=4
27.2227	26.8204	26.5536	26.4745	27.4622	27.2512	27.3587	26.0284	26.1235	FALSE	High	Master Protein	6405	6	21	P0DOY3	Immunoglobulin lambda constant 3 OS=Homo sapiens OX=9606 GN=IGLC3 PE=1 SV=1
30.9721	30.6561	30.4625	30.4316	31.0179	30.6321	30.8009	30.3389	30.4654	FALSE	High	Master Protein	6078	6	21	B9A064	Immunoglobulin lambda-like polypeptide 5 OS=Homo sapiens OX=9606 GN=IGLL5 PE=2 SV=2
27.6884	28.0678	27.2726	27.2733	26.3489	26.876	27.4686	26.8105	26.4751	FALSE	High	Master Protein	6071	2	67	Q14624	Inter-alpha-trypsin inhibitor heavy chain H4 OS=Homo sapiens OX=9606 GN=ITIH4 PE=1 SV=4
27.7427	27.9238	27.152	28.2559	27.2232	27.3125	27.3448	26.7797	27.038	FALSE	High	Master Protein	5629	56	62	P00747	Plasminogen OS=Homo sapiens OX=9606 GN=PLG PE=1 SV=2
29.1407	30.0037	28.8193	28.6063	27.8198	29.1103	28.2669	27.369	27.4809	FALSE	High	Master Protein	5246	13	15	P02763	Alpha-1-acid glycoprotein 1 OS=Homo sapiens OX=9606 GN=ORM1 PE=1 SV=1
23.3678	23.8051	22.5487	23.2629	23.4317	23.5174	25.1036	23.1087	23.1324	FALSE	High	Master Protein	5236	36	45	P20742	Pregnancy zone protein OS=Homo sapiens OX=9606 GN=PZP PE=1 SV=4
27.9887	28.0476	27.2823	27.7469	26.9447	27.3039	27.9878	27.1434	27.0433	FALSE	High	Master Protein	5199	35	35	P04003	C4b-binding protein alpha chain OS=Homo sapiens OX=9606 GN=C4BPA PE=1 SV=2
26.2046	26.3783	25.5696	28.1031	27.2135	25.6421	27.6891	26.4724	26.9402	FALSE	High	Master Protein	5078	26	26	P02766	Transthyretin OS=Homo sapiens OX=9606 GN=TTR PE=1 SV=1
26.3981	26.1902	26.0686	27.0206	26.2283	26.2591	27.1439	26.3889	26.1066	FALSE	High	Master Protein	4920	44	44	P00734	Prothrombin OS=Homo sapiens OX=9606 GN=F2 PE=1 SV=2
27.7492	26.857	25.8794	27.115	26.9282	27.1839	27.1554	25.73	27.166	FALSE	High	Master Protein	4544	11	20	P01619	Immunoglobulin kappa variable 3-20 OS=Homo sapiens OX=9606 GN=IGKV3-20 PE=1 SV=2
27.2858	27.5362	26.5745	27.487	26.6546	26.6726	27.4723	26.7475	26.6264	FALSE	High	Master Protein	4448	30	30	P01008	Antithrombin-III OS=Homo sapiens OX=9606 GN=SERPINC1 PE=1 SV=1
24.6494	24.635	22.0903	24.0998	23.1274	23.3327	24.6402	22.6937	22.4222	FALSE	High	Master Protein	4407	2	30	P01042-2	Isoform LMW of Kininogen-1 OS=Homo sapiens OX=9606 GN=KNG1
27.3599	27.1454	26.521	27.57	26.6888	26.6232	27.6294	26.9234	26.8055	FALSE	High	Master Protein	4395	5	33	P01042	Kininogen-1 OS=Homo sapiens OX=9606 GN=KNG1 PE=1 SV=2
26.9792	26.5509	25.1822	26.0765	26.32	25.5956	26.5449	25.2651	25.5554	FALSE	High	Master Protein	4206	4	16	A0A075B6S5	Immunoglobulin kappa variable 1-27 OS=Homo sapiens OX=9606 GN=IGKV1-27 PE=3 SV=1
27.2655	26.865	26.4128	27.9754	25.6759	25.3922	27.4003	26.4093	27.328	FALSE	High	Master Protein	4179	46	46	P35527	Keratin, type I cytoskeletal 9 OS=Homo sapiens OX=9606 GN=KRT9 PE=1 SV=3
28.966	28.542	27.1507	28.2042	26.7286	27.401	27.9798	27.3142	26.9989	FALSE	High	Master Protein	4129	52	52	P00751	Complement factor B OS=Homo sapiens OX=9606 GN=CFB PE=1 SV=2
27.9792	27.4335	26.0074	28.0442	26.7468	26.4347	27.8827	26.8716	27.56	FALSE	High	Master Protein	4073	32	32	P06727	Apolipoprotein A-IV OS=Homo sapiens OX=9606 GN=APOA4 PE=1 SV=4
26.9531	26.0341	25.9195	27.8376	26.7451	26.3125	27.6778	26.7651	26.3442	FALSE	High	Master Protein	4069	43	43	P19823	Inter-alpha-trypsin inhibitor heavy chain H2 OS=Homo sapiens OX=9606 GN=ITIH2 PE=1 SV=2
26.4482	26.5549	26.0664	26.49	25.5236	26.007	26.5908	25.7495	25.8883	FALSE	High	Master Protein	4010	71	71	P01031	Complement C5 OS=Homo sapiens OX=9606 GN=C5 PE=1 SV=4
26.4106	24.1259	23.1242	24.9288	25.3003	24.7696	25.7273	23.5143	23.157	FALSE	High	Master Protein	4004	13	36	P01877	Immunoglobulin heavy constant alpha 2 OS=Homo sapiens OX=9606 GN=IGHA2 PE=1 SV=4
27.6108	27.3194	26.8138	27.6042	26.7843	26.7056	27.5237	27.1934	26.6633	FALSE	High	Master Protein	3978	37	37	P19827	Inter-alpha-trypsin inhibitor heavy chain H1 OS=Homo sapiens OX=9606 GN=ITIH1 PE=1 SV=3
25.2205	23.9135	23.6331	23.434	23.2461	24.0741	24.7969	22.6705	22.9786	FALSE	High	Master Protein	3972	3	15	P04432	Immunoglobulin kappa variable 1D-39 OS=Homo sapiens OX=9606 GN=IGKV1D-39 PE=3 SV=2
27.6608	27.4278	26.196	28.7258	27.0901	25.6581	27.0829	26.5834	27.6064	FALSE	High	Master Protein	3781	32	38	P13645	Keratin, type I cytoskeletal 10 OS=Homo sapiens OX=9606 GN=KRT10 PE=1 SV=6
28.2093	29.2454	28.2686	29.5222	27.5539	27.3461	28.2226	27.1424	27.2909	FALSE	High	Master Protein	3595	9	18	P68871	Hemoglobin subunit beta OS=Homo sapiens OX=9606 GN=HBB PE=1 SV=2
27.5292	27.3849	25.9732	27.3814	26.7106	26.2578	27.4639	26.7091	26.4115	FALSE	High	Master Protein	3389	34	34	P04217	Alpha-1B-glycoprotein OS=Homo sapiens OX=9606 GN=A1BG PE=1 SV=4
27.1388	27.5742	27.0008	26.6295	26.6458	26.653	26.8664	26.0833	26.1768	FALSE	High	Master Protein	3365	11	13	P19652	Alpha-1-acid glycoprotein 2 OS=Homo sapiens OX=9606 GN=ORM2 PE=1 SV=2
26.9518	27.6026	26.8171	26.9049	26.2967	26.9461	27.3275	26.3374	26.772	FALSE	High	Master Protein	3350	24	24	P05155	Plasma protease C1 inhibitor OS=Homo sapiens OX=9606 GN=SERPING1 PE=1 SV=2
27.5006	26.6866	26.3948	27.8902	26.6408	26.5145	27.5418	26.8029	27.1343	FALSE	High	Master Protein	3233	18	18	P02765	Alpha-2-HS-glycoprotein OS=Homo sapiens OX=9606 GN=AHSG PE=1 SV=2
26.2419	27.28	26.0575	27.4945	25.135	25.2485	26.4251	24.6188	24.9576	FALSE	High	Master Protein	3159	13	13	P69905	Hemoglobin subunit alpha OS=Homo sapiens OX=9606 GN=HBA1 PE=1 SV=2
19.5334	18.3574	17.1112	17.7608	17.5564	17.2791	19.6968	17.3399	17.3308	FALSE	High	Master Protein	3061	1	12	P01601	Immunoglobulin kappa variable 1D-16 OS=Homo sapiens OX=9606 GN=IGKV1D-16 PE=3 SV=2
23.0963	24.1663	18.5946	21.2512	21.3675	20.993	23.6814	18.9436	19.2992	FALSE	High	Master Protein	2993	6	13	P01593	Immunoglobulin kappa variable 1D-33 OS=Homo sapiens OX=9606 GN=IGKV1D-33 PE=1 SV=2
23.3263	21.4201	21.3239	21.8852	21.3412	21.8118	22.0135	20.8619	21.9042	FALSE	High	Master Protein	2977	1	11	A0A0C4DH25	Immunoglobulin kappa variable 3D-20 OS=Homo sapiens OX=9606 GN=IGKV3D-20 PE=3 SV=1
21.9436	21.1511	20.2485	20.4934	21.0504	20.5587	20.1972	18.8378	21.7941	FALSE	High	Master Protein	2824	3	9	P04430	Immunoglobulin kappa variable 1-16 OS=Homo sapiens OX=9606 GN=IGKV1-16 PE=1 SV=2
27.0626	27.5574	25.8529	27.0998	26.3816	26.1009	27.1373	26.219	26.5182	FALSE	High	Master Protein	2651	14	14	P02760	Protein AMBP OS=Homo sapiens OX=9606 GN=AMBP PE=1 SV=1
26.6761	26.4684	25.7434	26.3694	26.6744	26.3185	27.3489	26.3214	26.8886	FALSE	High	Master Protein	2639	24	24	P02749	Beta-2-glycoprotein 1 OS=Homo sapiens OX=9606 GN=APOH PE=1 SV=3
25.2455	25.9374	24.3505	26.0302	24.2282	26.4114	24.6746	24.8499	23.6711	FALSE	High	Master Protein	2629	88	88	P21333	Filamin-A OS=Homo sapiens OX=9606 GN=FLNA PE=1 SV=4
26.7921	26.9236	25.8631	26.183	25.1771	25.651	26.0502	25.27	25.2057	FALSE	High	Master Protein	2610	25	25	P02748	Complement component C9 OS=Homo sapiens OX=9606 GN=C9 PE=1 SV=2
26.6204	25.4615	25.4467	26.5978	26.2642	25.9613	26.8927	26.9955	26.5521	FALSE	High	Master Protein	2600	27	27	P04196	Histidine-rich glycoprotein OS=Homo sapiens OX=9606 GN=HRG PE=1 SV=1
26.5615	27.0577	25.6554	26.5441	25.2221	25.4796	25.9296	25.0243	26.6396	FALSE	High	Master Protein	2574	39	39	P10643	Complement component C7 OS=Homo sapiens OX=9606 GN=C7 PE=1 SV=2
21.2193	21.636	19.8324	21.0393	20.4136	20.0952	21.3281	20.0662	21.0666	FALSE	High	Master Protein	2567	1	14	P01780	Immunoglobulin heavy variable 3-7 OS=Homo sapiens OX=9606 GN=IGHV3-7 PE=1 SV=2
26.7773	26.3485	25.3352	26.8538	25.4853	25.1477	26.6729	25.5134	25.9615	FALSE	High	Master Protein	2521	38	38	P06396	Gelsolin OS=Homo sapiens OX=9606 GN=GSN PE=1 SV=1
25.1437	25.8012	23.9516	26.0146	23.8036	25.9968	25.214	24.9026	23.3772	FALSE	High	Master Protein	2513	80	80	Q9Y490	Talin-1 OS=Homo sapiens OX=9606 GN=TLN1 PE=1 SV=3
25.8148	25.7928	24.7617	27.3442	25.3185	23.9972	25.2146	25.5583	26.1597	FALSE	High	Master Protein	2499	2	37	P35908	Keratin, type II cytoskeletal 2 epidermal OS=Homo sapiens OX=9606 GN=KRT2 PE=1 SV=2
32.256	31.0733	30.9454	31.6072	31.9907	31.3664	31.7122	31.3949	31.4213	FALSE	High	Master Protein	2492	1	1	Q969T7	7-methylguanosine phosphate-specific 5'-nucleotidase OS=Homo sapiens OX=9606 GN=NT5C3B PE=1 SV=4
26.4368	26.0309	24.7367	25.8403	24.9031	25.2525	26.3636	24.6129	25.7996	FALSE	High	Master Protein	2464	14	18	A0A087WSY6	Immunoglobulin kappa variable 3D-15 OS=Homo sapiens OX=9606 GN=IGKV3D-15 PE=3 SV=6
27.1286	27.4395	26.5245	27.5771	27.1238	25.612	27.4861	26.9333	27.2745	FALSE	High	Master Protein	2374	16	16	P10909	Clusterin OS=Homo sapiens OX=9606 GN=CLU PE=1 SV=1
21.5993	18.7009	18.5019	20.5145	20.198	19.5469	18.5299	17.4172	20.3245	FALSE	High	Master Protein	2356	1	13	A0A0B4J1X5	Immunoglobulin heavy variable 3-74 OS=Homo sapiens OX=9606 GN=IGHV3-74 PE=3 SV=1
21.3679	22.2734	19.8046	22.165	19.7575	22.3118	20.6002	20.1106	19.5842	FALSE	High	Master Protein	2335	2	11	P68133	Actin, alpha skeletal muscle OS=Homo sapiens OX=9606 GN=ACTA1 PE=1 SV=1
27.1176	26.7628	25.8902	25.4619	26.4448	26.224	26.8477	25.5955	25.7794	FALSE	High	Master Protein	2287	2	14	P01763	Immunoglobulin heavy variable 3-48 OS=Homo sapiens OX=9606 GN=IGHV3-48 PE=1 SV=2
26.8173	27.8511	26.6206	27.2318	26.5329	26.6006	27.5114	26.4953	26.2646	FALSE	High	Master Protein	2231	17	17	P02649	Apolipoprotein E OS=Homo sapiens OX=9606 GN=APOE PE=1 SV=1
23.758	23.7386	21.9638	21.7234	23.1078	22.3667	22.9684	22.1399	23.3373	FALSE	High	Master Protein	2230	3	10	A0A0C4DH73	Immunoglobulin kappa variable 1-12 OS=Homo sapiens OX=9606 GN=IGKV1-12 PE=3 SV=1
27.6883	27.8443	26.3112	27.3278	28.103	27.1187	27.4297	26.5885	27.5026	FALSE	High	Master Protein	2098	2	16	P01764	Immunoglobulin heavy variable 3-23 OS=Homo sapiens OX=9606 GN=IGHV3-23 PE=1 SV=2
24.2575	23.7538	22.4806	23.0112	23.3821	23.4797	23.8306	22.884	23.7485	FALSE	High	Master Protein	2005	6	15	A0A0B4J1Y9	Immunoglobulin heavy variable 3-72 OS=Homo sapiens OX=9606 GN=IGHV3-72 PE=3 SV=1
27.1345	27.6495	25.8648	27.1599	26.1451	26.1689	27.0275	25.9402	26.119	FALSE	High	Master Protein	1969	31	32	P04004	Vitronectin OS=Homo sapiens OX=9606 GN=VTN PE=1 SV=1
21.6131	21.2078	18.5734	21.5067	18.5335	20.6669	21.2453	18.7115	19.4646	FALSE	High	Master Protein	1935	1	12	P01766	Immunoglobulin heavy variable 3-13 OS=Homo sapiens OX=9606 GN=IGHV3-13 PE=1 SV=2
25.8702	24.9371	24.221	24.8181	24.7961	25.2369	25.4179	25.117	25.794	FALSE	High	Master Protein	1909	5	6	P06312	Immunoglobulin kappa variable 4-1 OS=Homo sapiens OX=9606 GN=IGKV4-1 PE=1 SV=1
26.5862	26.1482	25.608	26.2726	25.7105	25.7518	26.1479	25.1092	25.6107	FALSE	High	Master Protein	1874	1	10	P01824	Immunoglobulin heavy variable 4-39 OS=Homo sapiens OX=9606 GN=IGHV4-39 PE=1 SV=2
17.4103	NaN	15.6065	NaN	NaN	18.0353	NaN	NaN	16.0541	FALSE	High	Master Protein	1858	1	8	P0DP08	Immunoglobulin heavy variable 4-38-2 OS=Homo sapiens OX=9606 GN=IGHV4-38-2 PE=3 SV=1
19.6152	17.3633	18.6711	NaN	18.0928	17.8861	NaN	NaN	19.3464	FALSE	High	Master Protein	1849	1	9	P01825	Immunoglobulin heavy variable 4-59 OS=Homo sapiens OX=9606 GN=IGHV4-59 PE=1 SV=2
20.2271	19.647	18.449	18.732	18.0627	20.8739	16.7618	16.9632	18.5014	FALSE	High	Master Protein	1848	2	10	P06331	Immunoglobulin heavy variable 4-34 OS=Homo sapiens OX=9606 GN=IGHV4-34 PE=1 SV=2
22.3584	22.2779	20.6657	21.3978	21.7603	21.3075	22.7369	20.6546	22.1617	FALSE	High	Master Protein	1841	1	8	A0A0C4DH35	Probable non-functional immunoglobulin heavy variable 3-35 OS=Homo sapiens OX=9606 GN=IGHV3-35 PE=1 SV=1
22.8682	23.6144	22.7579	23.874	22.0215	22.0175	22.5864	21.7737	21.723	FALSE	High	Master Protein	1832	6	15	P02042	Hemoglobin subunit delta OS=Homo sapiens OX=9606 GN=HBD PE=1 SV=2
27.6402	26.4783	26.0395	25.934	26.3908	26.0168	26.2213	25.5467	26.6942	FALSE	High	Master Protein	1799	4	10	A0A0C4DH38	Immunoglobulin heavy variable 5-51 OS=Homo sapiens OX=9606 GN=IGHV5-51 PE=3 SV=1
25.7949	25.238	24.9465	25.9428	24.9063	24.1861	26.2171	24.6166	24.7186	FALSE	High	Master Protein	1769	20	21	P05546	Heparin cofactor 2 OS=Homo sapiens OX=9606 GN=SERPIND1 PE=1 SV=3
21.5082	21.386	19.7361	20.7605	18.8115	18.6367	20.9504	19.478	20.5167	FALSE	High	Master Protein	1768	3	25	P04259	Keratin, type II cytoskeletal 6B OS=Homo sapiens OX=9606 GN=KRT6B PE=1 SV=5
24.102	23.6183	23.3723	22.0645	23.2219	25.0031	23.4571	22.3293	23.0165	FALSE	High	Master Protein	1768	2	10	A0A0J9YX35	Immunoglobulin heavy variable 3-64D OS=Homo sapiens OX=9606 GN=IGHV3-64D PE=3 SV=1
24.0727	23.7708	22.524	23.0733	22.7946	22.9392	23.7732	22.4847	23.0656	FALSE	High	Master Protein	1656	4	13	A0A0C4DH72	Immunoglobulin kappa variable 1-6 OS=Homo sapiens OX=9606 GN=IGKV1-6 PE=3 SV=1
25.1632	24.8808	24.0287	26.1924	24.8122	24.6784	26.0133	25.0891	25.0751	FALSE	High	Master Protein	1653	29	29	P43652	Afamin OS=Homo sapiens OX=9606 GN=AFM PE=1 SV=1
23.7874	23.6739	21.3879	22.6574	22.1971	22.9605	20.6855	21.5656	19.7376	FALSE	High	Master Protein	1649	1	8	A0A075B6R2	Immunoglobulin heavy variable 4-4 OS=Homo sapiens OX=9606 GN=IGHV4-4 PE=3 SV=2
24.4522	24.4094	24.3839	24.2381	23.8622	23.9542	24.7155	23.9913	23.8802	FALSE	High	Master Protein	1631	32	32	P13671	Complement component C6 OS=Homo sapiens OX=9606 GN=C6 PE=1 SV=3
24.3345	25.089	23.7873	25.2396	23.9632	25.324	24.9568	24.3049	23.0468	FALSE	High	Master Protein	1613	33	33	P07996	Thrombospondin-1 OS=Homo sapiens OX=9606 GN=THBS1 PE=1 SV=2
25.9551	26.2367	25.465	26.082	25.102	25.2387	25.7865	24.9784	25.0597	FALSE	High	Master Protein	1605	36	36	P08697	Alpha-2-antiplasmin OS=Homo sapiens OX=9606 GN=SERPINF2 PE=1 SV=3
26.4804	27.5225	26.2955	27.1117	26.0768	26.4215	26.982	25.2422	26.3029	FALSE	High	Master Protein	1605	19	19	P25311	Zinc-alpha-2-glycoprotein OS=Homo sapiens OX=9606 GN=AZGP1 PE=1 SV=2
24.625	24.5793	22.941	24.0702	23.8809	23.1237	24.5399	23.0414	23.6444	FALSE	High	Master Protein	1569	6	8	P01602	Immunoglobulin kappa variable 1-5 OS=Homo sapiens OX=9606 GN=IGKV1-5 PE=1 SV=2
26.9878	27.556	26.9405	27.545	25.9756	26.156	26.9038	26.0313	26.6139	FALSE	High	Master Protein	1526	9	9	P05090	Apolipoprotein D OS=Homo sapiens OX=9606 GN=APOD PE=1 SV=1
25.4251	24.8106	24.5476	24.663	23.3053	24.3591	24.4824	22.8815	24.808	FALSE	High	Master Protein	1517	3	10	A0A0C4DH42	Immunoglobulin heavy variable 3-66 OS=Homo sapiens OX=9606 GN=IGHV3-66 PE=3 SV=1
24.8955	24.3479	24.4333	25.6934	24.9273	24.6858	25.8602	25.4829	25.0456	FALSE	High	Master Protein	1506	28	29	P03952	Plasma kallikrein OS=Homo sapiens OX=9606 GN=KLKB1 PE=1 SV=1
23.3853	24.6094	24.1902	23.7567	22.7077	24.5492	21.5291	24.2907	23.9495	FALSE	High	Master Protein	1487	53	53	P04275	von Willebrand factor OS=Homo sapiens OX=9606 GN=VWF PE=1 SV=4
29.4686	28.8715	28.3547	28.9599	29.0364	28.956	29.816	28.6043	28.9974	FALSE	High	Master Protein	1457	54	63	P35579	Myosin-9 OS=Homo sapiens OX=9606 GN=MYH9 PE=1 SV=4
23.6876	23.7361	22.5422	24.3747	23.4935	22.016	24.3461	22.4953	23.9116	FALSE	High	Master Protein	1433	10	25	P02533	Keratin, type I cytoskeletal 14 OS=Homo sapiens OX=9606 GN=KRT14 PE=1 SV=4
25.1788	25.37	23.7645	25.1099	23.6685	24.4353	25.0084	23.8952	23.8971	FALSE	High	Master Protein	1418	19	19	P05156	Complement factor I OS=Homo sapiens OX=9606 GN=CFI PE=1 SV=2
25.905	25.9428	24.7911	25.1698	24.6142	24.0758	25.3388	24.1588	24.4947	FALSE	High	Master Protein	1390	26	26	P01019	Angiotensinogen OS=Homo sapiens OX=9606 GN=AGT PE=1 SV=1
24.988	25.878	24.3332	26.178	22.0976	25.7042	24.3556	24.2998	23.9324	FALSE	High	Master Protein	1379	3	6	Q562R1	Beta-actin-like protein 2 OS=Homo sapiens OX=9606 GN=ACTBL2 PE=1 SV=2
25.5401	25.0337	23.9054	24.0251	23.0247	24.0634	24.9572	23.9375	23.8041	FALSE	High	Master Protein	1375	23	23	P07358	Complement component C8 beta chain OS=Homo sapiens OX=9606 GN=C8B PE=1 SV=3
25.2072	25.1965	23.9779	24.8084	24.5066	25.0704	24.8655	24.1916	24.9491	FALSE	High	Master Protein	1364	4	9	P01782	Immunoglobulin heavy variable 3-9 OS=Homo sapiens OX=9606 GN=IGHV3-9 PE=1 SV=2
21.6373	23.7919	23.3041	22.9429	24.0776	24.3457	24.7537	23.7799	22.7782	FALSE	High	Master Protein	1358	2	8	A0A0C4DH69	Immunoglobulin kappa variable 1-9 OS=Homo sapiens OX=9606 GN=IGKV1-9 PE=3 SV=1
25.0083	24.8331	24.4643	25.0432	24.0653	24.4524	25.2927	24.3166	24.3576	FALSE	High	Master Protein	1351	20	20	P07225	Vitamin K-dependent protein S OS=Homo sapiens OX=9606 GN=PROS1 PE=1 SV=1
24.7364	24.9416	23.5976	25.6903	24.4794	23.6826	25.3202	23.5438	24.4726	FALSE	High	Master Protein	1328	12	12	P02753	Retinol-binding protein 4 OS=Homo sapiens OX=9606 GN=RBP4 PE=1 SV=3
26.3951	26.2082	24.4144	25.4207	24.6943	25.3909	25.8676	24.5631	24.9502	FALSE	High	Master Protein	1321	20	24	Q06033	Inter-alpha-trypsin inhibitor heavy chain H3 OS=Homo sapiens OX=9606 GN=ITIH3 PE=1 SV=2
25.2119	24.8901	24.0257	24.9306	24.4818	24.6741	25.2911	23.902	24.1784	FALSE	High	Master Protein	1318	28	28	P09871	Complement C1s subcomponent OS=Homo sapiens OX=9606 GN=C1S PE=1 SV=1
20.634	19.9011	19.4642	20.0829	18.4747	19.6646	20.7273	17.288	19.6264	FALSE	High	Master Protein	1296	1	7	A0A0C4DH67	Immunoglobulin kappa variable 1-8 OS=Homo sapiens OX=9606 GN=IGKV1-8 PE=3 SV=1
25.8276	25.9075	25.7818	25.4124	23.8526	25.3048	25.7548	23.5748	24.5345	FALSE	High	Master Protein	1288	2	13	P01717	Immunoglobulin lambda variable 3-25 OS=Homo sapiens OX=9606 GN=IGLV3-25 PE=1 SV=2
27.004	25.5699	26.7568	27.5935	26.4436	26.4672	27.0941	27.3381	27.38	FALSE	High	Master Protein	1251	14	14	P02652	Apolipoprotein A-II OS=Homo sapiens OX=9606 GN=APOA2 PE=1 SV=1
25.2818	24.6641	22.8557	24.6337	24.7329	23.921	25.2238	23.1841	24.0992	FALSE	High	Master Protein	1246	2	10	A0A0B4J1V1	Immunoglobulin heavy variable 3-21 OS=Homo sapiens OX=9606 GN=IGHV3-21 PE=1 SV=1
26.0361	25.8415	25.3325	23.9579	24.1723	25.6557	25.687	23.3076	24.3121	FALSE	High	Master Protein	1221	10	14	P80748	Immunoglobulin lambda variable 3-21 OS=Homo sapiens OX=9606 GN=IGLV3-21 PE=1 SV=2
26.3829	25.4285	24.3152	25.5845	24.6677	24.8069	25.8526	23.9003	25.0954	FALSE	High	Master Protein	1209	4	18	A0A0A0MRZ8	Immunoglobulin kappa variable 3D-11 OS=Homo sapiens OX=9606 GN=IGKV3D-11 PE=3 SV=6
26.302	25.1753	21.1311	24.702	18.7044	21.864	24.2215	24.2374	22.7596	FALSE	High	Master Protein	1201	32	36	P08519	Apolipoprotein(a) OS=Homo sapiens OX=9606 GN=LPA PE=1 SV=1
25.0688	25.2664	25.1852	24.5907	25.4426	24.6012	25.2255	23.6239	25.0595	FALSE	High	Master Protein	1160	11	11	O43866	CD5 antigen-like OS=Homo sapiens OX=9606 GN=CD5L PE=1 SV=1
24.9412	24.1432	24.7834	24.5481	24.6558	24.7829	26.0822	24.9618	24.4787	FALSE	High	Master Protein	1159	14	15	P27169	Serum paraoxonase/arylesterase 1 OS=Homo sapiens OX=9606 GN=PON1 PE=1 SV=3
24.8231	24.3065	23.6364	24.716	24.5573	24.3597	25.0001	23.9086	24.0705	FALSE	High	Master Protein	1123	23	24	P00736	Complement C1r subcomponent OS=Homo sapiens OX=9606 GN=C1R PE=1 SV=2
25.5315	22.7346	24.0484	23.8588	23.0705	24.0937	25.5537	23.686	23.8658	FALSE	High	Master Protein	1123	4	13	Q03591	Complement factor H-related protein 1 OS=Homo sapiens OX=9606 GN=CFHR1 PE=1 SV=2
18.9626	21.7893	21.6822	21.079	17.4202	17.5464	21.7034	18.6967	18.0452	FALSE	High	Master Protein	1115	1	10	A0A075B6K4	Immunoglobulin lambda variable 3-10 OS=Homo sapiens OX=9606 GN=IGLV3-10 PE=3 SV=2
25.37	24.2005	22.9486	24.6088	24.3854	24.586	24.8017	23.598	24.1857	FALSE	High	Master Protein	1111	9	9	P02746	Complement C1q subcomponent subunit B OS=Homo sapiens OX=9606 GN=C1QB PE=1 SV=3
24.7388	23.6743	23.9751	24.3065	24.6448	24.1736	24.9894	23.4665	23.8603	FALSE	High	Master Protein	1103	4	8	A0A0C4DH34	Immunoglobulin heavy variable 4-28 OS=Homo sapiens OX=9606 GN=IGHV4-28 PE=3 SV=1
24.8099	24.4759	23.8226	24.1001	22.4915	23.8112	23.7398	23.3096	23.4375	FALSE	High	Master Protein	1084	16	16	Q14520	Hyaluronan-binding protein 2 OS=Homo sapiens OX=9606 GN=HABP2 PE=1 SV=1
25.5831	25.9592	25.6242	26.0985	26.4555	24.9799	26.2744	25.7672	26.1179	FALSE	High	Master Protein	1076	4	4	P02656	Apolipoprotein C-III OS=Homo sapiens OX=9606 GN=APOC3 PE=1 SV=1
25.0505	25.6532	24.1345	24.8968	24.9214	24.7404	24.7479	24.1713	24.0981	FALSE	High	Master Protein	1060	2	12	P01700	Immunoglobulin lambda variable 1-47 OS=Homo sapiens OX=9606 GN=IGLV1-47 PE=1 SV=2
20.1089	19.5041	18.1489	15.6114	18.3745	17.5053	15.9687	17.3557	18.3256	FALSE	High	Master Protein	1054	1	7	A0A0J9YXX1	Immunoglobulin heavy variable 5-10-1 OS=Homo sapiens OX=9606 GN=IGHV5-10-1 PE=3 SV=1
21.6203	21.6805	21.0263	23.0143	19.6091	21.8732	21.5161	17.6661	21.7778	FALSE	High	Master Protein	1050	2	10	P01767	Immunoglobulin heavy variable 3-53 OS=Homo sapiens OX=9606 GN=IGHV3-53 PE=1 SV=2
25.1003	25.3481	24.5988	25.2238	23.9548	23.9895	25.1737	24.0511	24.7703	FALSE	High	Master Protein	1042	17	17	P36955	Pigment epithelium-derived factor OS=Homo sapiens OX=9606 GN=SERPINF1 PE=1 SV=4
25.1814	24.1476	21.7736	24.7567	24.0221	22.8718	24.3269	23.6242	24.1259	FALSE	High	Master Protein	1042	9	9	P51884	Lumican OS=Homo sapiens OX=9606 GN=LUM PE=1 SV=2
20.5785	20.5649	19.6881	21.2631	17.8301	20.9578	21.5095	18.9911	18.4619	FALSE	High	Master Protein	1025	4	9	A0A075B6K5	Immunoglobulin lambda variable 3-9 OS=Homo sapiens OX=9606 GN=IGLV3-9 PE=3 SV=1
26.5953	26.5315	25.8879	27.6668	26.4614	26.2512	27.1683	26.5739	26.6803	FALSE	High	Master Protein	1012	4	4	P02654	Apolipoprotein C-I OS=Homo sapiens OX=9606 GN=APOC1 PE=1 SV=1
25.72	25.7279	23.9937	24.3279	23.2398	25.3437	23.8832	23.1023	23.372	FALSE	High	Master Protein	1011	13	13	P02750	Leucine-rich alpha-2-glycoprotein OS=Homo sapiens OX=9606 GN=LRG1 PE=1 SV=2
21.0341	22.5965	18.4085	19.3349	18.6369	18.2361	19.4988	17.1184	19.5569	FALSE	High	Master Protein	1011	1	11	A0A0B4J2H0	Immunoglobulin heavy variable 1-69D OS=Homo sapiens OX=9606 GN=IGHV1-69D PE=1 SV=1
20.6874	19.5313	18.5747	20.5697	19.5692	19.9083	20.8959	18.8698	19.3438	FALSE	High	Master Protein	1000	3	16	P23142	Fibulin-1 OS=Homo sapiens OX=9606 GN=FBLN1 PE=1 SV=4
25.4347	25.1712	24.2355	24.317	23.8296	24.6486	25.1006	24.2545	24.1443	FALSE	High	Master Protein	999	20	20	P07357	Complement component C8 alpha chain OS=Homo sapiens OX=9606 GN=C8A PE=1 SV=2
26.488	26.8442	25.99	26.1268	26.3585	25.9094	26.4836	25.863	26.4627	FALSE	High	Master Protein	994	17	19	Q96PD5	N-acetylmuramoyl-L-alanine amidase OS=Homo sapiens OX=9606 GN=PGLYRP2 PE=1 SV=1
NaN	17.6148	NaN	17.3713	NaN	18.3899	NaN	NaN	15.7116	FALSE	High	Master Protein	978	1	11	P01742	Immunoglobulin heavy variable 1-69 OS=Homo sapiens OX=9606 GN=IGHV1-69 PE=1 SV=2
24.6317	24.8598	22.9631	24.4531	23.5052	24.2274	24.8895	23.4392	23.6552	FALSE	High	Master Protein	971	5	9	A0A0A0MS15	Immunoglobulin heavy variable 3-49 OS=Homo sapiens OX=9606 GN=IGHV3-49 PE=3 SV=1
25.6049	25.029	22.8782	25.5554	25.0667	24.9338	25.767	24.0846	24.6818	FALSE	High	Master Protein	970	6	6	P02747	Complement C1q subcomponent subunit C OS=Homo sapiens OX=9606 GN=C1QC PE=1 SV=3
25.6975	25.6089	24.0189	25.9216	24.5844	23.8054	25.2138	24.1801	24.2876	FALSE	High	Master Protein	969	11	11	Biognosys|iRT-Kit_WR_fusion	Biognosys|iRT-Kit_WR_fusion
26.0258	25.6634	23.4219	25.3309	24.9892	25.2586	25.9541	25.1643	24.696	FALSE	High	Master Protein	962	1	11	A0A0C4DH29	Immunoglobulin heavy variable 1-3 OS=Homo sapiens OX=9606 GN=IGHV1-3 PE=3 SV=1
24.7208	23.6438	22.8536	23.8309	23.2371	22.6308	23.7565	22.857	23.2196	FALSE	High	Master Protein	947	4	17	P23142-4	Isoform C of Fibulin-1 OS=Homo sapiens OX=9606 GN=FBLN1
23.6927	23.9146	23.5362	24.5695	23.6707	23.2876	24.5587	23.9512	23.6632	FALSE	High	Master Protein	921	23	23	P22792	Carboxypeptidase N subunit 2 OS=Homo sapiens OX=9606 GN=CPN2 PE=1 SV=3
24.3033	24.5059	23.7607	24.1353	22.9889	23.8043	24.1862	23.309	23.5625	FALSE	High	Master Protein	920	26	26	P06681	Complement C2 OS=Homo sapiens OX=9606 GN=C2 PE=1 SV=2
15.7676	17.3504	15.2149	18.3364	16.0884	15.132	19.4698	17.5214	15.5974	FALSE	High	Master Protein	890	1	10	P0DP01	Immunoglobulin heavy variable 1-8 OS=Homo sapiens OX=9606 GN=IGHV1-8 PE=3 SV=1
23.5897	23.3904	22.7458	23.3956	24.0313	23.4269	22.7932	22.0106	23.2971	FALSE	High	Master Protein	880	9	9	P01714	Immunoglobulin lambda variable 3-19 OS=Homo sapiens OX=9606 GN=IGLV3-19 PE=1 SV=2
29.8556	28.6951	28.5671	28.546	29.323	29.9951	29.3723	29.4042	29.5978	FALSE	High	Master Protein	874	1	1	Q96HE9	Proline-rich protein 11 OS=Homo sapiens OX=9606 GN=PRR11 PE=1 SV=1
19.6654	19.5428	21.8562	19.3358	19.2215	20.8384	19.484	18.6565	18.8699	FALSE	High	Master Protein	870	2	10	P01743	Immunoglobulin heavy variable 1-46 OS=Homo sapiens OX=9606 GN=IGHV1-46 PE=1 SV=2
23.1933	24.0987	22.4419	23.9407	21.7594	24.004	22.8227	22.6129	21.3796	FALSE	High	Master Protein	862	30	30	P18206	Vinculin OS=Homo sapiens OX=9606 GN=VCL PE=1 SV=4
26.1542	26.4353	25.9401	26.2006	25.1232	26.1377	26.0045	25.6174	25.3132	FALSE	High	Master Protein	861	13	13	P02743	Serum amyloid P-component OS=Homo sapiens OX=9606 GN=APCS PE=1 SV=2
23.736	21.9143	20.7736	21.6299	23.2658	22.8552	21.1164	19.0767	21.9637	FALSE	High	Master Protein	839	6	9	A0A0B4J1V0	Immunoglobulin heavy variable 3-15 OS=Homo sapiens OX=9606 GN=IGHV3-15 PE=3 SV=1
27.6692	27.0187	26.6756	27.4373	26.1779	27.6866	27.0619	27.0484	27.5531	FALSE	High	Master Protein	829	5	10	A0A075B6P5	Immunoglobulin kappa variable 2-28 OS=Homo sapiens OX=9606 GN=IGKV2-28 PE=3 SV=1
23.8448	22.0534	21.8614	23.7577	22.7359	23.0292	22.5386	21.8311	22.114	FALSE	High	Master Protein	816	10	10	P01721	Immunoglobulin lambda variable 6-57 OS=Homo sapiens OX=9606 GN=IGLV6-57 PE=1 SV=2
23.6113	22.5973	21.5099	23.4311	21.9815	21.9164	22.8843	22.1147	21.9499	FALSE	High	Master Protein	805	16	16	Q16610	Extracellular matrix protein 1 OS=Homo sapiens OX=9606 GN=ECM1 PE=1 SV=2
19.5348	20.0008	17.2824	19.7237	19.5059	19.8987	20.7775	16.2577	19.9365	FALSE	High	Master Protein	797	1	8	P01762	Immunoglobulin heavy variable 3-11 OS=Homo sapiens OX=9606 GN=IGHV3-11 PE=1 SV=2
24.6409	24.4967	22.9618	23.7368	21.5253	22.8323	24.0802	23.0239	22.925	FALSE	High	Master Protein	794	11	11	P07360	Complement component C8 gamma chain OS=Homo sapiens OX=9606 GN=C8G PE=1 SV=3
24.4954	24.3748	23.8924	25.1474	23.8753	24.1375	24.0111	24.2518	23.7382	FALSE	High	Master Protein	787	16	16	O14791	Apolipoprotein L1 OS=Homo sapiens OX=9606 GN=APOL1 PE=1 SV=5
25.3594	24.3095	23.9744	24.4529	22.9405	24.6904	24.107	22.5523	23.7441	FALSE	High	Master Protein	779	4	10	A0A0B4J2D9	Immunoglobulin kappa variable 1D-13 OS=Homo sapiens OX=9606 GN=IGKV1D-13 PE=3 SV=1
23.6555	23.2216	22.7291	23.3437	23.1315	23.1162	23.4221	23.0388	22.649	FALSE	High	Master Protein	776	17	19	P08185	Corticosteroid-binding globulin OS=Homo sapiens OX=9606 GN=SERPINA6 PE=1 SV=1
28.3572	29.6272	27.3023	21.9324	18.689	22.8518	20.4334	19.55	20.2001	FALSE	High	Master Protein	765	8	19	P0DJI8	Serum amyloid A-1 protein OS=Homo sapiens OX=9606 GN=SAA1 PE=1 SV=1
23.5862	22.8594	22.0939	22.829	22.4588	21.3021	22.704	22.6192	23.1738	FALSE	High	Master Protein	765	4	7	A0A075B6S6	Immunoglobulin kappa variable 2D-30 OS=Homo sapiens OX=9606 GN=IGKV2D-30 PE=3 SV=1
30.5459	30.833	30.6575	31.4436	30.9652	29.6163	31.1281	30.9215	30.5176	FALSE	Medium	Master Protein	764	1	1	Q9H3U1	Protein unc-45 homolog A OS=Homo sapiens OX=9606 GN=UNC45A PE=1 SV=1
24.9135	24.9068	24.715	24.8707	22.616	24.5384	24.603	23.571	23.4272	FALSE	High	Master Protein	733	5	5	P35542	Serum amyloid A-4 protein OS=Homo sapiens OX=9606 GN=SAA4 PE=1 SV=2
22.105	22.5432	20.4479	21.5514	20.2795	23.3753	20.9135	23.1616	22.7966	FALSE	High	Master Protein	729	3	10	A0A075B6S2	Immunoglobulin kappa variable 2D-29 OS=Homo sapiens OX=9606 GN=IGKV2D-29 PE=3 SV=1
26.3488	26.0948	26.2351	25.8311	25.9881	25.7477	25.6129	24.0851	25.5802	FALSE	High	Master Protein	703	8	8	P01591	Immunoglobulin J chain OS=Homo sapiens OX=9606 GN=JCHAIN PE=1 SV=4
18.423	18.856	16.3788	18.3997	17.6258	16.8538	18.9636	16.9991	17.2529	FALSE	High	Master Protein	699	1	10	P20851	C4b-binding protein beta chain OS=Homo sapiens OX=9606 GN=C4BPB PE=1 SV=1
23.7916	23.5101	23.0391	23.8064	22.1496	23.0846	23.6299	22.4717	22.5697	FALSE	High	Master Protein	695	2	11	P20851-2	Isoform 2 of C4b-binding protein beta chain OS=Homo sapiens OX=9606 GN=C4BPB
23.7847	21.7087	21.7117	22.3036	22.9827	23.0017	24.1501	21.2807	22.8563	FALSE	High	Master Protein	682	5	11	P01768	Immunoglobulin heavy variable 3-30 OS=Homo sapiens OX=9606 GN=IGHV3-30 PE=1 SV=2
22.9466	23.2631	22.2301	23.7388	22.0341	23.6347	22.894	22.8312	22.0745	FALSE	High	Master Protein	661	19	19	Q86UX7	Fermitin family homolog 3 OS=Homo sapiens OX=9606 GN=FERMT3 PE=1 SV=1
21.6998	21.5924	18.044	21.1905	19.764	20.2584	21.197	19.7766	21.5217	FALSE	High	Master Protein	659	2	7	A0A087WW87	Immunoglobulin kappa variable 2-40 OS=Homo sapiens OX=9606 GN=IGKV2-40 PE=3 SV=2
22.7674	23.6166	22.0931	23.7794	22.2278	23.9574	22.6758	22.5205	21.4011	FALSE	High	Master Protein	658	20	33	P12814	Alpha-actinin-1 OS=Homo sapiens OX=9606 GN=ACTN1 PE=1 SV=2
NaN	19.325	NaN	NaN	NaN	NaN	NaN	NaN	NaN	FALSE	High	Master Protein	646	1	8	A2NJV5	Immunoglobulin kappa variable 2-29 OS=Homo sapiens OX=9606 GN=IGKV2-29 PE=3 SV=2
22.7112	22.9409	21.7481	22.87	22.4398	21.8793	23.1427	21.4185	21.9196	FALSE	High	Master Protein	641	16	16	P05160	Coagulation factor XIII B chain OS=Homo sapiens OX=9606 GN=F13B PE=1 SV=3
22.6181	23.6479	22.0679	23.5397	21.6723	23.8196	22.5895	22.5318	21.4056	FALSE	High	Master Protein	638	8	10	P67936	Tropomyosin alpha-4 chain OS=Homo sapiens OX=9606 GN=TPM4 PE=1 SV=3
22.8022	22.1339	21.0124	22.118	21.931	21.3573	23.5109	21.2267	21.4986	FALSE	High	Master Protein	638	4	8	A0A075B6S9	Probable non-functional immunoglobulinn kappa variable 1-37 OS=Homo sapiens OX=9606 GN=IGKV1-37 PE=1 SV=7
20.3429	22.3675	21.8187	23.111	23.1717	21.5791	22.7712	21.0749	21.2381	FALSE	High	Master Protein	627	19	19	P35858	Insulin-like growth factor-binding protein complex acid labile subunit OS=Homo sapiens OX=9606 GN=IGFALS PE=1 SV=1
16.6967	NaN	15.592	16.9324	NaN	NaN	NaN	15.2202	15.9495	FALSE	High	Master Protein	622	2	7	A0A0G2JMI3	Immunoglobulin heavy variable 1-69-2 OS=Homo sapiens OX=9606 GN=IGHV1-69-2 PE=3 SV=2
23.2928	22.3975	21.6069	23.7262	23.0473	22.5476	23.6389	23.2697	22.8105	FALSE	High	Master Protein	617	23	23	O75882	Attractin OS=Homo sapiens OX=9606 GN=ATRN PE=1 SV=2
22.9151	22.6189	22.5994	22.5842	22.147	22.6527	23.0713	22.4867	21.8978	FALSE	High	Master Protein	607	12	12	P00740	Coagulation factor IX OS=Homo sapiens OX=9606 GN=F9 PE=1 SV=2
23.1107	23.6974	22.5682	22.8155	25.356	22.8018	22.7916	22.2322	22.7616	FALSE	High	Master Protein	596	3	13	P01699	Immunoglobulin lambda variable 1-44 OS=Homo sapiens OX=9606 GN=IGLV1-44 PE=1 SV=2
22.3612	23.0309	21.3261	23.1954	21.0436	23.3621	22.1768	22.2249	20.9384	FALSE	High	Master Protein	583	22	22	P08514	Integrin alpha-IIb OS=Homo sapiens OX=9606 GN=ITGA2B PE=1 SV=3
17.5329	NaN	NaN	NaN	NaN	14.2221	18.1976	17.9515	18.0126	FALSE	High	Master Protein	573	1	5	Q7Z794	Keratin, type II cytoskeletal 1b OS=Homo sapiens OX=9606 GN=KRT77 PE=1 SV=3
23.0004	23.7799	22.5127	23.6379	22.6006	24.2872	23.1882	23.4271	22.2514	FALSE	High	Master Protein	556	8	10	P63104	14-3-3 protein zeta/delta OS=Homo sapiens OX=9606 GN=YWHAZ PE=1 SV=1
23.3588	23.0935	21.3618	22.4195	21.2184	22.0459	22.5066	20.8534	22.2852	FALSE	High	Master Protein	548	3	12	Q12805	EGF-containing fibulin-like extracellular matrix protein 1 OS=Homo sapiens OX=9606 GN=EFEMP1 PE=1 SV=2
22.6697	21.1614	21.7819	23.7878	23.4106	21.3993	23.7269	23.0114	23.204	FALSE	High	Master Protein	547	15	15	P29622	Kallistatin OS=Homo sapiens OX=9606 GN=SERPINA4 PE=1 SV=3
21.5828	22.0511	20.796	21.5319	20.9087	21.1305	22.1175	20.8284	19.5634	FALSE	High	Master Protein	525	4	9	P01718	Immunoglobulin lambda variable 3-27 OS=Homo sapiens OX=9606 GN=IGLV3-27 PE=1 SV=2
23.4868	22.6582	21.7408	23.2749	22.7117	22.4554	23.1335	22.254	22.5446	FALSE	High	Master Protein	521	10	11	P05543	Thyroxine-binding globulin OS=Homo sapiens OX=9606 GN=SERPINA7 PE=1 SV=2
22.196	23.0316	21.2807	23.2443	20.411	23.4255	21.599	22.0997	20.5973	FALSE	High	Master Protein	515	19	19	P05106	Integrin beta-3 OS=Homo sapiens OX=9606 GN=ITGB3 PE=1 SV=2
21.9385	21.9583	20.9399	21.8729	20.2599	20.7142	21.9131	20.4959	20.4918	FALSE	High	Master Protein	489	13	13	Q96IY4	Carboxypeptidase B2 OS=Homo sapiens OX=9606 GN=CPB2 PE=1 SV=2
22.2237	23.1637	22.2594	22.9005	21.9204	23.2782	22.7207	21.7111	23.5399	FALSE	High	Master Protein	483	18	18	Q08380	Galectin-3-binding protein OS=Homo sapiens OX=9606 GN=LGALS3BP PE=1 SV=1
21.6567	21.8048	21.2158	22.9173	21.1319	21.525	22.5093	21.6446	21.7123	FALSE	High	Master Protein	462	17	17	Q04756	Hepatocyte growth factor activator OS=Homo sapiens OX=9606 GN=HGFAC PE=1 SV=1
23.1891	23.029	21.8993	23.6983	22.5874	21.9534	23.3717	22.5909	22.893	FALSE	High	Master Protein	458	5	5	P05452	Tetranectin OS=Homo sapiens OX=9606 GN=CLEC3B PE=1 SV=3
22.4904	22.3938	22.4536	22.7395	21.6961	22.1497	22.4436	22.1567	21.2834	FALSE	High	Master Protein	453	29	29	P12259	Coagulation factor V OS=Homo sapiens OX=9606 GN=F5 PE=1 SV=4
24.9891	25.4001	23.8369	24.4314	24.7241	24.4901	25.1417	23.8597	24.5141	FALSE	High	Master Protein	448	3	10	A0A0C4DH31	Immunoglobulin heavy variable 1-18 OS=Homo sapiens OX=9606 GN=IGHV1-18 PE=3 SV=1
23.2831	23.4448	20.1534	23.6712	21.5202	22.3361	22.673	21.7506	21.698	FALSE	High	Master Protein	444	11	11	P00748	Coagulation factor XII OS=Homo sapiens OX=9606 GN=F12 PE=1 SV=3
22.7343	21.6539	21.6658	21.761	21.3485	22.0628	21.763	20.3393	21.5848	FALSE	High	Master Protein	443	4	5	A0A075B6Q5	Immunoglobulin heavy variable 3-64 OS=Homo sapiens OX=9606 GN=IGHV3-64 PE=3 SV=1
22.9571	22.8369	21.8894	23.8315	21.7547	22.0662	22.5557	22.1505	22.3649	FALSE	High	Master Protein	442	6	6	O95445	Apolipoprotein M OS=Homo sapiens OX=9606 GN=APOM PE=1 SV=2
22.9418	23.2589	21.7505	23.4387	22.4654	22.5614	23.2403	22.1731	22.1188	FALSE	High	Master Protein	438	15	15	P27918	Properdin OS=Homo sapiens OX=9606 GN=CFP PE=1 SV=2
22.9688	21.9473	21.5188	22.467	22.1779	22.064	22.1325	22.1467	21.3899	FALSE	High	Master Protein	436	4	6	A0A0B4J1X8	Immunoglobulin heavy variable 3-43 OS=Homo sapiens OX=9606 GN=IGHV3-43 PE=3 SV=1
16.9875	19.749	17.5019	18.7108	17.9869	16.4451	18.7633	17.877	18.772	FALSE	High	Master Protein	434	2	9	P23083	Immunoglobulin heavy variable 1-2 OS=Homo sapiens OX=9606 GN=IGHV1-2 PE=1 SV=2
20.0539	18.6276	20.5071	18.9502	19.5101	17.7131	15.3979	16.25	15.1485	FALSE	High	Master Protein	429	3	8	A0A0C4DH33	Immunoglobulin heavy variable 1-24 OS=Homo sapiens OX=9606 GN=IGHV1-24 PE=3 SV=1
22.2285	22.6579	21.2749	22.8719	21.7023	20.3732	22.8135	20.2493	21.4123	FALSE	High	Master Protein	427	10	10	O75636	Ficolin-3 OS=Homo sapiens OX=9606 GN=FCN3 PE=1 SV=2
23.9434	24.7901	23.0053	24.7696	22.7168	24.454	24.1986	22.8923	22.1	FALSE	High	Master Protein	416	5	5	P02775	Platelet basic protein OS=Homo sapiens OX=9606 GN=PPBP PE=1 SV=3
21.5987	20.9482	20.3934	21.73	21.2509	21.6682	21.8092	21.7304	21.2851	FALSE	High	Master Protein	414	10	10	P04278	Sex hormone-binding globulin OS=Homo sapiens OX=9606 GN=SHBG PE=1 SV=2
21.9255	23.4362	22.4569	20.3359	21.6513	22.862	22.9521	21.1442	22.0961	FALSE	High	Master Protein	414	4	8	P36980	Complement factor H-related protein 2 OS=Homo sapiens OX=9606 GN=CFHR2 PE=1 SV=1
22.6969	24.171	22.9295	24.2389	23.1977	23.9241	23.8812	22.9528	21.6011	FALSE	High	Master Protein	402	6	6	P02776	Platelet factor 4 OS=Homo sapiens OX=9606 GN=PF4 PE=1 SV=2
20.2608	20.5601	NaN	NaN	16.7204	NaN	NaN	18.8893	NaN	FALSE	High	Master Protein	396	2	5	A0A0J9YVY3	Immunoglobulin heavy variable 7-4-1 OS=Homo sapiens OX=9606 GN=IGHV7-4-1 PE=3 SV=1
16.9895	16.6304	NaN	NaN	NaN	15.8964	NaN	NaN	NaN	FALSE	High	Master Protein	392	1	10	Q12805-5	Isoform 5 of EGF-containing fibulin-like extracellular matrix protein 1 OS=Homo sapiens OX=9606 GN=EFEMP1
26.1071	25.273	25.378	26.2005	24.9167	24.9764	25.3472	25.161	25.5104	FALSE	High	Master Protein	391	13	13	P15169	Carboxypeptidase N catalytic chain OS=Homo sapiens OX=9606 GN=CPN1 PE=1 SV=1
22.9832	22.994	22.2564	24.5355	23.2002	23.965	24.1917	22.3223	22.9079	FALSE	Medium	Master Protein	381	1	1	P51512	Matrix metalloproteinase-16 OS=Homo sapiens OX=9606 GN=MMP16 PE=1 SV=2
21.9567	22.7844	20.8797	22.8155	20.077	22.2825	21.8078	21.3806	20.2401	FALSE	High	Master Protein	378	10	10	P37802	Transgelin-2 OS=Homo sapiens OX=9606 GN=TAGLN2 PE=1 SV=3
17.7288	16.109	17.4162	17.6631	NaN	15.483	NaN	14.4201	NaN	FALSE	High	Master Protein	378	2	3	P69891	Hemoglobin subunit gamma-1 OS=Homo sapiens OX=9606 GN=HBG1 PE=1 SV=2
20.7489	21.2351	20.1332	NaN	17.5452	19.6265	19.3782	17.7194	18.0442	FALSE	High	Master Protein	376	1	5	A0A075B6K0	Immunoglobulin lambda variable 3-16 OS=Homo sapiens OX=9606 GN=IGLV3-16 PE=3 SV=2
22.6568	22.7486	20.8297	22.5948	21.0453	21.2589	21.5232	20.5159	21.6502	FALSE	High	Master Protein	375	19	19	Q9Y6R7	IgGFc-binding protein OS=Homo sapiens OX=9606 GN=FCGBP PE=1 SV=3
21.6684	21.8592	21.481	22.7864	21.8199	21.7534	22.6303	21.6522	22.336	FALSE	High	Master Protein	373	14	14	P80108	Phosphatidylinositol-glycan-specific phospholipase D OS=Homo sapiens OX=9606 GN=GPLD1 PE=1 SV=3
22.3971	22.115	22.1661	22.5436	21.3612	22.1764	22.3522	21.7416	22.1811	FALSE	High	Master Protein	372	8	8	P00742	Coagulation factor X OS=Homo sapiens OX=9606 GN=F10 PE=1 SV=2
21.8378	21.2167	20.3525	21.6749	20.1376	21.1293	20.9703	20.1535	19.4527	FALSE	High	Master Protein	371	6	8	P01715	Immunoglobulin lambda variable 3-1 OS=Homo sapiens OX=9606 GN=IGLV3-1 PE=1 SV=2
25.7673	23.6398	22.991	23.3396	23.8208	23.6668	23.8798	24.5262	24.6553	FALSE	High	Master Protein	370	5	6	A0A0C4DH68	Immunoglobulin kappa variable 2-24 OS=Homo sapiens OX=9606 GN=IGKV2-24 PE=3 SV=1
22.8573	23.0923	21.1159	20.8452	20.7513	21.6468	21.9178	20.3791	20.6558	FALSE	High	Master Protein	362	12	12	P08571	Monocyte differentiation antigen CD14 OS=Homo sapiens OX=9606 GN=CD14 PE=1 SV=2
24.2677	23.6026	23.0277	25.4647	23.0537	22.0821	24.3687	23.2623	24.6881	FALSE	Medium	Master Protein	361	1	1	Q5T9A4	ATPase family AAA domain-containing protein 3B OS=Homo sapiens OX=9606 GN=ATAD3B PE=1 SV=1
NaN	16.2038	NaN	16.4412	NaN	NaN	NaN	NaN	NaN	FALSE	High	Master Protein	353	1	7	P13646	Keratin, type I cytoskeletal 13 OS=Homo sapiens OX=9606 GN=KRT13 PE=1 SV=4
25.2811	24.3943	24.3343	23.7865	22.5387	24.2917	25.5766	22.2076	22.4282	FALSE	High	Master Protein	350	4	6	P15814	Immunoglobulin lambda-like polypeptide 1 OS=Homo sapiens OX=9606 GN=IGLL1 PE=1 SV=1
26.7928	28.2972	22.2523	19.1302	14.5767	21.8942	16.2115	17.8397	NaN	FALSE	High	Master Protein	348	6	17	P0DJI9	Serum amyloid A-2 protein OS=Homo sapiens OX=9606 GN=SAA2 PE=1 SV=1
21.3338	22.5519	21.0626	22.4193	20.6767	22.5257	21.0167	21.4563	19.9562	FALSE	High	Master Protein	345	13	13	Q15942	Zyxin OS=Homo sapiens OX=9606 GN=ZYX PE=1 SV=1
27.7334	27.5377	25.4217	26.8172	27.1772	26.7823	27.2607	26.3259	27.0964	FALSE	High	Master Protein	344	3	10	A0A0C4DH55	Immunoglobulin kappa variable 3D-7 OS=Homo sapiens OX=9606 GN=IGKV3D-7 PE=3 SV=5
20.8468	21.1534	20.0514	21.1689	19.1092	21.833	20.1296	19.9002	19.206	FALSE	High	Master Protein	338	11	11	P07359	Platelet glycoprotein Ib alpha chain OS=Homo sapiens OX=9606 GN=GP1BA PE=1 SV=2
16.7473	19.3046	NaN	18.1217	NaN	NaN	NaN	NaN	16.1168	FALSE	High	Master Protein	328	1	5	P19013	Keratin, type II cytoskeletal 4 OS=Homo sapiens OX=9606 GN=KRT4 PE=1 SV=5
28.277	28.9212	28.6175	27.4857	27.354	27.736	27.6363	27.4218	27.3012	FALSE	High	Master Protein	323	1	1	A6NMB1	Sialic acid-binding Ig-like lectin 16 OS=Homo sapiens OX=9606 GN=SIGLEC16 PE=2 SV=3
23.2798	22.9984	22.4981	22.9644	21.6383	22.8079	22.4385	21.7077	21.9766	FALSE	High	Master Protein	320	4	4	P61626	Lysozyme C OS=Homo sapiens OX=9606 GN=LYZ PE=1 SV=1
24.4813	24.523	22.7023	24.5231	22.9267	22.4994	23.9929	22.8118	22.7484	FALSE	High	Master Protein	320	1	1	Q86U86	Protein polybromo-1 OS=Homo sapiens OX=9606 GN=PBRM1 PE=1 SV=1
22.4918	22.2189	21.5211	21.1966	21.8582	23.2359	21.468	21.4178	21.8806	FALSE	High	Master Protein	318	7	8	P01701	Immunoglobulin lambda variable 1-51 OS=Homo sapiens OX=9606 GN=IGLV1-51 PE=1 SV=2
23.3872	24.8331	22.4215	22.3905	22.057	23.0882	22.7751	20.911	22.5907	FALSE	High	Master Protein	304	4	4	P61769	Beta-2-microglobulin OS=Homo sapiens OX=9606 GN=B2M PE=1 SV=1
21.032	21.7637	20.1402	21.5329	20.2744	20.1885	21.8998	20.4699	20.0109	FALSE	High	Master Protein	301	11	11	P26927	Hepatocyte growth factor-like protein OS=Homo sapiens OX=9606 GN=MST1 PE=1 SV=2
23.184	21.6172	21.5495	21.1282	22.2405	21.157	22.1042	21.2211	21.7995	FALSE	High	Master Protein	301	2	6	A0A075B6H7	Probable non-functional immunoglobulin kappa variable 3-7 OS=Homo sapiens OX=9606 GN=IGKV3-7 PE=1 SV=1
22.115	22.7583	21.3048	22.3735	21.8516	23.0289	22.3994	21.7888	20.8348	FALSE	High	Master Protein	300	5	15	P07437	Tubulin beta chain OS=Homo sapiens OX=9606 GN=TUBB PE=1 SV=2
18.1923	19.3754	19.1283	20.9021	16.501	20.8016	18.8644	20.4372	NaN	FALSE	High	Master Protein	290	1	9	P35749	Myosin-11 OS=Homo sapiens OX=9606 GN=MYH11 PE=1 SV=3
21.5623	20.5205	20.4246	22.4583	20.8086	21.7575	22.0555	21.4689	21.1529	FALSE	High	Master Protein	286	10	10	P43251	Biotinidase OS=Homo sapiens OX=9606 GN=BTD PE=1 SV=2
22.9656	22.4201	20.7564	22.1356	21.8876	23.1029	23.5626	20.7202	21.8904	FALSE	High	Master Protein	286	4	4	P02745	Complement C1q subcomponent subunit A OS=Homo sapiens OX=9606 GN=C1QA PE=1 SV=2
25.2525	24.5534	24.3571	24.5076	22.3286	23.6031	23.8496	22.3127	24.4778	FALSE	High	Master Protein	279	2	4	A0A0C4DH32	Immunoglobulin heavy variable 3-20 OS=Homo sapiens OX=9606 GN=IGHV3-20 PE=3 SV=2
26.2752	28.0309	24.9559	19.9308	16.7019	25.128	20.3739	19.167	16.9118	FALSE	High	Master Protein	272	6	6	P02741	C-reactive protein OS=Homo sapiens OX=9606 GN=CRP PE=1 SV=1
23.3787	23.9378	22.2319	24.5389	23.0809	23.9638	23.8109	23.3659	23.6919	FALSE	High	Master Protein	270	14	14	P00488	Coagulation factor XIII A chain OS=Homo sapiens OX=9606 GN=F13A1 PE=1 SV=4
21.7406	22.5477	22.6915	22.4027	22.0297	20.8878	22.3545	22.5303	22.4538	FALSE	High	Master Protein	266	5	5	P22352	Glutathione peroxidase 3 OS=Homo sapiens OX=9606 GN=GPX3 PE=1 SV=2
25.0357	23.9975	22.615	23.9029	21.8136	22.4686	23.5727	21.3816	22.0603	FALSE	High	Master Protein	264	1	1	Q99459	Cell division cycle 5-like protein OS=Homo sapiens OX=9606 GN=CDC5L PE=1 SV=2
20.6676	21.4562	19.6173	21.9191	19.9484	21.9327	20.2418	19.748	19.7423	FALSE	High	Master Protein	260	12	14	Q9H4B7	Tubulin beta-1 chain OS=Homo sapiens OX=9606 GN=TUBB1 PE=1 SV=1
23.1556	22.3192	22.1416	22.9717	22.3293	22.2692	23.4912	22.0907	22.8636	FALSE	High	Master Protein	258	4	5	A0A0B4J1V6	Immunoglobulin heavy variable 3-73 OS=Homo sapiens OX=9606 GN=IGHV3-73 PE=3 SV=1
17.4266	18.5892	16.4201	18.722	16.5327	19.6857	17.3135	18.2304	16.1712	FALSE	High	Master Protein	254	3	13	P68371	Tubulin beta-4B chain OS=Homo sapiens OX=9606 GN=TUBB4B PE=1 SV=1
21.4335	22.6175	21.0038	22.5578	20.6922	22.3554	21.1644	21.1902	20.7294	FALSE	High	Master Protein	251	6	6	P07737	Profilin-1 OS=Homo sapiens OX=9606 GN=PFN1 PE=1 SV=2
22.091	21.0731	21.8423	21.5429	22.6035	21.7339	21.6485	20.5929	22.0985	FALSE	High	Master Protein	248	2	6	P01703	Immunoglobulin lambda variable 1-40 OS=Homo sapiens OX=9606 GN=IGLV1-40 PE=1 SV=2
23.6181	21.9059	20.3668	22.7358	19.52	21.896	26.0164	22.0102	19.7361	FALSE	High	Master Protein	246	7	7	P01880	Immunoglobulin heavy constant delta OS=Homo sapiens OX=9606 GN=IGHD PE=1 SV=3
24.0812	22.7781	21.8261	22.0097	21.1108	22.6901	22.2441	20.6942	21.4186	FALSE	High	Master Protein	241	2	2	Q15848	Adiponectin OS=Homo sapiens OX=9606 GN=ADIPOQ PE=1 SV=1
23.251	22.4909	22.1942	22.7235	20.985	22.7433	22.1014	22.1953	22.609	FALSE	High	Master Protein	241	1	1	Q5T013	Putative hydroxypyruvate isomerase OS=Homo sapiens OX=9606 GN=HYI PE=1 SV=2
20.0744	20.4935	19.1912	19.4467	18.8274	19.6543	20.3344	19.2137	19.6744	FALSE	High	Master Protein	238	7	7	Q9UK55	Protein Z-dependent protease inhibitor OS=Homo sapiens OX=9606 GN=SERPINA10 PE=1 SV=1
21.2963	22.2127	20.2959	21.8953	19.9202	21.6657	21.1371	20.278	20.0557	FALSE	High	Master Protein	235	8	8	P04406	Glyceraldehyde-3-phosphate dehydrogenase OS=Homo sapiens OX=9606 GN=GAPDH PE=1 SV=3
22.8205	21.7479	21.1648	22.5252	22.5391	22.0174	23.1183	21.5705	21.8803	FALSE	Medium	Master Protein	234	1	1	Q96NL6	Sodium channel and clathrin linker 1 OS=Homo sapiens OX=9606 GN=SCLT1 PE=1 SV=2
20.6021	20.7335	18.2098	19.0681	17.2857	18.924	18.6086	16.1364	16.8958	FALSE	High	Master Protein	220	3	5	Q9BXR6	Complement factor H-related protein 5 OS=Homo sapiens OX=9606 GN=CFHR5 PE=1 SV=1
21.1967	21.7199	20.4943	22.1208	20.5395	22.8458	21.3233	20.9844	20.1038	FALSE	High	Master Protein	217	5	15	P68366	Tubulin alpha-4A chain OS=Homo sapiens OX=9606 GN=TUBA4A PE=1 SV=1
20.6821	21.5473	20.2272	21.6047	19.9509	22.5687	20.2387	21.0531	19.597	FALSE	High	Master Protein	217	11	11	O95810	Caveolae-associated protein 2 OS=Homo sapiens OX=9606 GN=CAVIN2 PE=1 SV=3
20.4531	21.4418	19.8412	20.4653	18.2702	20.1903	20.9372	19.3822	18.4857	FALSE	High	Master Protein	217	2	5	P09493-5	Isoform 5 of Tropomyosin alpha-1 chain OS=Homo sapiens OX=9606 GN=TPM1
21.4103	22.2663	21.0806	21.6934	21.0287	20.5901	21.9052	20.4466	22.5104	FALSE	High	Master Protein	214	8	8	P55058	Phospholipid transfer protein OS=Homo sapiens OX=9606 GN=PLTP PE=1 SV=1
20.6346	21.8623	20.2918	21.9952	19.4128	20.0343	20.7191	18.9443	19.5596	FALSE	High	Master Protein	213	7	7	P00915	Carbonic anhydrase 1 OS=Homo sapiens OX=9606 GN=CA1 PE=1 SV=2
20.457	20.3106	20.5895	21.1912	22.4508	20.8544	21.3477	22.9466	22.0217	FALSE	High	Master Protein	212	5	5	P02655	Apolipoprotein C-II OS=Homo sapiens OX=9606 GN=APOC2 PE=1 SV=1
21.2005	21.2249	20.6794	22.2816	21.1978	21.1532	22.4067	21.5269	21.0773	FALSE	High	Master Protein	209	9	9	P04180	Phosphatidylcholine-sterol acyltransferase OS=Homo sapiens OX=9606 GN=LCAT PE=1 SV=1
21.8689	21.7786	20.663	21.3661	20.0254	21.2721	21.228	20.5889	20.2617	FALSE	High	Master Protein	207	2	4	Q02985	Complement factor H-related protein 3 OS=Homo sapiens OX=9606 GN=CFHR3 PE=1 SV=2
20.6233	21.5572	18.9489	20.6281	18.9153	20.738	20.2218	19.3561	17.2359	FALSE	High	Master Protein	200	5	6	P07195	L-lactate dehydrogenase B chain OS=Homo sapiens OX=9606 GN=LDHB PE=1 SV=2
23.6017	22.2497	22.833	20.2096	22.4421	24.1253	22.3979	20.7322	23.7943	FALSE	High	Master Protein	196	1	4	P01704	Immunoglobulin lambda variable 2-14 OS=Homo sapiens OX=9606 GN=IGLV2-14 PE=1 SV=2
20.5091	20.7281	18.5925	20.9917	18.9328	21.1009	19.164	18.4926	20.2376	FALSE	High	Master Protein	193	5	6	P06753-2	Isoform 2 of Tropomyosin alpha-3 chain OS=Homo sapiens OX=9606 GN=TPM3
19.6762	20.3881	18.8595	20.2741	18.8086	21.5989	19.2392	19.6415	19.0639	FALSE	High	Master Protein	192	3	13	Q71U36	Tubulin alpha-1A chain OS=Homo sapiens OX=9606 GN=TUBA1A PE=1 SV=1
21.4733	23.4545	20.8613	20.9733	20.1407	19.7891	21.2995	18.9788	21.911	FALSE	High	Master Protein	186	6	6	P01034	Cystatin-C OS=Homo sapiens OX=9606 GN=CST3 PE=1 SV=1
20.0041	21.6595	20.7266	20.4579	21.0859	21.0879	21.6497	19.3569	21.1127	FALSE	High	Master Protein	185	1	3	A0A0A0MT36	Immunoglobulin kappa variable 6D-21 OS=Homo sapiens OX=9606 GN=IGKV6D-21 PE=3 SV=1
20.5264	20.3156	19.677	20.6908	19.3665	20.5436	20.7963	20.3337	20.4	FALSE	High	Master Protein	184	11	11	Q9UGM5	Fetuin-B OS=Homo sapiens OX=9606 GN=FETUB PE=1 SV=2
19.3885	19.3876	18.7751	18.1712	17.4849	19.2986	19.4186	18.4045	18.0249	FALSE	High	Master Protein	181	1	3	A0A0A0MS14	Immunoglobulin heavy variable 1-45 OS=Homo sapiens OX=9606 GN=IGHV1-45 PE=3 SV=1
25.6648	25.9047	23.4157	26.6072	23.7534	23.1842	25.5743	23.5669	23.5938	FALSE	High	Master Protein	176	1	1	Q86YA3	Protein ZGRF1 OS=Homo sapiens OX=9606 GN=ZGRF1 PE=1 SV=3
20.7994	21.7736	20.4926	21.8578	20.4444	22.7612	20.825	21.706	19.7355	FALSE	High	Master Protein	173	6	6	P60660	Myosin light polypeptide 6 OS=Homo sapiens OX=9606 GN=MYL6 PE=1 SV=2
22.3333	22.9709	21.2204	22.7212	19.8471	23.0456	20.6813	21.1128	19.7091	FALSE	High	Master Protein	171	12	12	P04075	Fructose-bisphosphate aldolase A OS=Homo sapiens OX=9606 GN=ALDOA PE=1 SV=2
20.4874	22.6773	21.4462	21.5875	21.5896	18.5743	20.0092	19.9086	21.6904	FALSE	High	Master Protein	169	17	17	P15924	Desmoplakin OS=Homo sapiens OX=9606 GN=DSP PE=1 SV=3
21.029	19.4342	20.7664	19.9111	21.3777	19.9693	21.097	19.2173	19.5655	FALSE	High	Master Protein	169	1	1	A0A075B6H8	Probable non-functional immunoglobulin kappa variable 1D-42 OS=Homo sapiens OX=9606 GN=IGKV1D-42 PE=1 SV=6
25.4281	25.1716	24.3063	26.2154	23.9321	22.2602	24.9166	23.9187	24.7209	FALSE	High	Master Protein	169	1	1	O43150	Arf-GAP with SH3 domain, ANK repeat and PH domain-containing protein 2 OS=Homo sapiens OX=9606 GN=ASAP2 PE=1 SV=3
NaN	NaN	NaN	NaN	19.4523	13.9141	16.5652	NaN	NaN	FALSE	High	Master Protein	167	1	3	A0A0C4DH39	Immunoglobulin heavy variable 1-58 OS=Homo sapiens OX=9606 GN=IGHV1-58 PE=3 SV=1
22.9263	23.269	22.7632	23.1568	23.3842	21.808	23.209	23.1136	22.0498	FALSE	High	Master Protein	167	1	1	Q9BZQ6	ER degradation-enhancing alpha-mannosidase-like protein 3 OS=Homo sapiens OX=9606 GN=EDEM3 PE=1 SV=2
19.3004	19.3707	20.4953	21.6126	19.7297	19.3988	21.5873	19.5793	19.5062	FALSE	High	Master Protein	164	10	10	P05154	Plasma serine protease inhibitor OS=Homo sapiens OX=9606 GN=SERPINA5 PE=1 SV=3
23.724	23.4286	21.5776	22.5916	20.8585	22.4942	22.177	20.7445	21.0532	FALSE	High	Master Protein	163	1	4	A0A075B6I9	Immunoglobulin lambda variable 7-46 OS=Homo sapiens OX=9606 GN=IGLV7-46 PE=3 SV=4
21.1947	22.1183	19.8712	21.4649	19.722	21.8911	21.2508	20.6565	20.5537	FALSE	High	Master Protein	162	12	12	Q13201	Multimerin-1 OS=Homo sapiens OX=9606 GN=MMRN1 PE=1 SV=3
21.7861	22.4548	21.0887	22.1302	20.1336	22.8327	21.5284	21.4999	20.8629	FALSE	High	Master Protein	162	9	9	P14618	Pyruvate kinase PKM OS=Homo sapiens OX=9606 GN=PKM PE=1 SV=4
20.6709	21.397	19.9718	21.2213	19.3316	21.6431	20.0603	20.0527	17.8227	FALSE	High	Master Protein	161	11	11	Q01518	Adenylyl cyclase-associated protein 1 OS=Homo sapiens OX=9606 GN=CAP1 PE=1 SV=5
20.7744	22.3219	23.5575	21.5103	20.4793	20.8584	21.7823	21.6255	19.9588	FALSE	High	Master Protein	156	9	10	Q92954	Proteoglycan 4 OS=Homo sapiens OX=9606 GN=PRG4 PE=1 SV=3
22.2172	20.9265	20.7764	20.7062	21.1819	21.0106	20.9885	20.2592	21.3005	FALSE	High	Master Protein	156	2	4	A0A0C4DH24	Immunoglobulin kappa variable 6-21 OS=Homo sapiens OX=9606 GN=IGKV6-21 PE=3 SV=1
21.2911	21.3891	19.8781	21.252	20.4711	19.683	21.1805	20.098	20.4405	FALSE	High	Master Protein	155	4	11	P48740	Mannan-binding lectin serine protease 1 OS=Homo sapiens OX=9606 GN=MASP1 PE=1 SV=3
21.7962	22.2584	20.6974	21.1458	18.6787	20.0905	20.9185	17.6351	18.7636	FALSE	High	Master Protein	153	2	2	P59665	Neutrophil defensin 1 OS=Homo sapiens OX=9606 GN=DEFA1 PE=1 SV=1
NaN	NaN	NaN	17.9827	18.0404	17.123	18.1375	18.1079	NaN	FALSE	High	Master Protein	152	3	10	P48740-2	Isoform 2 of Mannan-binding lectin serine protease 1 OS=Homo sapiens OX=9606 GN=MASP1
24.7014	24.5849	23.6317	24.3949	24.4084	23.0184	25.2187	23.9768	24.7562	FALSE	High	Master Protein	149	8	8	P18428	Lipopolysaccharide-binding protein OS=Homo sapiens OX=9606 GN=LBP PE=1 SV=3
21.1157	21.294	18.3037	20.9733	19.0193	19.403	20.6196	18.6715	18.7332	FALSE	High	Master Protein	147	5	6	Q9NZP8	Complement C1r subcomponent-like protein OS=Homo sapiens OX=9606 GN=C1RL PE=1 SV=2
19.3451	20.6465	17.1027	20.1371	17.8193	20.2676	17.993	18.4308	17.175	FALSE	High	Master Protein	145	1	5	P09493-10	Isoform 10 of Tropomyosin alpha-1 chain OS=Homo sapiens OX=9606 GN=TPM1
19.9496	20.8352	18.6723	19.4306	19.7174	18.8298	20.8395	18.8508	20.6385	FALSE	High	Master Protein	142	5	5	P00746	Complement factor D OS=Homo sapiens OX=9606 GN=CFD PE=1 SV=5
20.3825	19.5978	19.1836	20.614	19.8451	20.0563	20.506	18.8485	19.8791	FALSE	High	Master Protein	142	6	6	P17936	Insulin-like growth factor-binding protein 3 OS=Homo sapiens OX=9606 GN=IGFBP3 PE=1 SV=2
21.1101	22.1392	19.3662	22.3067	20.6452	21.8961	21.2562	20.6744	20.1696	FALSE	High	Master Protein	141	8	8	P08567	Pleckstrin OS=Homo sapiens OX=9606 GN=PLEK PE=1 SV=3
21.4409	22.1732	20.5617	22.0672	19.883	21.8561	21.5091	20.0787	20.8088	FALSE	High	Master Protein	140	6	6	Q13418	Integrin-linked protein kinase OS=Homo sapiens OX=9606 GN=ILK PE=1 SV=2
22.3293	19.6679	20.4547	21.0973	20.3	20.7578	18.1335	19.5912	22.9923	FALSE	High	Master Protein	140	6	6	P01817	Immunoglobulin heavy variable 2-5 OS=Homo sapiens OX=9606 GN=IGHV2-5 PE=1 SV=2
21.4369	20.9429	20.6302	21.0792	19.8576	20.6846	20.8482	20.1027	19.8908	FALSE	High	Master Protein	136	10	11	P03951	Coagulation factor XI OS=Homo sapiens OX=9606 GN=F11 PE=1 SV=1
20.7736	21.7485	21.0478	21.6882	19.6291	19.8213	21.7741	20.6004	20.9341	FALSE	High	Master Protein	136	5	5	P49908	Selenoprotein P OS=Homo sapiens OX=9606 GN=SELENOP PE=1 SV=3
21.7846	21.7755	20.5748	20.7219	18.2334	21.2588	21.265	17.6679	20.4033	FALSE	High	Master Protein	136	3	3	A0A075B6I0	Immunoglobulin lambda variable 8-61 OS=Homo sapiens OX=9606 GN=IGLV8-61 PE=3 SV=7
20.1839	20.4347	19.0935	20.0934	20.8681	21.1989	20.6712	19.8195	20.226	FALSE	Medium	Master Protein	136	1	1	Q9NQU5	Serine/threonine-protein kinase PAK 6 OS=Homo sapiens OX=9606 GN=PAK6 PE=1 SV=1
21.0619	21.4645	20.3372	21.4138	20.1933	22.1247	19.8465	20.7946	20.1069	FALSE	High	Master Protein	131	9	9	P30101	Protein disulfide-isomerase A3 OS=Homo sapiens OX=9606 GN=PDIA3 PE=1 SV=4
19.4856	20.6874	19.1004	20.8313	18.2222	20.1684	19.7527	19.3786	18.7715	FALSE	High	Master Protein	131	7	7	P60174	Triosephosphate isomerase OS=Homo sapiens OX=9606 GN=TPI1 PE=1 SV=4
20.3163	21.6061	21.308	20.7851	21.1346	20.949	21.5053	20.7182	21.1124	FALSE	High	Master Protein	130	1	1	Q9NP78	ATP-binding cassette sub-family B member 9 OS=Homo sapiens OX=9606 GN=ABCB9 PE=1 SV=1
19.5206	20.0643	19.7363	19.9831	18.276	19.7566	18.4936	19.656	20.6701	FALSE	High	Master Protein	129	4	5	P32119	Peroxiredoxin-2 OS=Homo sapiens OX=9606 GN=PRDX2 PE=1 SV=5
20.5107	21.9091	19.2458	21.7704	17.8434	20.3676	19.3457	17.6266	21.6649	FALSE	High	Master Protein	127	6	6	P06702	Protein S100-A9 OS=Homo sapiens OX=9606 GN=S100A9 PE=1 SV=1
19.8232	17.0388	16.9319	20.4383	19.049	17.0625	19.6069	18.6664	18.0126	FALSE	High	Master Protein	127	6	6	P04070	Vitamin K-dependent protein C OS=Homo sapiens OX=9606 GN=PROC PE=1 SV=1
NaN	20.0093	16.394	18.9407	18.8566	19.1656	NaN	NaN	NaN	FALSE	High	Master Protein	127	2	5	P07951	Tropomyosin beta chain OS=Homo sapiens OX=9606 GN=TPM2 PE=1 SV=1
19.1125	18.1695	16.4194	20.1626	17.7023	18.434	19.0727	18.1208	18.0925	FALSE	High	Master Protein	127	3	3	P54108	Cysteine-rich secretory protein 3 OS=Homo sapiens OX=9606 GN=CRISP3 PE=1 SV=1
17.6953	16.3335	NaN	16.7786	NaN	16.1974	NaN	NaN	15.3214	FALSE	High	Master Protein	124	1	4	P04211	Immunoglobulin lambda variable 7-43 OS=Homo sapiens OX=9606 GN=IGLV7-43 PE=3 SV=2
19.6683	20.4458	19.9562	20.7469	16.9877	19.4531	19.2811	18.3478	18.101	FALSE	High	Master Protein	123	5	5	P04040	Catalase OS=Homo sapiens OX=9606 GN=CAT PE=1 SV=3
19.5146	19.6617	18.649	21.068	18.3971	15.4746	20.0554	18.5518	19.9274	FALSE	High	Master Protein	122	7	7	P14923	Junction plakoglobin OS=Homo sapiens OX=9606 GN=JUP PE=1 SV=3
19.8793	20.1409	20.2657	20.0348	19.876	19.2874	20.5705	19.9346	19.7521	FALSE	High	Master Protein	121	3	3	Q13790	Apolipoprotein F OS=Homo sapiens OX=9606 GN=APOF PE=1 SV=2
17.6638	18.6549	17.0198	18.9317	18.694	18.5314	18.9319	17.7161	17.4377	FALSE	Medium	Master Protein	121	1	1	Q8NBT0	POC1 centriolar protein homolog A OS=Homo sapiens OX=9606 GN=POC1A PE=1 SV=2
21.3046	22.5943	18.8406	19.7066	19.825	22.0976	20.795	19.9356	NaN	FALSE	High	Master Protein	120	6	6	Q15485	Ficolin-2 OS=Homo sapiens OX=9606 GN=FCN2 PE=1 SV=2
18.7027	20.435	17.298	19.5682	17.7665	17.4584	20.3393	20.4594	20.4638	FALSE	High	Master Protein	120	5	5	Q9HDC9	Adipocyte plasma membrane-associated protein OS=Homo sapiens OX=9606 GN=APMAP PE=1 SV=2
19.2805	17.6757	17.9189	17.9549	17.8975	18.7462	18.6611	17.5111	17.2478	FALSE	High	Master Protein	120	4	4	P02786	Transferrin receptor protein 1 OS=Homo sapiens OX=9606 GN=TFRC PE=1 SV=2
20.5231	20.3811	18.1318	21.1033	19.0143	20.9839	19.1279	18.536	18.1361	FALSE	High	Master Protein	119	10	10	O00151	PDZ and LIM domain protein 1 OS=Homo sapiens OX=9606 GN=PDLIM1 PE=1 SV=4
19.541	20.1414	18.7743	20.1104	18.9589	20.2929	19.8012	18.7271	18.6122	FALSE	High	Master Protein	119	5	5	P62937	Peptidyl-prolyl cis-trans isomerase A OS=Homo sapiens OX=9606 GN=PPIA PE=1 SV=2
20.4279	21.4846	21.232	22.0772	17.309	19.6509	20.3266	18.6839	22.2221	FALSE	High	Master Protein	119	4	4	P11226	Mannose-binding protein C OS=Homo sapiens OX=9606 GN=MBL2 PE=1 SV=2
19.5325	18.9934	19.2883	20.7296	20.2936	18.1787	20.5339	19.6801	19.3789	FALSE	High	Master Protein	118	8	8	P06276	Cholinesterase OS=Homo sapiens OX=9606 GN=BCHE PE=1 SV=1
21.9363	22.5796	20.6096	22.84	20.9257	22.1395	21.6723	21.398	20.2444	FALSE	High	Master Protein	118	6	6	P61224	Ras-related protein Rap-1b OS=Homo sapiens OX=9606 GN=RAP1B PE=1 SV=1
20.6811	20.1943	19.9483	21.9579	19.856	21.1032	21.4304	19.8549	21.0822	FALSE	Medium	Master Protein	118	1	1	Q6UXN8	C-type lectin domain family 9 member A OS=Homo sapiens OX=9606 GN=CLEC9A PE=1 SV=1
20.4987	21.089	18.2991	20.4354	19.4208	18.8971	20.6221	17.3613	19.8508	FALSE	High	Master Protein	116	3	3	P41222	Prostaglandin-H2 D-isomerase OS=Homo sapiens OX=9606 GN=PTGDS PE=1 SV=1
18.6868	21.1447	18.572	19.8688	17.7591	21.0899	16.2322	19.1866	16.6954	FALSE	High	Master Protein	115	6	7	P27105	Stomatin OS=Homo sapiens OX=9606 GN=STOM PE=1 SV=3
22.4629	19.8485	18.1756	21.26	19.4134	18.0856	20.7861	19.7285	20.6932	FALSE	High	Master Protein	114	14	14	P49747	Cartilage oligomeric matrix protein OS=Homo sapiens OX=9606 GN=COMP PE=1 SV=2
21.0734	20.0881	19.8237	21.1542	17.4215	18.6239	20.3029	19.0016	20.0125	FALSE	High	Master Protein	114	1	1	Q96M83	Coiled-coil domain-containing protein 7 OS=Homo sapiens OX=9606 GN=CCDC7 PE=1 SV=3
22.0761	20.4528	15.7866	19.9153	21.0741	19.5803	20.4963	19.6936	21.1122	FALSE	High	Master Protein	113	6	6	Q6UXB8	Peptidase inhibitor 16 OS=Homo sapiens OX=9606 GN=PI16 PE=1 SV=1
20.2876	18.5662	18.5557	21.967	20.7509	18.1733	19.3299	18.9654	20.3844	FALSE	High	Master Protein	113	3	3	P81605	Dermcidin OS=Homo sapiens OX=9606 GN=DCD PE=1 SV=2
24.3315	24.0188	23.0559	25.2957	23.398	22.7845	24.3641	23.4009	24.6845	FALSE	Medium	Master Protein	113	1	1	Q7Z4H7	HAUS augmin-like complex subunit 6 OS=Homo sapiens OX=9606 GN=HAUS6 PE=1 SV=2
19.9384	19.4601	18.7276	20.0924	18.2485	18.007	18.6753	17.2745	19.467	FALSE	High	Master Protein	112	7	7	Q6UWP8	Suprabasin OS=Homo sapiens OX=9606 GN=SBSN PE=1 SV=2
22.5015	22.4075	23.2682	21.6807	21.7393	22.1833	22.524	22.4349	22.0575	FALSE	Medium	Master Protein	112	1	1	P82930	28S ribosomal protein S34, mitochondrial OS=Homo sapiens OX=9606 GN=MRPS34 PE=1 SV=2
18.2295	19.4879	16.3976	19.4317	15.2517	19.4778	18.6621	17.141	15.5135	FALSE	High	Master Protein	110	6	6	Q15404	Ras suppressor protein 1 OS=Homo sapiens OX=9606 GN=RSU1 PE=1 SV=3
20.9968	21.9332	19.6876	20.9826	18.3585	20.8696	20.3547	19.1265	18.8379	FALSE	High	Master Protein	110	5	6	P00338	L-lactate dehydrogenase A chain OS=Homo sapiens OX=9606 GN=LDHA PE=1 SV=2
16.0231	17.6147	NaN	NaN	NaN	NaN	NaN	NaN	NaN	FALSE	High	Master Protein	109	1	4	P01706	Immunoglobulin lambda variable 2-11 OS=Homo sapiens OX=9606 GN=IGLV2-11 PE=1 SV=2
NaN	NaN	15.0177	18.7556	15.0464	NaN	NaN	NaN	15.8707	FALSE	High	Master Protein	108	3	5	Q8N1N4	Keratin, type II cytoskeletal 78 OS=Homo sapiens OX=9606 GN=KRT78 PE=1 SV=2
21.4582	21.297	20.4018	22.5169	20.1397	22.6933	21.2712	21.3951	21.1601	FALSE	High	Master Protein	108	4	4	P23528	Cofilin-1 OS=Homo sapiens OX=9606 GN=CFL1 PE=1 SV=3
20.6495	19.8408	19.3821	20.3964	20.3469	19.4062	21.1602	20.0387	20.9283	FALSE	High	Master Protein	107	6	6	Q15113	Procollagen C-endopeptidase enhancer 1 OS=Homo sapiens OX=9606 GN=PCOLCE PE=1 SV=2
18.8023	19.1864	17.1269	19.5178	18.0397	18.1401	18.7925	17.0392	17.2456	FALSE	High	Master Protein	105	2	2	P01344	Insulin-like growth factor II OS=Homo sapiens OX=9606 GN=IGF2 PE=1 SV=1
19.3646	20.1463	18.4621	20.4831	18.0542	20.321	19.3226	19.4743	17.8043	FALSE	High	Master Protein	104	9	9	Q14766	Latent-transforming growth factor beta-binding protein 1 OS=Homo sapiens OX=9606 GN=LTBP1 PE=1 SV=4
18.1232	19.1447	17.3408	19.1586	18.0906	19.7171	18.2637	18.1856	17.5273	FALSE	High	Master Protein	104	4	6	P31946	14-3-3 protein beta/alpha OS=Homo sapiens OX=9606 GN=YWHAB PE=1 SV=3
19.9616	21.1768	19.1141	20.8853	17.9545	20.575	18.374	18.2356	18.9136	FALSE	High	Master Protein	102	7	7	P31146	Coronin-1A OS=Homo sapiens OX=9606 GN=CORO1A PE=1 SV=4
19.6773	18.4082	18.357	20.0955	16.1582	18.9265	19.2898	17.4345	17.5325	FALSE	High	Master Protein	102	1	1	P10911	Proto-oncogene DBL OS=Homo sapiens OX=9606 GN=MCF2 PE=1 SV=3
20.0313	20.6174	18.3021	20.8023	20.2179	20.5897	20.1871	19.3822	19.093	FALSE	Medium	Master Protein	102	1	1	Q6ZV73	FYVE, RhoGEF and PH domain-containing protein 6 OS=Homo sapiens OX=9606 GN=FGD6 PE=1 SV=2
22.2499	22.8331	21.8762	22.1622	20.9103	21.7231	22.4985	21.2712	21.4251	FALSE	High	Master Protein	99	10	10	O00391	Sulfhydryl oxidase 1 OS=Homo sapiens OX=9606 GN=QSOX1 PE=1 SV=3
19.5133	15.9774	16.9995	14.9893	14.7649	16.0111	19.1001	19.1309	20.8494	FALSE	High	Master Protein	98	7	7	P09172	Dopamine beta-hydroxylase OS=Homo sapiens OX=9606 GN=DBH PE=1 SV=3
20.3091	22.9803	19.505	19.8483	20.2539	20.2767	19.8165	18.7571	20.5746	FALSE	High	Master Protein	97	7	7	P18065	Insulin-like growth factor-binding protein 2 OS=Homo sapiens OX=9606 GN=IGFBP2 PE=1 SV=2
19.4114	20.8731	18.3179	19.9654	18.5137	19.9312	19.4971	19.228	18.362	FALSE	High	Master Protein	97	4	5	P14625	Endoplasmin OS=Homo sapiens OX=9606 GN=HSP90B1 PE=1 SV=1
25.1366	24.8677	23.3382	25.7518	NaN	23.2124	24.8614	NaN	NaN	FALSE	Medium	Master Protein	97	1	1	Q9UQ03	Coronin-2B OS=Homo sapiens OX=9606 GN=CORO2B PE=1 SV=4
19.7404	20.8691	18.9584	20.1865	18.3644	20.5978	19.5044	18.9544	18.0069	FALSE	High	Master Protein	95	4	7	P11142	Heat shock cognate 71 kDa protein OS=Homo sapiens OX=9606 GN=HSPA8 PE=1 SV=1
18.5613	20.1109	18.3364	19.313	17.7973	17.5733	19.6052	17.0946	17.2436	FALSE	High	Master Protein	94	5	5	O00187	Mannan-binding lectin serine protease 2 OS=Homo sapiens OX=9606 GN=MASP2 PE=1 SV=4
20.1795	19.5571	18.8784	19.2404	17.9048	16.785	18.6292	17.4032	17.7614	FALSE	High	Master Protein	94	1	1	A0A0C4DH36	Probable non-functional immunoglobulin heavy variable 3-38 OS=Homo sapiens OX=9606 GN=IGHV3-38 PE=1 SV=1
22.841	22.7145	22.895	23.0474	21.5952	22.1615	23.1902	20.7951	21.3402	FALSE	High	Master Protein	94	1	1	Q86XI8	Uncharacterized protein ZSWIM9 OS=Homo sapiens OX=9606 GN=ZSWIM9 PE=1 SV=2
25.9732	25.5028	25.031	25.8029	25.1279	25.2533	25.6304	24.539	25.1163	FALSE	Medium	Master Protein	94	1	1	Q9Y2V0	CDAN1-interacting nuclease 1 OS=Homo sapiens OX=9606 GN=CDIN1 PE=1 SV=2
19.8508	14.8285	19.4169	19.5302	18.3432	17.3349	19.6587	19.1269	19.5075	FALSE	High	Master Protein	92	7	7	P22891	Vitamin K-dependent protein Z OS=Homo sapiens OX=9606 GN=PROZ PE=1 SV=2
21.7742	20.6835	18.2585	21.4064	19.5306	18.6424	21.5992	19.2054	19.7539	FALSE	Medium	Master Protein	92	1	1	Q66K66	Transmembrane protein 198 OS=Homo sapiens OX=9606 GN=TMEM198 PE=1 SV=1
22.1868	21.4654	20.0734	20.6362	19.4983	20.8957	21.3932	19.9664	20.8315	FALSE	Medium	Master Protein	91	1	1	P13984	General transcription factor IIF subunit 2 OS=Homo sapiens OX=9606 GN=GTF2F2 PE=1 SV=2
18.2843	20.4346	18.1385	20.1765	16.1736	20.965	18.5081	19.8932	NaN	FALSE	High	Master Protein	90	5	5	P13224	Platelet glycoprotein Ib beta chain OS=Homo sapiens OX=9606 GN=GP1BB PE=1 SV=1
16.2991	17.9515	15.7797	17.6656	17.5041	18.2102	18.3172	17.0161	15.4296	FALSE	High	Master Protein	89	2	3	Q92496	Complement factor H-related protein 4 OS=Homo sapiens OX=9606 GN=CFHR4 PE=1 SV=3
21.188	21.1856	19.0878	20.908	18.0709	20.1068	20.3759	18.3919	18.4561	FALSE	High	Master Protein	87	4	4	P06733	Alpha-enolase OS=Homo sapiens OX=9606 GN=ENO1 PE=1 SV=2
NaN	19.4425	17.4786	19.0424	16.8714	19.7195	17.4802	17.8526	16.0025	FALSE	High	Master Protein	85	3	3	P14770	Platelet glycoprotein IX OS=Homo sapiens OX=9606 GN=GP9 PE=1 SV=3
17.9227	19.1593	16.3004	18.9237	16.0418	18.1786	17.529	17.2725	16.6124	FALSE	High	Master Protein	84	1	4	O14950	Myosin regulatory light chain 12B OS=Homo sapiens OX=9606 GN=MYL12B PE=1 SV=2
19.1681	19.9563	19.3998	19.773	16.2749	20.2854	19.0592	18.4214	18.2187	FALSE	High	Master Protein	78	5	5	P30041	Peroxiredoxin-6 OS=Homo sapiens OX=9606 GN=PRDX6 PE=1 SV=3
17.9218	20.722	18.507	17.7902	16.8662	17.8668	18.2447	16.6772	18.4043	FALSE	High	Master Protein	78	4	4	P22692	Insulin-like growth factor-binding protein 4 OS=Homo sapiens OX=9606 GN=IGFBP4 PE=1 SV=2
21.7524	22.0658	20.5017	21.7237	21.0183	19.8644	22.1138	21.0224	20.161	FALSE	Medium	Master Protein	77	1	1	Q9HC23	Prokineticin-2 OS=Homo sapiens OX=9606 GN=PROK2 PE=1 SV=2
18.5349	17.7773	18.2382	18.2315	16.417	18.8942	17.8621	17.2656	17.4761	FALSE	High	Master Protein	76	1	4	P48741	Putative heat shock 70 kDa protein 7 OS=Homo sapiens OX=9606 GN=HSPA7 PE=5 SV=2
18.1672	17.4971	17.8542	17.6385	16.7236	17.7928	17.0898	17.2012	17.5497	FALSE	Medium	Master Protein	76	1	1	P82932	28S ribosomal protein S6, mitochondrial OS=Homo sapiens OX=9606 GN=MRPS6 PE=1 SV=3
18.691	19.1851	17.1368	18.5196	18.3034	19.465	19.034	18.5162	19.1019	FALSE	Medium	Master Protein	76	1	1	Q9UIX4	Potassium voltage-gated channel subfamily G member 1 OS=Homo sapiens OX=9606 GN=KCNG1 PE=1 SV=1
16.5668	19.0986	17.0395	20.0674	17.8948	19.9057	17.7923	19.0874	14.7202	FALSE	High	Master Protein	75	5	5	Q9HBI1	Beta-parvin OS=Homo sapiens OX=9606 GN=PARVB PE=1 SV=1
21.8852	20.2213	19.2364	20.5624	NaN	20.8694	20.3249	18.8269	19.3114	FALSE	Medium	Master Protein	75	1	1	P16870	Carboxypeptidase E OS=Homo sapiens OX=9606 GN=CPE PE=1 SV=1
20.1181	19.3022	18.4509	18.7404	17.7345	19.845	18.0346	17.0819	19.7409	FALSE	High	Master Protein	74	1	1	A0A075B6H9	Immunoglobulin lambda variable 4-69 OS=Homo sapiens OX=9606 GN=IGLV4-69 PE=1 SV=1
19.1325	20.3459	17.5863	20.5438	17.4184	19.8152	18.9449	17.8011	17.0275	FALSE	High	Master Protein	74	1	1	Q99575	Ribonucleases P/MRP protein subunit POP1 OS=Homo sapiens OX=9606 GN=POP1 PE=1 SV=2
17.5931	18.0283	14.4449	18.3043	17.4775	17.0982	18.5267	16.7184	17.1969	FALSE	High	Master Protein	70	7	7	P11597	Cholesteryl ester transfer protein OS=Homo sapiens OX=9606 GN=CETP PE=1 SV=2
18.3857	18.8333	20.6721	21.4984	20.1776	18.5235	20.6135	20.3502	19.1972	FALSE	High	Master Protein	69	3	3	P55056	Apolipoprotein C-IV OS=Homo sapiens OX=9606 GN=APOC4 PE=1 SV=1
15.1351	14.7264	13.7627	16.058	NaN	NaN	15.0149	15.3065	13.862	FALSE	High	Master Protein	68	2	10	Q9NY65	Tubulin alpha-8 chain OS=Homo sapiens OX=9606 GN=TUBA8 PE=1 SV=1
19.218	17.711	15.6902	19.7454	17.3158	19.5788	15.3645	15.5851	18.7585	FALSE	High	Master Protein	68	2	2	P13727	Bone marrow proteoglycan OS=Homo sapiens OX=9606 GN=PRG2 PE=1 SV=2
18.2915	17.0219	16.9112	17.8365	18.1235	18.7986	17.2281	17.4659	17.1718	FALSE	Medium	Master Protein	68	1	1	P78563	Double-stranded RNA-specific editase 1 OS=Homo sapiens OX=9606 GN=ADARB1 PE=1 SV=1
19.2576	18.9231	16.6455	18.7851	20.299	17.3187	18.2432	17.9109	18.1973	FALSE	High	Master Protein	65	5	5	O00533	Neural cell adhesion molecule L1-like protein OS=Homo sapiens OX=9606 GN=CHL1 PE=1 SV=4
21.274	20.5072	17.8397	19.938	17.9174	19.1126	20.1294	NaN	18.0882	FALSE	High	Master Protein	65	2	2	A0A0B4J1Y8	Immunoglobulin lambda variable 9-49 OS=Homo sapiens OX=9606 GN=IGLV9-49 PE=1 SV=1
20.4657	20.2337	18.3357	19.3232	18.2562	19.0765	19.6982	18.4485	18.6504	FALSE	High	Master Protein	64	7	7	Q6EMK4	Vasorin OS=Homo sapiens OX=9606 GN=VASN PE=1 SV=1
19.8025	20.7248	17.8738	20.4678	17.6473	20.4917	19.7607	18.2537	17.0201	FALSE	High	Master Protein	64	6	6	O00299	Chloride intracellular channel protein 1 OS=Homo sapiens OX=9606 GN=CLIC1 PE=1 SV=4
18.7816	19.7596	18.3187	19.1454	21.2959	21.3048	18.0825	18.5598	17.2955	FALSE	High	Master Protein	64	4	5	Q04917	14-3-3 protein eta OS=Homo sapiens OX=9606 GN=YWHAH PE=1 SV=4
18.9914	18.6384	17.4147	16.7651	16.3895	19.2003	19.045	16.9262	15.0005	FALSE	Medium	Master Protein	64	1	1	O95477	Phospholipid-transporting ATPase ABCA1 OS=Homo sapiens OX=9606 GN=ABCA1 PE=1 SV=3
20.1866	21.1152	18.9641	20.6391	18.1969	20.6178	19.9273	18.9296	18.1539	FALSE	High	Master Protein	63	5	7	P11021	Endoplasmic reticulum chaperone BiP OS=Homo sapiens OX=9606 GN=HSPA5 PE=1 SV=2
18.111	17.4786	17.9783	17.9545	18.0256	18.3178	17.6836	18.8033	17.902	FALSE	Medium	Master Protein	63	1	1	A1L4K1	Fibronectin type III and SPRY domain-containing protein 2 OS=Homo sapiens OX=9606 GN=FSD2 PE=1 SV=1
NaN	NaN	NaN	NaN	18.6104	NaN	NaN	NaN	NaN	FALSE	High	Master Protein	61	1	3	A0A0B4J1Z2	Immunoglobulin kappa variable 1D-43 OS=Homo sapiens OX=9606 GN=IGKV1D-43 PE=3 SV=1
18.4901	20.8876	19.0014	18.7257	17.9551	19.0443	15.8201	17.2452	18.3231	FALSE	High	Master Protein	59	10	11	P13796	Plastin-2 OS=Homo sapiens OX=9606 GN=LCP1 PE=1 SV=6
24.215	22.7882	24.6588	24.5787	21.9345	24.4835	25.2497	23.2252	23.3496	FALSE	Medium	Master Protein	59	1	1	Q5T5N4	Uncharacterized protein C6orf118 OS=Homo sapiens OX=9606 GN=C6orf118 PE=2 SV=1
19.5519	19.7339	18.2141	18.736	19.1178	17.8708	19.151	17.4353	17.3256	FALSE	Medium	Master Protein	59	1	1	Q12866	Tyrosine-protein kinase Mer OS=Homo sapiens OX=9606 GN=MERTK PE=1 SV=2
16.6743	15.137	13.5811	17.246	14.5149	16.8196	16.1247	12.9798	14.4554	FALSE	Medium	Master Protein	59	1	1	Q14676	Mediator of DNA damage checkpoint protein 1 OS=Homo sapiens OX=9606 GN=MDC1 PE=1 SV=3
29.3559	28.8436	28.3063	29.6759	28.7931	27.5377	29.1665	28.9526	28.9281	FALSE	Medium	Master Protein	58	1	1	Q96LR9	Apolipoprotein L domain-containing protein 1 OS=Homo sapiens OX=9606 GN=APOLD1 PE=2 SV=2
22.724	22.2848	21.3464	21.9963	20.4808	21.3672	21.9909	20.1393	19.9984	FALSE	Medium	Master Protein	56	1	1	A0A087X179	TBC1 domain family member 3E OS=Homo sapiens OX=9606 GN=TBC1D3E PE=2 SV=1
19.927	18.9429	18.849	19.286	18.4774	19.393	19.3078	17.2695	17.9654	FALSE	High	Master Protein	55	9	9	Q15582	Transforming growth factor-beta-induced protein ig-h3 OS=Homo sapiens OX=9606 GN=TGFBI PE=1 SV=1
18.0055	19.1792	18.4788	18.0695	16.4444	19.512	17.7072	15.241	NaN	FALSE	High	Master Protein	55	5	6	P61981	14-3-3 protein gamma OS=Homo sapiens OX=9606 GN=YWHAG PE=1 SV=2
19.5027	15.8937	15.6183	15.9667	NaN	NaN	15.9542	16.2553	15.1166	FALSE	Medium	Master Protein	55	1	1	Q9Y566	SH3 and multiple ankyrin repeat domains protein 1 OS=Homo sapiens OX=9606 GN=SHANK1 PE=1 SV=2
19.8001	20.7101	19.2513	21.4192	18.4686	18.7915	21.0301	19.8697	20.4054	FALSE	High	Master Protein	54	7	7	Q02413	Desmoglein-1 OS=Homo sapiens OX=9606 GN=DSG1 PE=1 SV=2
18.6111	19.007	19.6727	20.5958	18.1827	17.64	16.519	18.7047	15.4127	FALSE	High	Master Protein	54	5	5	Q96KN2	Beta-Ala-His dipeptidase OS=Homo sapiens OX=9606 GN=CNDP1 PE=1 SV=4
17.9679	21.8147	20.2023	16.279	20.321	20.6436	21.4764	20.0991	19.9524	FALSE	High	Master Protein	54	3	3	P31944	Caspase-14 OS=Homo sapiens OX=9606 GN=CASP14 PE=1 SV=2
18.6259	18.1244	17.0626	NaN	16.3489	NaN	17.8193	17.4713	17.0856	FALSE	High	Master Protein	54	1	1	Q9BWP8	Collectin-11 OS=Homo sapiens OX=9606 GN=COLEC11 PE=1 SV=1
19.0751	21.2267	18.4105	21.3629	16.5708	19.5774	16.2835	15.9796	21.3068	FALSE	High	Master Protein	53	4	4	P05109	Protein S100-A8 OS=Homo sapiens OX=9606 GN=S100A8 PE=1 SV=1
18.7457	20.6169	15.6329	17.1582	16.7909	16.8172	17.3462	16.4818	16.9058	FALSE	High	Master Protein	53	5	5	Q14515	SPARC-like protein 1 OS=Homo sapiens OX=9606 GN=SPARCL1 PE=1 SV=2
24.0269	22.9694	22.0279	22.4093	22.842	22.5832	23.4411	22.9068	22.9364	FALSE	Medium	Master Protein	53	1	1	Q9BYX2	TBC1 domain family member 2A OS=Homo sapiens OX=9606 GN=TBC1D2 PE=1 SV=3
19.6516	18.6468	17.2389	20.6993	16.8644	15.0494	19.3964	16.7638	17.7822	FALSE	High	Master Protein	51	3	3	Q08554	Desmocollin-1 OS=Homo sapiens OX=9606 GN=DSC1 PE=1 SV=2
21.3518	22.0027	18.8499	21.9369	22.6976	19.9668	21.5931	21.3987	22.9742	FALSE	High	Master Protein	51	2	2	A0A075B6J9	Immunoglobulin lambda variable 2-18 OS=Homo sapiens OX=9606 GN=IGLV2-18 PE=3 SV=2
21.1986	18.4543	NaN	18.0857	14.4871	16.6485	19.3202	NaN	18.8054	FALSE	High	Master Protein	50	9	9	P35443	Thrombospondin-4 OS=Homo sapiens OX=9606 GN=THBS4 PE=1 SV=2
18.6485	18.4788	18.0787	18.3056	17.3901	18.4088	17.5497	15.4627	NaN	FALSE	High	Master Protein	50	5	5	P00918	Carbonic anhydrase 2 OS=Homo sapiens OX=9606 GN=CA2 PE=1 SV=2
20.101	19.7688	18.6306	19.9008	17.1784	19.1985	19.7434	17.4145	17.3801	FALSE	Medium	Master Protein	50	1	1	Q68CR1	Protein sel-1 homolog 3 OS=Homo sapiens OX=9606 GN=SEL1L3 PE=1 SV=2
19.6612	20.9266	17.9098	18.6249	19.1475	19.6255	18.6636	16.6432	13.1543	FALSE	High	Master Protein	49	4	6	P01889	HLA class I histocompatibility antigen, B alpha chain OS=Homo sapiens OX=9606 GN=HLA-B PE=1 SV=3
17.6294	18.3019	18.134	18.4688	16.0293	18.9597	17.1572	17.4491	15.7653	FALSE	High	Master Protein	49	2	2	P10124	Serglycin OS=Homo sapiens OX=9606 GN=SRGN PE=1 SV=3
19.4013	18.8658	18.116	19.7461	17.8861	18.3175	18.7971	17.0452	17.3116	FALSE	High	Master Protein	48	2	3	P14151	L-selectin OS=Homo sapiens OX=9606 GN=SELL PE=1 SV=2
17.9851	17.5581	15.4827	17.4732	17.9102	16.4594	17.9719	17.0478	16.5972	FALSE	Medium	Master Protein	48	1	1	Q96J88	Epithelial-stromal interaction protein 1 OS=Homo sapiens OX=9606 GN=EPSTI1 PE=1 SV=2
NaN	17.9011	15.9053	NaN	15.8685	17.0287	16.6704	14.7313	15.1789	FALSE	High	Master Protein	47	1	4	P0DMV9	Heat shock 70 kDa protein 1B OS=Homo sapiens OX=9606 GN=HSPA1B PE=1 SV=1
19.5547	19.465	18.6758	20.3287	17.8871	20.3136	18.4628	19.4937	18.1718	FALSE	High	Master Protein	47	2	2	Q9H299	SH3 domain-binding glutamic acid-rich-like protein 3 OS=Homo sapiens OX=9606 GN=SH3BGRL3 PE=1 SV=1
18.0606	17.4364	16.9203	17.948	15.7427	16.4124	16.4938	NaN	16.6131	FALSE	Medium	Master Protein	46	1	1	Q9NQV5	PR domain-containing protein 11 OS=Homo sapiens OX=9606 GN=PRDM11 PE=1 SV=2
17.9624	17.0499	15.6439	17.8529	14.6294	15.606	16.0794	15.5556	15.3594	FALSE	Medium	Master Protein	46	1	1	A4UGR9	Xin actin-binding repeat-containing protein 2 OS=Homo sapiens OX=9606 GN=XIRP2 PE=1 SV=2
19.0699	19.6619	18.1653	20.662	17.9489	20.3977	18.9737	18.4724	17.3588	FALSE	Medium	Master Protein	46	1	1	Q9UHC1	DNA mismatch repair protein Mlh3 OS=Homo sapiens OX=9606 GN=MLH3 PE=1 SV=3
20.7583	19.2708	19.9636	19.0949	21.1066	19.9034	18.0509	21.6569	22.3056	FALSE	High	Master Protein	45	2	2	A0A087WSX0	Immunoglobulin lambda variable 5-45 OS=Homo sapiens OX=9606 GN=IGLV5-45 PE=3 SV=1
16.7491	19.1094	16.5608	16.814	17.8019	NaN	17.0147	NaN	17.5374	FALSE	High	Master Protein	45	1	1	P05451	Lithostathine-1-alpha OS=Homo sapiens OX=9606 GN=REG1A PE=1 SV=3
21.4856	NaN	20.8661	21.2438	19.8072	22.4029	21.8789	21.2469	22.0814	FALSE	Medium	Master Protein	45	1	1	Q9NP80	Calcium-independent phospholipase A2-gamma OS=Homo sapiens OX=9606 GN=PNPLA8 PE=1 SV=1
19.4569	19.8871	18.0894	17.7786	17.5786	17.5417	19.0863	17.6488	16.932	FALSE	Medium	Master Protein	45	1	1	A6NLP5	Tetratricopeptide repeat protein 36 OS=Homo sapiens OX=9606 GN=TTC36 PE=1 SV=1
18.7841	22.282	18.9567	20.332	19.2672	21.3822	17.4046	20.1632	19.0613	FALSE	High	Master Protein	44	1	4	P24844	Myosin regulatory light polypeptide 9 OS=Homo sapiens OX=9606 GN=MYL9 PE=1 SV=4
19.7377	19.151	17.5972	19.9077	19.2702	18.162	19.9733	19.004	18.9444	FALSE	High	Master Protein	44	1	1	P43351	DNA repair protein RAD52 homolog OS=Homo sapiens OX=9606 GN=RAD52 PE=1 SV=1
19.7758	20.6961	20.7759	17.1979	NaN	19.7341	18.5427	16.4397	17.569	FALSE	High	Master Protein	43	4	4	Q08830	Fibrinogen-like protein 1 OS=Homo sapiens OX=9606 GN=FGL1 PE=1 SV=3
18.5696	18.8577	17.2573	19.5835	16.8587	20.2392	17.5303	15.7674	17.0082	FALSE	High	Master Protein	43	2	3	P60763	Ras-related C3 botulinum toxin substrate 3 OS=Homo sapiens OX=9606 GN=RAC3 PE=1 SV=1
18.9634	18.8906	18.0491	17.9946	16.3969	17.6609	18.5018	NaN	17.3902	FALSE	High	Master Protein	43	1	1	P34096	Ribonuclease 4 OS=Homo sapiens OX=9606 GN=RNASE4 PE=1 SV=3
22.9374	23.5543	20.64	22.9051	22.8241	19.1359	22.5996	21.629	20.123	FALSE	High	Master Protein	41	6	8	P07900	Heat shock protein HSP 90-alpha OS=Homo sapiens OX=9606 GN=HSP90AA1 PE=1 SV=5
17.5319	17.2558	16.3419	17.7089	16.0207	15.9276	17.2468	16.0621	16.3332	FALSE	Medium	Master Protein	41	1	1	Q14376	UDP-glucose 4-epimerase OS=Homo sapiens OX=9606 GN=GALE PE=1 SV=2
NaN	17.969	14.1666	NaN	NaN	18.364	12.7944	13.676	13.4824	FALSE	High	Master Protein	40	1	5	P08238	Heat shock protein HSP 90-beta OS=Homo sapiens OX=9606 GN=HSP90AB1 PE=1 SV=4
18.1798	19.315	18.7954	19.0021	17.7952	19.9163	17.9364	17.8114	NaN	FALSE	High	Master Protein	40	3	4	P16109	P-selectin OS=Homo sapiens OX=9606 GN=SELP PE=1 SV=3
NaN	NaN	15.3516	17.2573	16.0718	17.1037	18.3677	16.7313	19.4348	FALSE	High	Master Protein	40	4	4	P08709	Coagulation factor VII OS=Homo sapiens OX=9606 GN=F7 PE=1 SV=1
18.4928	19.1887	17.5243	18.8584	16.763	18.0861	18.1808	17.4556	16.4676	FALSE	High	Master Protein	40	4	4	P78417	Glutathione S-transferase omega-1 OS=Homo sapiens OX=9606 GN=GSTO1 PE=1 SV=2
17.3515	NaN	NaN	NaN	17.23	16.8245	17.6574	17.1813	15.3881	FALSE	High	Master Protein	40	2	4	A0A0B4J1U7	Immunoglobulin heavy variable 6-1 OS=Homo sapiens OX=9606 GN=IGHV6-1 PE=3 SV=1
21.2305	21.0656	21	21.1912	20.9306	21.0624	21.1307	19.8851	19.6674	FALSE	High	Master Protein	40	1	1	P0DTE1	Probable non-functional immunoglobulin heavy variable 3-38-3 OS=Homo sapiens OX=9606 GN=IGHV3-38-3 PE=1 SV=1
21.784	19.6463	18.6565	21.3397	19.1158	20.8389	20.7853	19.1296	19.5653	FALSE	High	Master Protein	39	1	1	P37840	Alpha-synuclein OS=Homo sapiens OX=9606 GN=SNCA PE=1 SV=1
21.2895	20.5663	NaN	20.9846	19.4185	20.0612	21.2746	18.7039	20.567	FALSE	Medium	Master Protein	39	1	1	O94819	Kelch repeat and BTB domain-containing protein 11 OS=Homo sapiens OX=9606 GN=KBTBD11 PE=1 SV=1
17.3016	19.0971	16.2383	15.056	NaN	13.7827	16.0214	17.4451	NaN	FALSE	High	Master Protein	38	2	4	P04439	HLA class I histocompatibility antigen, A alpha chain OS=Homo sapiens OX=9606 GN=HLA-A PE=1 SV=2
17.0721	NaN	NaN	17.1276	NaN	15.2987	NaN	16.2968	16.9978	FALSE	High	Master Protein	38	2	2	O95497	Pantetheinase OS=Homo sapiens OX=9606 GN=VNN1 PE=1 SV=2
19.3645	NaN	17.5526	19.4103	19.101	18.8316	18.517	18.8395	18.939	FALSE	High	Master Protein	37	1	1	Q96RK4	Bardet-Biedl syndrome 4 protein OS=Homo sapiens OX=9606 GN=BBS4 PE=1 SV=2
16.2872	17.93	15.8973	17.3974	14.66	19.6135	17.4184	18.5389	14.6181	FALSE	High	Master Protein	36	5	5	P12931	Proto-oncogene tyrosine-protein kinase Src OS=Homo sapiens OX=9606 GN=SRC PE=1 SV=3
NaN	NaN	18.6803	NaN	17.0139	19.0391	19.3094	18.5785	18.2328	FALSE	High	Master Protein	36	1	1	Q9NR34	Mannosyl-oligosaccharide 1,2-alpha-mannosidase IC OS=Homo sapiens OX=9606 GN=MAN1C1 PE=1 SV=1
18.6477	17.5405	17.9675	18.6527	14.6246	19.3542	19.2001	15.6612	17.7044	FALSE	High	Master Protein	35	4	4	Q13835	Plakophilin-1 OS=Homo sapiens OX=9606 GN=PKP1 PE=1 SV=2
19.7594	18.3579	18.4037	18.8364	18.2713	18.4567	17.9667	17.1091	19.2463	FALSE	High	Master Protein	35	3	3	P01833	Polymeric immunoglobulin receptor OS=Homo sapiens OX=9606 GN=PIGR PE=1 SV=4
16.623	17.1122	14.5841	17.2762	14.5942	16.8588	15.6151	14.8097	NaN	FALSE	High	Master Protein	35	1	1	P09972	Fructose-bisphosphate aldolase C OS=Homo sapiens OX=9606 GN=ALDOC PE=1 SV=2
17.6564	16.7334	14.9199	17.3791	15.6387	14.6186	16.3103	14.6467	15.4859	FALSE	High	Master Protein	35	1	1	Q5SYB0	FERM and PDZ domain-containing protein 1 OS=Homo sapiens OX=9606 GN=FRMPD1 PE=1 SV=1
NaN	18.1784	18.6717	18.6218	17.6245	17.6017	18.6329	18.3636	19.151	FALSE	Medium	Master Protein	35	1	1	Q9UIG0	Tyrosine-protein kinase BAZ1B OS=Homo sapiens OX=9606 GN=BAZ1B PE=1 SV=2
17.8648	18.045	NaN	18.4599	18.098	19.7322	19.0785	NaN	NaN	FALSE	Medium	Master Protein	35	1	1	Q8NA47	Coiled-coil domain-containing protein 63 OS=Homo sapiens OX=9606 GN=CCDC63 PE=2 SV=1
19.2983	18.802	18.5909	18.9681	14.0977	19.2383	18.9902	16.9337	17.5565	FALSE	Medium	Master Protein	35	1	1	P0C854	Putative cat eye syndrome critical region protein 9 OS=Homo sapiens OX=9606 GN=CECR9 PE=5 SV=1
21.7893	21.8834	22.0477	22.0826	22.2004	22.4944	22.2242	23.3834	22.6402	FALSE	Medium	Master Protein	34	1	1	Q9NST1	1-acylglycerol-3-phosphate O-acyltransferase PNPLA3 OS=Homo sapiens OX=9606 GN=PNPLA3 PE=1 SV=2
18.6765	19.7163	17.8684	19.5637	16.843	19.8679	17.9861	18.0119	17.2047	FALSE	High	Master Protein	33	4	5	P26038	Moesin OS=Homo sapiens OX=9606 GN=MSN PE=1 SV=3
16.7383	18.4802	16.0988	18.5862	15.1379	16.1489	17.0914	15.3142	15.6433	FALSE	High	Master Protein	33	2	2	P62987	Ubiquitin-60S ribosomal protein L40 OS=Homo sapiens OX=9606 GN=UBA52 PE=1 SV=2
18.4023	17.0814	16.0483	NaN	14.4607	17.6198	17.8926	14.1653	15.268	FALSE	Medium	Master Protein	33	1	1	P62699	Protein yippee-like 5 OS=Homo sapiens OX=9606 GN=YPEL5 PE=1 SV=1
22.1936	21.3417	21.493	20.6419	21.327	20.5302	21.5627	20.3427	20.0318	FALSE	High	Master Protein	32	2	6	P01814	Immunoglobulin heavy variable 2-70 OS=Homo sapiens OX=9606 GN=IGHV2-70 PE=1 SV=2
18.626	20.5598	17.8409	18.6688	17.0687	20.9444	17.8651	19.0098	17.4338	FALSE	High	Master Protein	32	5	5	P27797	Calreticulin OS=Homo sapiens OX=9606 GN=CALR PE=1 SV=1
17.4037	17.4727	15.8257	18.6553	16.3446	15.2326	17.3367	15.7339	16.7347	FALSE	High	Master Protein	32	1	1	P05089	Arginase-1 OS=Homo sapiens OX=9606 GN=ARG1 PE=1 SV=2
18.5241	17.5596	15.7521	17.8578	15.8921	16.0273	17.4819	17.3561	17.9327	FALSE	High	Master Protein	31	6	6	P43121	Cell surface glycoprotein MUC18 OS=Homo sapiens OX=9606 GN=MCAM PE=1 SV=2
18.3953	19.5763	17.4401	19.2954	15.9473	20.3203	17.1816	18.2853	16.3776	FALSE	High	Master Protein	31	6	6	Q05682-4	Isoform 4 of Caldesmon OS=Homo sapiens OX=9606 GN=CALD1
18.9476	18.1505	18.3457	19.2919	16.4134	NaN	17.7367	17.3087	17.5554	FALSE	High	Master Protein	31	3	4	Q15166	Serum paraoxonase/lactonase 3 OS=Homo sapiens OX=9606 GN=PON3 PE=1 SV=3
NaN	NaN	NaN	17.5253	NaN	18.7735	NaN	15.8093	NaN	FALSE	High	Master Protein	31	3	3	P21291	Cysteine and glycine-rich protein 1 OS=Homo sapiens OX=9606 GN=CSRP1 PE=1 SV=3
17.6339	18.5332	16.0419	18.4726	15.2855	18.2277	17.0175	16.0291	15.2816	FALSE	High	Master Protein	31	2	2	P52907	F-actin-capping protein subunit alpha-1 OS=Homo sapiens OX=9606 GN=CAPZA1 PE=1 SV=3
25.5536	23.1704	23.1928	NaN	22.7185	22.9172	24.3852	22.1232	23.0959	FALSE	High	Master Protein	31	1	1	Q6A555	Thioredoxin domain-containing protein 8 OS=Homo sapiens OX=9606 GN=TXNDC8 PE=1 SV=2
28.2775	28.9218	28.6175	27.4874	27.3538	27.7355	27.6353	27.4212	27.3005	FALSE	High	Master Protein	31	1	1	Q2KHM9	Protein moonraker OS=Homo sapiens OX=9606 GN=KIAA0753 PE=1 SV=3
23.9356	NaN	21.5591	21.4229	21.4313	21.4262	23.6301	22.0309	20.6747	FALSE	Medium	Master Protein	31	1	1	Q8N7P1	Inactive phospholipase D5 OS=Homo sapiens OX=9606 GN=PLD5 PE=2 SV=2
24.9331	24.6779	24.355	25.305	23.5626	25.0278	24.8951	24.9523	24.4379	FALSE	Medium	Master Protein	31	1	1	Q8WXF1	Paraspeckle component 1 OS=Homo sapiens OX=9606 GN=PSPC1 PE=1 SV=1
18.5281	19.3501	16.6159	19.1072	18.5867	19.2689	19.1022	17.9931	18.6884	FALSE	High	Master Protein	30	5	5	Q9ULV4	Coronin-1C OS=Homo sapiens OX=9606 GN=CORO1C PE=1 SV=1
17.8756	18.7178	17.0707	17.9951	17.0489	19.2488	16.5754	17.85	16.0926	FALSE	High	Master Protein	30	2	2	Q14697	Neutral alpha-glucosidase AB OS=Homo sapiens OX=9606 GN=GANAB PE=1 SV=3
19.6144	20.2268	18.5924	19.8634	17.3108	20.3323	18.1648	17.8	16.9946	FALSE	High	Master Protein	29	8	8	O75083	WD repeat-containing protein 1 OS=Homo sapiens OX=9606 GN=WDR1 PE=1 SV=4
20.9401	20.3629	18.9887	21.6964	18.1348	20.0403	19.1023	15.641	18.1144	FALSE	High	Master Protein	29	3	3	P01705	Immunoglobulin lambda variable 2-23 OS=Homo sapiens OX=9606 GN=IGLV2-23 PE=1 SV=2
16.2315	16.9009	12.8279	18.0489	14.1241	17.7988	19.21	17.0073	NaN	FALSE	High	Master Protein	29	1	1	P18621	60S ribosomal protein L17 OS=Homo sapiens OX=9606 GN=RPL17 PE=1 SV=3
20.5512	20.1267	19.2643	19.7695	19.7896	20.8256	16.7263	18.784	19.1938	FALSE	High	Master Protein	28	6	6	P48059	LIM and senescent cell antigen-like-containing domain protein 1 OS=Homo sapiens OX=9606 GN=LIMS1 PE=1 SV=4
18.7251	19.2389	19.0713	18.4169	15.4671	19.9304	19.6197	17.034	15.6499	FALSE	High	Master Protein	27	6	7	P62258	14-3-3 protein epsilon OS=Homo sapiens OX=9606 GN=YWHAE PE=1 SV=1
15.9537	16.6858	NaN	NaN	16.6229	13.5303	16.7817	16.736	16.5797	FALSE	High	Master Protein	26	6	6	P22105-1	Isoform 3 of Tenascin-X OS=Homo sapiens OX=9606 GN=TNXB
18.9087	19.3208	18.5714	19.1953	16.4426	19.2016	17.0158	19.2984	17.7462	FALSE	High	Master Protein	26	1	1	P59190	Ras-related protein Rab-15 OS=Homo sapiens OX=9606 GN=RAB15 PE=1 SV=1
20.2369	19.6846	19.6294	19.9127	21.4592	19.7601	16.2996	19.918	19.235	FALSE	Medium	Master Protein	26	1	1	Q9UBZ9	DNA repair protein REV1 OS=Homo sapiens OX=9606 GN=REV1 PE=1 SV=1
18.3207	17.2737	NaN	17.7285	NaN	NaN	17.6245	NaN	NaN	FALSE	Medium	Master Protein	26	1	1	P06850	Corticoliberin OS=Homo sapiens OX=9606 GN=CRH PE=1 SV=1
NaN	19.3414	15.2061	NaN	15.649	16.4083	18.253	17.5435	14.5666	FALSE	High	Master Protein	25	3	5	P27348	14-3-3 protein theta OS=Homo sapiens OX=9606 GN=YWHAQ PE=1 SV=1
15.3503	14.941	NaN	18.2333	15.9516	18.2902	16.9163	16.975	14.93	FALSE	High	Master Protein	25	4	4	P16671	Platelet glycoprotein 4 OS=Homo sapiens OX=9606 GN=CD36 PE=1 SV=2
18.6424	18.7418	16.4339	18.6015	NaN	16.6189	17.4095	NaN	NaN	FALSE	High	Master Protein	25	2	2	P30043	Flavin reductase (NADPH) OS=Homo sapiens OX=9606 GN=BLVRB PE=1 SV=3
18.373	18.2541	16.7701	18.5339	17.3515	17.9235	18.3202	17.57	18.3163	FALSE	High	Master Protein	25	2	2	P33151	Cadherin-5 OS=Homo sapiens OX=9606 GN=CDH5 PE=1 SV=5
NaN	NaN	NaN	18.2667	NaN	NaN	20.6395	NaN	19.419	FALSE	High	Master Protein	25	1	1	Q9Y4F1	FERM, ARHGEF and pleckstrin domain-containing protein 1 OS=Homo sapiens OX=9606 GN=FARP1 PE=1 SV=1
17.7926	16.9065	NaN	17.1022	15.0477	15.3243	18.281	14.5063	NaN	FALSE	High	Master Protein	25	1	1	Q9UKT9	Zinc finger protein Aiolos OS=Homo sapiens OX=9606 GN=IKZF3 PE=1 SV=2
18.3628	18.5578	NaN	18.3581	14.3474	14.8109	17.7492	15.1948	17.2558	FALSE	High	Master Protein	24	5	5	P47929	Galectin-7 OS=Homo sapiens OX=9606 GN=LGALS7 PE=1 SV=2
19.0283	19.512	16.7859	18.637	15.5522	19.5693	13.5588	16.0275	16.5165	FALSE	High	Master Protein	24	7	7	Q00610	Clathrin heavy chain 1 OS=Homo sapiens OX=9606 GN=CLTC PE=1 SV=5
17.3835	17.4478	NaN	16.7336	NaN	18.1451	16.8303	17.8146	NaN	FALSE	High	Master Protein	24	2	3	Q06830	Peroxiredoxin-1 OS=Homo sapiens OX=9606 GN=PRDX1 PE=1 SV=1
17.4747	19.3139	19.3203	19.5683	17.6974	19.2966	18.9141	19.3197	17.4353	FALSE	High	Master Protein	23	3	3	Q3ZCW2	Galectin-related protein OS=Homo sapiens OX=9606 GN=LGALSL PE=1 SV=2
NaN	18.716	20.0222	19.1504	17.5149	19.2101	19.5136	18.2332	19.2848	FALSE	High	Master Protein	23	3	3	A6NMY6	Putative annexin A2-like protein OS=Homo sapiens OX=9606 GN=ANXA2P2 PE=5 SV=2
NaN	NaN	17.7318	NaN	15.7645	17.0751	NaN	15.8435	16.0884	FALSE	Medium	Master Protein	23	1	1	P19099	Cytochrome P450 11B2, mitochondrial OS=Homo sapiens OX=9606 GN=CYP11B2 PE=1 SV=3
NaN	19.83	13.225	15.7373	14.8399	16.8752	15.2572	15.3872	NaN	FALSE	Medium	Master Protein	23	1	1	Q96HW7	Integrator complex subunit 4 OS=Homo sapiens OX=9606 GN=INTS4 PE=1 SV=2
16.5015	17.6442	13.9429	17.5156	NaN	17.4401	16.6009	15.7391	NaN	FALSE	High	Master Protein	22	2	2	P37837	Transaldolase OS=Homo sapiens OX=9606 GN=TALDO1 PE=1 SV=2
18.7129	NaN	15.3575	16.6515	15.1875	14.8658	16.9126	15.3484	NaN	FALSE	High	Master Protein	22	2	2	Q13822	Ectonucleotide pyrophosphatase/phosphodiesterase family member 2 OS=Homo sapiens OX=9606 GN=ENPP2 PE=1 SV=3
22.0101	22.0172	21.0151	21.8695	21.5974	21.2314	21.6048	21.5185	21.6546	FALSE	Medium	Master Protein	22	1	1	Q8IWV7	E3 ubiquitin-protein ligase UBR1 OS=Homo sapiens OX=9606 GN=UBR1 PE=1 SV=1
17.1434	16.4186	13.6421	16.3698	NaN	NaN	17.4186	16.0686	NaN	FALSE	High	Master Protein	21	1	5	A0A0C4DH43	Immunoglobulin heavy variable 2-70D OS=Homo sapiens OX=9606 GN=IGHV2-70D PE=3 SV=1
15.2669	15.1794	NaN	17.6551	15.1022	14.1706	15.7519	15.0049	NaN	FALSE	High	Master Protein	21	6	6	P02730	Band 3 anion transport protein OS=Homo sapiens OX=9606 GN=SLC4A1 PE=1 SV=3
20.7687	20.5542	20.6606	21.6452	20.8937	19.7105	21.1174	21.1922	22.2122	FALSE	High	Master Protein	21	6	6	P19320	Vascular cell adhesion protein 1 OS=Homo sapiens OX=9606 GN=VCAM1 PE=1 SV=1
17.8454	17.7376	16.0497	17.7652	14.1407	18.2328	16.1069	15.9385	15.4797	FALSE	High	Master Protein	21	4	4	Q14247	Src substrate cortactin OS=Homo sapiens OX=9606 GN=CTTN PE=1 SV=2
18.9693	18.3941	18.9302	20.265	19.906	19.5596	20.2158	19.0644	19.5221	FALSE	High	Master Protein	21	3	3	P52566	Rho GDP-dissociation inhibitor 2 OS=Homo sapiens OX=9606 GN=ARHGDIB PE=1 SV=3
15.6678	NaN	15.1695	17.2554	16.4897	NaN	16.6879	16.6454	17.1707	FALSE	High	Master Protein	21	2	2	Q16853	Membrane primary amine oxidase OS=Homo sapiens OX=9606 GN=AOC3 PE=1 SV=3
NaN	16.0677	15.0087	18.2826	16.0026	14.6825	10.943	10.2261	NaN	FALSE	High	Master Protein	21	1	2	O75015	Low affinity immunoglobulin gamma Fc region receptor III-B OS=Homo sapiens OX=9606 GN=FCGR3B PE=1 SV=2
16.0301	16.7702	NaN	17.1154	13.5168	16.7094	15.7665	13.785	13.3575	FALSE	High	Master Protein	20	3	3	Q99497	Parkinson disease protein 7 OS=Homo sapiens OX=9606 GN=PARK7 PE=1 SV=2
19.9398	17.8224	20.291	19.6027	19.3062	18.9777	18.5984	19.0603	19.7817	FALSE	Medium	Master Protein	20	1	1	Q63HK3	Zinc finger protein with KRAB and SCAN domains 2 OS=Homo sapiens OX=9606 GN=ZKSCAN2 PE=1 SV=2
14.7512	18.8998	16.5024	17.8992	14.6671	19.4827	18.4244	17.1047	14.484	FALSE	High	Master Protein	19	7	7	P50552	Vasodilator-stimulated phosphoprotein OS=Homo sapiens OX=9606 GN=VASP PE=1 SV=3
NaN	17.2647	17.9426	18.4111	17.7409	18.7601	19.911	19.1696	18.3971	FALSE	High	Master Protein	19	4	4	Q13103	Secreted phosphoprotein 24 OS=Homo sapiens OX=9606 GN=SPP2 PE=1 SV=1
17.8323	15.9839	14.8071	14.95	17.3897	18.1806	17.2551	17.6808	16.9333	FALSE	High	Master Protein	19	4	4	Q9NQ79	Cartilage acidic protein 1 OS=Homo sapiens OX=9606 GN=CRTAC1 PE=1 SV=2
18.3282	18.1567	18.7218	18.0106	17.0192	18.5846	17.9118	15.2397	NaN	FALSE	High	Master Protein	19	1	2	P08637	Low affinity immunoglobulin gamma Fc region receptor III-A OS=Homo sapiens OX=9606 GN=FCGR3A PE=1 SV=2
16.571	17.8175	NaN	NaN	NaN	NaN	NaN	15.0414	16.8874	FALSE	Medium	Master Protein	19	1	1	P52736-3	Isoform 3 of Zinc finger protein 133 OS=Homo sapiens OX=9606 GN=ZNF133
16.0095	16.131	15.6728	16.789	14.4901	15.4315	16.1899	14.4196	NaN	FALSE	Medium	Master Protein	19	1	1	O75530	Polycomb protein EED OS=Homo sapiens OX=9606 GN=EED PE=1 SV=2
19.8022	20.6271	16.5805	19.9444	18.3412	20.4699	19.1425	17.7534	17.9999	FALSE	High	Master Protein	18	3	5	A0A0B4J1V2	Immunoglobulin heavy variable 2-26 OS=Homo sapiens OX=9606 GN=IGHV2-26 PE=3 SV=1
14.6073	13.5912	NaN	NaN	NaN	16.6145	NaN	NaN	NaN	FALSE	High	Master Protein	18	7	7	Q9UBW5	Bridging integrator 2 OS=Homo sapiens OX=9606 GN=BIN2 PE=1 SV=3
19.9129	19.4516	18.3182	17.0639	17.3998	17.1248	14.4192	18.5586	19.5296	FALSE	High	Master Protein	18	5	5	Q86VB7	Scavenger receptor cysteine-rich type 1 protein M130 OS=Homo sapiens OX=9606 GN=CD163 PE=1 SV=2
22.7864	22.389	20.9914	23.2473	21.3356	20.7309	22.8208	20.793	22.0782	FALSE	High	Master Protein	18	5	5	P15144	Aminopeptidase N OS=Homo sapiens OX=9606 GN=ANPEP PE=1 SV=4
18.2002	17.1919	NaN	17.3138	16.4214	NaN	NaN	16.581	16.6514	FALSE	High	Master Protein	18	2	2	P08253	72 kDa type IV collagenase OS=Homo sapiens OX=9606 GN=MMP2 PE=1 SV=2
17.075	17.958	16.1678	18.4601	16.1928	17.7817	17.6776	16.8557	15.6424	FALSE	High	Master Protein	18	2	2	Q86YW5	Trem-like transcript 1 protein OS=Homo sapiens OX=9606 GN=TREML1 PE=1 SV=2
19.0162	16.8758	16.5093	17.4842	19.1281	18.7986	19.7717	14.4441	18.5229	FALSE	High	Master Protein	18	1	1	Q9H7P6	Multivesicular body subunit 12B OS=Homo sapiens OX=9606 GN=MVB12B PE=1 SV=2
19.6211	18.2738	19.477	19.3768	16.6519	19.4266	17.8348	16.7017	19.6084	FALSE	Medium	Master Protein	18	1	1	Q14643	Inositol 1,4,5-trisphosphate receptor type 1 OS=Homo sapiens OX=9606 GN=ITPR1 PE=1 SV=3
NaN	16.3832	14.8223	16.2383	12.6736	18.041	NaN	15.664	14.7257	FALSE	High	Master Protein	17	3	3	P59998	Actin-related protein 2/3 complex subunit 4 OS=Homo sapiens OX=9606 GN=ARPC4 PE=1 SV=3
NaN	NaN	16.5922	19.3078	17.4849	19.6273	17.9726	16.0189	15.2426	FALSE	High	Master Protein	17	3	3	Q13642	Four and a half LIM domains protein 1 OS=Homo sapiens OX=9606 GN=FHL1 PE=1 SV=4
21.4064	19.7357	18.8319	19.5147	17.9592	20.4086	19.8738	NaN	19.2982	FALSE	Medium	Master Protein	17	1	1	Q7L1S5	Carbohydrate sulfotransferase 9 OS=Homo sapiens OX=9606 GN=CHST9 PE=2 SV=2
18.5276	17.9576	18.1367	18.7513	18.5636	17.8008	18.4177	17.9451	18.9527	FALSE	High	Master Protein	16	3	3	Q9UHG3	Prenylcysteine oxidase 1 OS=Homo sapiens OX=9606 GN=PCYOX1 PE=1 SV=3
18.2436	18.7323	17.0498	17.6699	14.6841	18.0957	16.7527	15.0272	NaN	FALSE	High	Master Protein	16	3	3	P04792	Heat shock protein beta-1 OS=Homo sapiens OX=9606 GN=HSPB1 PE=1 SV=2
16.5971	18.0012	14.5038	17.2649	15.3443	15.6995	NaN	NaN	18.8401	FALSE	High	Master Protein	16	2	2	P80188	Neutrophil gelatinase-associated lipocalin OS=Homo sapiens OX=9606 GN=LCN2 PE=1 SV=2
18.8405	18.6181	18.2427	18.699	NaN	17.5326	18.3433	NaN	17.1297	FALSE	High	Master Protein	16	1	1	P08493	Matrix Gla protein OS=Homo sapiens OX=9606 GN=MGP PE=1 SV=2
16.1108	17.0642	14.5094	16.458	14.6854	15.1882	NaN	NaN	NaN	FALSE	High	Master Protein	16	1	1	P24592	Insulin-like growth factor-binding protein 6 OS=Homo sapiens OX=9606 GN=IGFBP6 PE=1 SV=1
19.4109	19.653	18.4126	19.5318	16.9014	18.6721	NaN	20.2348	19.538	FALSE	Medium	Master Protein	16	1	1	Q8NFU5	Inositol polyphosphate multikinase OS=Homo sapiens OX=9606 GN=IPMK PE=1 SV=1
NaN	17.9975	NaN	NaN	NaN	19.1048	18.9527	18.3549	18.4593	FALSE	Medium	Master Protein	16	1	1	Q96H15	T-cell immunoglobulin and mucin domain-containing protein 4 OS=Homo sapiens OX=9606 GN=TIMD4 PE=1 SV=2
18.6691	18.8576	18.1236	NaN	18.929	17.7612	18.9207	16.2512	17.7758	FALSE	Medium	Master Protein	16	1	1	Q96P20	NACHT, LRR and PYD domains-containing protein 3 OS=Homo sapiens OX=9606 GN=NLRP3 PE=1 SV=3
NaN	16.9271	16.4429	13.8985	10.2402	17.7674	17.276	16.9109	NaN	FALSE	High	Master Protein	15	6	6	P40197	Platelet glycoprotein V OS=Homo sapiens OX=9606 GN=GP5 PE=1 SV=1
17.4939	17.7876	NaN	14.1108	17.731	17.4633	NaN	16.6585	13.1532	FALSE	High	Master Protein	15	5	6	P02788	Lactotransferrin OS=Homo sapiens OX=9606 GN=LTF PE=1 SV=6
NaN	17.3574	16.3946	18.1771	15.3972	18.1103	16.9863	16.7527	15.4043	FALSE	High	Master Protein	15	4	4	P61160	Actin-related protein 2 OS=Homo sapiens OX=9606 GN=ACTR2 PE=1 SV=1
15.0497	17.442	16.9897	17.4642	14.1982	19.1233	NaN	17.9618	17.3815	FALSE	High	Master Protein	15	5	5	Q93084-1	Isoform SERCA3B of Sarcoplasmic/endoplasmic reticulum calcium ATPase 3 OS=Homo sapiens OX=9606 GN=ATP2A3
16.653	18.3818	NaN	17.3187	15.6018	18.9186	15.055	16.8085	NaN	FALSE	High	Master Protein	15	3	3	Q15084	Protein disulfide-isomerase A6 OS=Homo sapiens OX=9606 GN=PDIA6 PE=1 SV=1
21.4677	20.7269	20.0073	21.7363	19.2139	18.904	20.2058	19.551	20.297	FALSE	Medium	Master Protein	15	1	1	O60242	Adhesion G protein-coupled receptor B3 OS=Homo sapiens OX=9606 GN=ADGRB3 PE=1 SV=2
16.5333	16.4907	NaN	NaN	NaN	NaN	NaN	NaN	NaN	FALSE	High	Master Protein	14	2	2	Q99969	Retinoic acid receptor responder protein 2 OS=Homo sapiens OX=9606 GN=RARRES2 PE=1 SV=1
NaN	17.2587	15.4662	NaN	NaN	17.7874	NaN	NaN	NaN	FALSE	High	Master Protein	14	2	2	O95866-2	Isoform A of Megakaryocyte and platelet inhibitory receptor G6b OS=Homo sapiens OX=9606 GN=MPIG6B
18.0452	18.0483	15.6173	18.0892	16.8722	18.7565	16.0966	16.27	NaN	FALSE	High	Master Protein	14	2	2	P47756	F-actin-capping protein subunit beta OS=Homo sapiens OX=9606 GN=CAPZB PE=1 SV=4
NaN	17.9314	16.0422	NaN	NaN	18.1641	NaN	15.7445	NaN	FALSE	High	Master Protein	14	1	1	O95399	Urotensin-2 OS=Homo sapiens OX=9606 GN=UTS2 PE=1 SV=1
20.1153	17.8706	17.2851	18.6748	19.7967	20.1597	18.7282	18.6698	17.0196	FALSE	High	Master Protein	14	1	1	P49756	RNA-binding protein 25 OS=Homo sapiens OX=9606 GN=RBM25 PE=1 SV=3
17.4085	NaN	16.2312	17.9223	15.7867	NaN	17.7828	16.5744	16.4175	FALSE	High	Master Protein	14	1	1	P48681	Nestin OS=Homo sapiens OX=9606 GN=NES PE=1 SV=2
18.6648	18.097	18.1053	17.8749	15.1501	17.9398	17.2792	16.7631	16.6673	FALSE	Medium	Master Protein	14	1	1	A1A4F0-2	Isoform 2 of Putative uncharacterized protein SLC66A1L OS=Homo sapiens OX=9606 GN=SLC66A1L
NaN	NaN	NaN	NaN	13.8382	NaN	NaN	NaN	NaN	FALSE	High	Master Protein	13	2	5	P29508	Serpin B3 OS=Homo sapiens OX=9606 GN=SERPINB3 PE=1 SV=2
15.6353	15.7515	NaN	16.2177	NaN	NaN	15.5725	NaN	NaN	FALSE	High	Master Protein	13	4	5	P31947	14-3-3 protein sigma OS=Homo sapiens OX=9606 GN=SFN PE=1 SV=1
18.2553	19.1185	18.0528	19.86	18.1204	20.1013	19.3651	18.6053	17.4981	FALSE	High	Master Protein	13	3	3	P21926	CD9 antigen OS=Homo sapiens OX=9606 GN=CD9 PE=1 SV=4
NaN	NaN	NaN	NaN	NaN	NaN	18.8528	16.0496	NaN	FALSE	High	Master Protein	13	3	3	Q16777	Histone H2A type 2-C OS=Homo sapiens OX=9606 GN=H2AC20 PE=1 SV=4
17.4105	18.4572	NaN	NaN	NaN	15.6688	NaN	NaN	NaN	FALSE	High	Master Protein	13	1	3	Q58FF7	Putative heat shock protein HSP 90-beta-3 OS=Homo sapiens OX=9606 GN=HSP90AB3P PE=5 SV=1
17.0008	17.6307	16.3867	18.0109	NaN	18.4797	17.2861	17.3368	NaN	FALSE	High	Master Protein	13	2	2	P25705	ATP synthase subunit alpha, mitochondrial OS=Homo sapiens OX=9606 GN=ATP5F1A PE=1 SV=1
14.908	15.7943	NaN	15.9658	16.5741	15.8934	14.9041	20.0213	16.8665	FALSE	High	Master Protein	13	3	3	P12830	Cadherin-1 OS=Homo sapiens OX=9606 GN=CDH1 PE=1 SV=3
18.0223	18.4364	17.269	18.5405	NaN	18.1671	NaN	16.7192	NaN	FALSE	High	Master Protein	13	1	2	P17081	Rho-related GTP-binding protein RhoQ OS=Homo sapiens OX=9606 GN=RHOQ PE=1 SV=2
NaN	18.8953	16.4905	NaN	NaN	17.156	NaN	16.0641	18.0325	FALSE	High	Master Protein	13	2	2	P36222	Chitinase-3-like protein 1 OS=Homo sapiens OX=9606 GN=CHI3L1 PE=1 SV=2
16.5269	NaN	16.8512	18.9192	15.7805	NaN	17.6315	NaN	NaN	FALSE	Medium	Master Protein	13	1	1	O75366	Advillin OS=Homo sapiens OX=9606 GN=AVIL PE=1 SV=3
18.4994	17.2621	NaN	16.9155	NaN	NaN	17.4117	NaN	15.5188	FALSE	High	Master Protein	12	5	5	P08294	Extracellular superoxide dismutase [Cu-Zn] OS=Homo sapiens OX=9606 GN=SOD3 PE=1 SV=2
17.4048	17.6743	NaN	NaN	14.6496	16.0848	NaN	NaN	NaN	FALSE	High	Master Protein	12	4	4	P24821	Tenascin OS=Homo sapiens OX=9606 GN=TNC PE=1 SV=3
18.9874	NaN	15.293	NaN	NaN	19.1126	NaN	16.173	16.4813	FALSE	High	Master Protein	12	3	3	P11169	Solute carrier family 2, facilitated glucose transporter member 3 OS=Homo sapiens OX=9606 GN=SLC2A3 PE=1 SV=1
NaN	16.6908	17.7651	17.2629	NaN	17.9002	NaN	NaN	NaN	FALSE	High	Master Protein	12	2	2	P14543	Nidogen-1 OS=Homo sapiens OX=9606 GN=NID1 PE=1 SV=3
17.3351	NaN	NaN	NaN	NaN	NaN	NaN	12.2109	NaN	FALSE	High	Master Protein	12	2	2	P05062	Fructose-bisphosphate aldolase B OS=Homo sapiens OX=9606 GN=ALDOB PE=1 SV=2
19.1711	17.7695	16.8222	18.2372	16.2407	17.0255	18.7364	16.1809	16.6968	FALSE	Medium	Master Protein	12	1	1	Q86X27	Ras-specific guanine nucleotide-releasing factor RalGPS2 OS=Homo sapiens OX=9606 GN=RALGPS2 PE=1 SV=1
19.7255	20.9554	20.045	20.5428	19.2462	14.9784	20.4589	19.7879	17.8323	FALSE	Medium	Master Protein	12	1	1	Q05397	Focal adhesion kinase 1 OS=Homo sapiens OX=9606 GN=PTK2 PE=1 SV=2
NaN	16.668	NaN	NaN	NaN	NaN	NaN	NaN	NaN	FALSE	High	Master Protein	11	2	5	P48594	Serpin B4 OS=Homo sapiens OX=9606 GN=SERPINB4 PE=1 SV=2
12.1688	13.849	12.9517	12.7618	9.74907	18.7021	13.3559	11.3836	NaN	FALSE	High	Master Protein	11	5	5	P06744	Glucose-6-phosphate isomerase OS=Homo sapiens OX=9606 GN=GPI PE=1 SV=4
15.3403	15.3569	14.8173	NaN	16.4096	15.9498	NaN	NaN	NaN	FALSE	High	Master Protein	11	5	5	P12111	Collagen alpha-3(VI) chain OS=Homo sapiens OX=9606 GN=COL6A3 PE=1 SV=5
NaN	NaN	NaN	NaN	NaN	NaN	17.8219	NaN	NaN	FALSE	High	Master Protein	11	3	3	P31150	Rab GDP dissociation inhibitor alpha OS=Homo sapiens OX=9606 GN=GDI1 PE=1 SV=2
16.0498	18.2076	16.1613	NaN	NaN	17.9232	NaN	13.9128	NaN	FALSE	High	Master Protein	11	3	3	Q14847	LIM and SH3 domain protein 1 OS=Homo sapiens OX=9606 GN=LASP1 PE=1 SV=2
19.4288	17.0804	17.5752	16.4877	16.3579	18.7101	19.1138	17.209	NaN	FALSE	High	Master Protein	11	3	3	Q15365	Poly(rC)-binding protein 1 OS=Homo sapiens OX=9606 GN=PCBP1 PE=1 SV=2
NaN	16.5084	15.088	16.7288	NaN	17.3915	NaN	15.5824	14.6259	FALSE	High	Master Protein	11	1	1	Q15286	Ras-related protein Rab-35 OS=Homo sapiens OX=9606 GN=RAB35 PE=1 SV=1
16.307	17.6466	15.2109	16.7206	NaN	17.2113	NaN	16.0307	NaN	FALSE	High	Master Protein	11	1	1	Q9Y6C2	EMILIN-1 OS=Homo sapiens OX=9606 GN=EMILIN1 PE=1 SV=3
16.475	17.2049	14.6809	16.9844	NaN	16.8465	NaN	15.1823	NaN	FALSE	Medium	Master Protein	11	1	1	Q8WVM7	Cohesin subunit SA-1 OS=Homo sapiens OX=9606 GN=STAG1 PE=1 SV=3
NaN	18.1649	16.6619	NaN	18.693	17.9766	18.4135	14.221	NaN	FALSE	Medium	Master Protein	11	1	1	Q92508	Piezo-type mechanosensitive ion channel component 1 OS=Homo sapiens OX=9606 GN=PIEZO1 PE=1 SV=4
19.6193	19.2637	18.213	20.2625	18.1551	17.0973	19.5415	18.1689	19.2862	FALSE	Medium	Master Protein	11	1	1	A6NIE6	Putative RRN3-like protein RRN3P2 OS=Homo sapiens OX=9606 GN=RRN3P2 PE=5 SV=3
16.9102	16.9228	15.4547	18.0828	16.2281	14.639	17.3138	15.6046	16.8878	FALSE	Medium	Master Protein	11	1	1	Q15517	Corneodesmosin OS=Homo sapiens OX=9606 GN=CDSN PE=1 SV=3
NaN	15.4844	NaN	16.089	NaN	NaN	NaN	NaN	15.7602	FALSE	High	Master Protein	10	5	5	Q08188	Protein-glutamine gamma-glutamyltransferase E OS=Homo sapiens OX=9606 GN=TGM3 PE=1 SV=4
NaN	NaN	15.5862	NaN	16.7873	16.4011	18.4023	16.5315	18.0254	FALSE	High	Master Protein	10	4	4	P04083	Annexin A1 OS=Homo sapiens OX=9606 GN=ANXA1 PE=1 SV=2
14.9563	NaN	13.6088	15.4372	15.2449	18.0276	13.5786	16.0224	15.2786	FALSE	High	Master Protein	10	3	3	P00491	Purine nucleoside phosphorylase OS=Homo sapiens OX=9606 GN=PNP PE=1 SV=2
18.4844	17.5815	14.2468	17.6556	15.2859	16.1474	16.934	NaN	15.2753	FALSE	High	Master Protein	10	3	3	P39060	Collagen alpha-1(XVIII) chain OS=Homo sapiens OX=9606 GN=COL18A1 PE=1 SV=5
NaN	NaN	16.0576	15.9672	17.8558	16.6734	16.8293	17.1129	16.1739	FALSE	High	Master Protein	10	3	3	Q9NPH3	Interleukin-1 receptor accessory protein OS=Homo sapiens OX=9606 GN=IL1RAP PE=1 SV=2
14.9128	14.2801	15.933	NaN	NaN	15.9315	NaN	16.7596	NaN	FALSE	High	Master Protein	10	2	2	A0A075B6I4	Immunoglobulin lambda variable 10-54 OS=Homo sapiens OX=9606 GN=IGLV10-54 PE=3 SV=1
NaN	17.3827	15.9913	NaN	15.6577	15.0791	NaN	14.7017	14.7254	FALSE	High	Master Protein	10	3	3	P33908	Mannosyl-oligosaccharide 1,2-alpha-mannosidase IA OS=Homo sapiens OX=9606 GN=MAN1A1 PE=1 SV=3
NaN	20.0016	NaN	NaN	NaN	20.3766	NaN	19.1481	NaN	FALSE	High	Master Protein	10	1	1	O15511	Actin-related protein 2/3 complex subunit 5 OS=Homo sapiens OX=9606 GN=ARPC5 PE=1 SV=3
17.7214	17.223	18.011	17.8434	16.2568	17.4519	17.456	17.1527	17.4795	FALSE	High	Master Protein	10	2	2	Q9NUQ6	SPATS2-like protein OS=Homo sapiens OX=9606 GN=SPATS2L PE=1 SV=2
NaN	14.9283	13.5606	15.0196	NaN	14.1546	15.2503	14.0944	18.0479	FALSE	High	Master Protein	10	1	1	Q9HCU9	Breast cancer metastasis-suppressor 1 OS=Homo sapiens OX=9606 GN=BRMS1 PE=1 SV=1
16.7318	17.164	16.0247	16.2406	16.1927	NaN	17.2065	16.0106	NaN	FALSE	Medium	Master Protein	10	1	1	Q9H2X9	Solute carrier family 12 member 5 OS=Homo sapiens OX=9606 GN=SLC12A5 PE=1 SV=3
20.927	20.1641	19.2612	19.5999	17.7519	19.5762	20.04	15.9224	18.1045	FALSE	Medium	Master Protein	10	1	1	Q9UJ96	Potassium voltage-gated channel subfamily G member 2 OS=Homo sapiens OX=9606 GN=KCNG2 PE=1 SV=1
21.8095	20.1987	18.7693	20.2744	21.9986	20.2491	21.5901	21.1643	20.6237	FALSE	Medium	Master Protein	10	1	1	Q15526	Surfeit locus protein 1 OS=Homo sapiens OX=9606 GN=SURF1 PE=1 SV=1
10.4764	16.7249	NaN	16.3673	NaN	15.5215	16.1967	13.4423	NaN	FALSE	High	Master Protein	9	3	3	P06576	ATP synthase subunit beta, mitochondrial OS=Homo sapiens OX=9606 GN=ATP5F1B PE=1 SV=3
17.034	18.2235	15.5485	18.003	NaN	18.6282	NaN	16.8401	15.213	FALSE	High	Master Protein	9	3	3	Q9NQC3	Reticulon-4 OS=Homo sapiens OX=9606 GN=RTN4 PE=1 SV=2
17.3915	NaN	16.5833	17.809	15.7491	17.3405	NaN	NaN	17.0317	FALSE	High	Master Protein	9	2	2	P13591-1	Isoform 2 of Neural cell adhesion molecule 1 OS=Homo sapiens OX=9606 GN=NCAM1
17.2775	17.8156	NaN	17.1425	NaN	18.3597	NaN	NaN	NaN	FALSE	High	Master Protein	9	2	2	Q14019	Coactosin-like protein OS=Homo sapiens OX=9606 GN=COTL1 PE=1 SV=3
16.7368	16.7363	NaN	17.1274	NaN	18.0959	NaN	16.2684	NaN	FALSE	High	Master Protein	9	2	2	O75558	Syntaxin-11 OS=Homo sapiens OX=9606 GN=STX11 PE=1 SV=1
NaN	NaN	NaN	NaN	NaN	NaN	NaN	NaN	15.974	FALSE	High	Master Protein	9	2	2	P25815	Protein S100-P OS=Homo sapiens OX=9606 GN=S100P PE=1 SV=2
16.4397	17.3839	15.9854	17.7855	15.7318	18.7158	16.8405	16.7443	12.9422	FALSE	High	Master Protein	9	3	3	P23284	Peptidyl-prolyl cis-trans isomerase B OS=Homo sapiens OX=9606 GN=PPIB PE=1 SV=2
NaN	17.5324	14.5452	16.9917	NaN	16.7005	16.1219	16.0728	15.2933	FALSE	High	Master Protein	9	2	2	P55072	Transitional endoplasmic reticulum ATPase OS=Homo sapiens OX=9606 GN=VCP PE=1 SV=4
16.5926	15.6852	15.0596	16.0824	14.4695	16.2789	15.3949	15.5958	15.7772	FALSE	High	Master Protein	9	3	3	Q6UX71	Plexin domain-containing protein 2 OS=Homo sapiens OX=9606 GN=PLXDC2 PE=1 SV=1
NaN	16.94	NaN	17.357	19.8214	16.9308	19.0619	14.7535	NaN	FALSE	High	Master Protein	9	3	3	Q9Y624	Junctional adhesion molecule A OS=Homo sapiens OX=9606 GN=F11R PE=1 SV=1
17.6577	NaN	16.3566	NaN	NaN	NaN	NaN	NaN	15.6618	FALSE	High	Master Protein	9	2	2	Q9NZT1	Calmodulin-like protein 5 OS=Homo sapiens OX=9606 GN=CALML5 PE=1 SV=2
18.9498	16.1478	NaN	16.8919	14.2234	NaN	NaN	NaN	NaN	FALSE	High	Master Protein	9	1	1	P01854	Immunoglobulin heavy constant epsilon OS=Homo sapiens OX=9606 GN=IGHE PE=1 SV=1
NaN	16.9987	16.9239	19.048	15.5036	17.7012	NaN	16.2919	16.3781	FALSE	High	Master Protein	9	1	1	P49913	Cathelicidin antimicrobial peptide OS=Homo sapiens OX=9606 GN=CAMP PE=1 SV=1
17.3075	18.0702	15.9815	17.9899	NaN	18.292	NaN	NaN	NaN	FALSE	Medium	Master Protein	9	1	1	O95271	Poly [ADP-ribose] polymerase tankyrase-1 OS=Homo sapiens OX=9606 GN=TNKS PE=1 SV=2
NaN	17.1383	NaN	NaN	NaN	14.2282	NaN	15.2263	15.1928	FALSE	Medium	Master Protein	9	1	1	O95395	Beta-1,3-galactosyl-O-glycosyl-glycoprotein beta-1,6-N-acetylglucosaminyltransferase 3 OS=Homo sapiens OX=9606 GN=GCNT3 PE=2 SV=1
19.2068	19.9006	18.5386	19.2278	18.5806	18.2256	20.3186	18.8253	18.6516	FALSE	Medium	Master Protein	9	1	1	Q69YN2	CWF19-like protein 1 OS=Homo sapiens OX=9606 GN=CWF19L1 PE=1 SV=2
NaN	18.552	16.0691	18.1626	15.8077	19.2746	17.4343	18.7962	15.3104	FALSE	High	Master Protein	8	4	4	P61158	Actin-related protein 3 OS=Homo sapiens OX=9606 GN=ACTR3 PE=1 SV=3
16.0954	15.9001	NaN	16.3302	12.3879	14.7343	NaN	14.1878	NaN	FALSE	High	Master Protein	8	5	5	P12955	Xaa-Pro dipeptidase OS=Homo sapiens OX=9606 GN=PEPD PE=1 SV=3
17.2342	17.4557	18.0711	17.1348	16.6231	16.0733	18.0071	16.6755	16.6506	FALSE	High	Master Protein	8	4	4	Q92820	Gamma-glutamyl hydrolase OS=Homo sapiens OX=9606 GN=GGH PE=1 SV=2
16.0065	17.485	NaN	15.6511	NaN	16.2594	NaN	13.8792	14.2583	FALSE	High	Master Protein	8	4	4	P00558	Phosphoglycerate kinase 1 OS=Homo sapiens OX=9606 GN=PGK1 PE=1 SV=3
NaN	18.5167	NaN	16.5507	NaN	19.3948	NaN	NaN	NaN	FALSE	High	Master Protein	8	2	2	O15143	Actin-related protein 2/3 complex subunit 1B OS=Homo sapiens OX=9606 GN=ARPC1B PE=1 SV=3
17.6666	18.0944	NaN	15.1241	NaN	14.8177	NaN	13.8881	15.843	FALSE	High	Master Protein	8	2	2	Q16270	Insulin-like growth factor-binding protein 7 OS=Homo sapiens OX=9606 GN=IGFBP7 PE=1 SV=1
19.5368	18.0342	17.8596	18.6084	16.0747	16.1428	18.9091	16.8976	17.5266	FALSE	High	Master Protein	8	3	3	P03950	Angiogenin OS=Homo sapiens OX=9606 GN=ANG PE=1 SV=1
14.7657	16.6977	14.1628	15.6742	NaN	16.1942	14.7925	15.0849	NaN	FALSE	High	Master Protein	8	1	1	O43665	Regulator of G-protein signaling 10 OS=Homo sapiens OX=9606 GN=RGS10 PE=1 SV=3
16.9302	17.977	15.9285	16.8491	15.843	17.2751	16.6353	15.5405	15.5663	FALSE	Medium	Master Protein	8	1	1	Q12931	Heat shock protein 75 kDa, mitochondrial OS=Homo sapiens OX=9606 GN=TRAP1 PE=1 SV=3
NaN	NaN	18.2707	NaN	NaN	NaN	NaN	NaN	NaN	FALSE	Medium	Master Protein	8	1	1	Q17R31	Putative deoxyribonuclease TATDN3 OS=Homo sapiens OX=9606 GN=TATDN3 PE=1 SV=1
NaN	18.2024	NaN	NaN	17.7546	16.2823	18.9597	NaN	14.3918	FALSE	Medium	Master Protein	8	1	1	Q9BW91	ADP-ribose pyrophosphatase, mitochondrial OS=Homo sapiens OX=9606 GN=NUDT9 PE=1 SV=1
NaN	15.1685	17.6535	NaN	NaN	14.9253	15.4154	16.1599	16.4335	FALSE	Medium	Master Protein	8	1	1	Q6ZMW3	Echinoderm microtubule-associated protein-like 6 OS=Homo sapiens OX=9606 GN=EML6 PE=2 SV=2
NaN	17.6768	15.4978	17.7689	14.7666	17.0508	NaN	15.5509	NaN	FALSE	High	Master Protein	7	4	4	P24557	Thromboxane-A synthase OS=Homo sapiens OX=9606 GN=TBXAS1 PE=1 SV=3
17.6274	14.2337	NaN	14.1761	15.0951	NaN	14.9052	10.4328	NaN	FALSE	High	Master Protein	7	4	4	Q15063	Periostin OS=Homo sapiens OX=9606 GN=POSTN PE=1 SV=2
17.2399	NaN	NaN	16.1071	16.9645	15.6035	17.7434	NaN	16.4925	FALSE	High	Master Protein	7	3	3	P10645	Chromogranin-A OS=Homo sapiens OX=9606 GN=CHGA PE=1 SV=7
19.3835	NaN	15.4939	17.9663	14.7993	16.1643	16.7577	14.6881	NaN	FALSE	High	Master Protein	7	2	2	P09486	SPARC OS=Homo sapiens OX=9606 GN=SPARC PE=1 SV=1
NaN	NaN	13.9045	15.3428	NaN	15.9535	15.3094	13.2369	14.5773	FALSE	High	Master Protein	7	3	3	Q5T749	Keratinocyte proline-rich protein OS=Homo sapiens OX=9606 GN=KPRP PE=1 SV=1
17.1002	16.8871	16.7766	15.4901	14.9761	16.8278	NaN	16.2902	14.6936	FALSE	High	Master Protein	7	3	3	P00390	Glutathione reductase, mitochondrial OS=Homo sapiens OX=9606 GN=GSR PE=1 SV=2
NaN	NaN	14.9525	16.6017	15.1963	14.9405	16.143	14.9652	15.3687	FALSE	High	Master Protein	7	3	3	P98160	Basement membrane-specific heparan sulfate proteoglycan core protein OS=Homo sapiens OX=9606 GN=HSPG2 PE=1 SV=4
15.9647	17.1884	15.9068	NaN	NaN	17.576	NaN	16.027	16.0491	FALSE	High	Master Protein	7	2	2	P68104	Elongation factor 1-alpha 1 OS=Homo sapiens OX=9606 GN=EEF1A1 PE=1 SV=1
NaN	15.5574	NaN	NaN	13.2518	NaN	NaN	NaN	NaN	FALSE	High	Master Protein	7	2	2	P14780	Matrix metalloproteinase-9 OS=Homo sapiens OX=9606 GN=MMP9 PE=1 SV=3
17.8996	17.5556	13.7302	17.9303	15.8661	16.729	16.7418	14.7781	17.067	FALSE	High	Master Protein	7	2	2	P07333	Macrophage colony-stimulating factor 1 receptor OS=Homo sapiens OX=9606 GN=CSF1R PE=1 SV=2
17.9505	18.8792	17.7	18.0433	15.0635	19.1413	17.128	16.8027	NaN	FALSE	High	Master Protein	7	1	2	Q8TAV4	Stomatin-like protein 3 OS=Homo sapiens OX=9606 GN=STOML3 PE=1 SV=1
NaN	NaN	NaN	NaN	NaN	NaN	NaN	17.7192	NaN	FALSE	High	Master Protein	7	2	2	Q15691	Microtubule-associated protein RP/EB family member 1 OS=Homo sapiens OX=9606 GN=MAPRE1 PE=1 SV=3
17.1791	NaN	NaN	17.173	NaN	16.365	NaN	NaN	NaN	FALSE	High	Master Protein	7	1	1	Q7L266	Isoaspartyl peptidase/L-asparaginase OS=Homo sapiens OX=9606 GN=ASRGL1 PE=1 SV=2
17.9405	NaN	15.4428	16.7702	NaN	NaN	NaN	NaN	NaN	FALSE	High	Master Protein	7	1	1	O43677	NADH dehydrogenase [ubiquinone] 1 subunit C1, mitochondrial OS=Homo sapiens OX=9606 GN=NDUFC1 PE=1 SV=1
16.5135	16.4509	15.5227	16.6772	15.6732	15.2998	15.9309	15.7673	16.1573	FALSE	High	Master Protein	7	1	1	P26992	Ciliary neurotrophic factor receptor subunit alpha OS=Homo sapiens OX=9606 GN=CNTFR PE=1 SV=2
19.2556	20.5	NaN	18.44	20.2787	17.9766	18.7806	18.1007	16.3311	FALSE	Medium	Master Protein	7	1	1	Q9NP62	Chorion-specific transcription factor GCMa OS=Homo sapiens OX=9606 GN=GCM1 PE=1 SV=1
20.6513	21.6063	20.5539	20.7266	20.5855	20.8476	20.5339	20.6002	21.8958	FALSE	Medium	Master Protein	7	1	1	Q8NHY5	Checkpoint protein HUS1B OS=Homo sapiens OX=9606 GN=HUS1B PE=1 SV=2
19.8065	18.6451	19.7552	19.095	NaN	19.7031	19.2733	NaN	17.7991	FALSE	Medium	Master Protein	7	1	1	P25205	DNA replication licensing factor MCM3 OS=Homo sapiens OX=9606 GN=MCM3 PE=1 SV=3
NaN	NaN	14.4337	17.8783	16.1882	14.6052	15.9386	19.6254	15.4741	FALSE	Medium	Master Protein	7	1	1	Q13797	Integrin alpha-9 OS=Homo sapiens OX=9606 GN=ITGA9 PE=1 SV=2
NaN	15.7357	NaN	15.9182	NaN	14.5349	13.2121	13.6498	13.5591	FALSE	High	Master Protein	6	3	3	Q27J81	Inverted formin-2 OS=Homo sapiens OX=9606 GN=INF2 PE=1 SV=2
NaN	16.6363	16.385	NaN	NaN	NaN	17.0842	NaN	NaN	FALSE	High	Master Protein	6	2	2	P29401	Transketolase OS=Homo sapiens OX=9606 GN=TKT PE=1 SV=3
NaN	16.6707	14.3562	17.3799	16.5136	NaN	NaN	15.8712	16.5188	FALSE	High	Master Protein	6	3	3	Q8WVV4-1	Isoform 1 of Protein POF1B OS=Homo sapiens OX=9606 GN=POF1B
NaN	NaN	NaN	16.2654	NaN	16.215	NaN	NaN	NaN	FALSE	High	Master Protein	6	2	2	Q15555	Microtubule-associated protein RP/EB family member 2 OS=Homo sapiens OX=9606 GN=MAPRE2 PE=1 SV=1
NaN	NaN	NaN	NaN	NaN	14.7432	NaN	12.2732	NaN	FALSE	High	Master Protein	6	1	1	P50148	Guanine nucleotide-binding protein G(q) subunit alpha OS=Homo sapiens OX=9606 GN=GNAQ PE=1 SV=4
NaN	16.9063	14.9861	17.1656	15.149	16.5749	16.352	15.6096	13.6888	FALSE	High	Master Protein	6	2	2	Q9NZN3	EH domain-containing protein 3 OS=Homo sapiens OX=9606 GN=EHD3 PE=1 SV=2
NaN	NaN	NaN	NaN	NaN	NaN	NaN	NaN	12.9483	FALSE	High	Master Protein	6	1	1	P17900	Ganglioside GM2 activator OS=Homo sapiens OX=9606 GN=GM2A PE=1 SV=4
16.2851	NaN	NaN	15.3268	12.3087	NaN	18.1985	NaN	14.345	FALSE	High	Master Protein	6	1	1	P82914	28S ribosomal protein S15, mitochondrial OS=Homo sapiens OX=9606 GN=MRPS15 PE=1 SV=1
16.3344	17.9072	16.9066	17.6141	16.8486	17.6713	17.6675	17.4681	16.6101	FALSE	High	Master Protein	6	1	1	P62820	Ras-related protein Rab-1A OS=Homo sapiens OX=9606 GN=RAB1A PE=1 SV=3
22.9502	21.5629	21.7124	22.4713	20.7006	22.9046	22.8269	21.5431	22.4796	FALSE	Medium	Master Protein	6	1	1	Q9UKV0	Histone deacetylase 9 OS=Homo sapiens OX=9606 GN=HDAC9 PE=1 SV=2
14.9463	NaN	NaN	NaN	NaN	NaN	15.213	NaN	15.6926	FALSE	Medium	Master Protein	6	1	1	Q6ZS72	Protein PEAK3 OS=Homo sapiens OX=9606 GN=PEAK3 PE=1 SV=1
23.96	22.607	23.1284	23.3036	23.8029	23.7162	23.9103	23.3382	24.0086	FALSE	Medium	Master Protein	6	1	1	O43824	Putative GTP-binding protein 6 OS=Homo sapiens OX=9606 GN=GTPBP6 PE=2 SV=4
16.9626	16.7589	NaN	18.3172	16.7124	18.1955	17.2006	17.4635	18.5639	FALSE	High	Master Protein	5	3	3	Q99439	Calponin-2 OS=Homo sapiens OX=9606 GN=CNN2 PE=1 SV=4
NaN	NaN	NaN	NaN	NaN	15.9177	NaN	14.4234	NaN	FALSE	High	Master Protein	5	2	2	Q15833	Syntaxin-binding protein 2 OS=Homo sapiens OX=9606 GN=STXBP2 PE=1 SV=2
16.1522	17.8717	14.3917	18.145	11.4295	17.5291	15.4635	NaN	17.6866	FALSE	High	Master Protein	5	3	3	P07384	Calpain-1 catalytic subunit OS=Homo sapiens OX=9606 GN=CAPN1 PE=1 SV=1
18.1761	19.6046	19.151	18.5609	17.0819	16.3852	NaN	NaN	16.5596	FALSE	High	Master Protein	5	3	3	P02545	Prelamin-A/C OS=Homo sapiens OX=9606 GN=LMNA PE=1 SV=1
NaN	NaN	NaN	NaN	16.1132	17.9905	NaN	17.1866	NaN	FALSE	High	Master Protein	5	2	2	P04179	Superoxide dismutase [Mn], mitochondrial OS=Homo sapiens OX=9606 GN=SOD2 PE=1 SV=3
NaN	15.4136	14.0085	NaN	12.6218	12.8586	14.4613	NaN	13.1532	FALSE	High	Master Protein	5	2	2	Q86UD1	Out at first protein homolog OS=Homo sapiens OX=9606 GN=OAF PE=2 SV=1
17.3186	18.1961	16.3378	18.5711	17.7065	16.9389	NaN	NaN	17.3049	FALSE	High	Master Protein	5	2	2	P10599	Thioredoxin OS=Homo sapiens OX=9606 GN=TXN PE=1 SV=3
NaN	NaN	NaN	14.1455	NaN	13.7816	NaN	NaN	NaN	FALSE	High	Master Protein	5	2	2	Q9UJJ9	N-acetylglucosamine-1-phosphotransferase subunit gamma OS=Homo sapiens OX=9606 GN=GNPTG PE=1 SV=1
18.1885	18.3156	16.5769	18.4407	15.0514	17.059	17.7095	15.5008	NaN	FALSE	High	Master Protein	5	2	2	P00441	Superoxide dismutase [Cu-Zn] OS=Homo sapiens OX=9606 GN=SOD1 PE=1 SV=2
NaN	16.4809	NaN	15.8622	15.482	16.5007	14.6444	12.586	12.6317	FALSE	High	Master Protein	5	2	2	P55209	Nucleosome assembly protein 1-like 1 OS=Homo sapiens OX=9606 GN=NAP1L1 PE=1 SV=1
17.4997	17.9783	17.1722	17.9529	15.769	18.3312	NaN	17.4247	NaN	FALSE	High	Master Protein	5	2	2	P48735	Isocitrate dehydrogenase [NADP], mitochondrial OS=Homo sapiens OX=9606 GN=IDH2 PE=1 SV=2
16.8684	16.7103	15.8762	16.1011	14.406	17.3704	14.6909	14.8461	13.3278	FALSE	High	Master Protein	5	2	2	P51659	Peroxisomal multifunctional enzyme type 2 OS=Homo sapiens OX=9606 GN=HSD17B4 PE=1 SV=3
14.2942	15.6816	14.2411	15.793	NaN	16.124	14.6861	14.3326	13.6162	FALSE	High	Master Protein	5	2	2	P07203	Glutathione peroxidase 1 OS=Homo sapiens OX=9606 GN=GPX1 PE=1 SV=4
15.8291	16.5949	NaN	17.7379	12.2263	14.9843	15.6715	13.3819	NaN	FALSE	High	Master Protein	5	1	1	P26447	Protein S100-A4 OS=Homo sapiens OX=9606 GN=S100A4 PE=1 SV=1
NaN	15.5829	16.2535	17.0157	15.3831	15.1509	NaN	15.3757	19.3825	FALSE	High	Master Protein	5	2	2	P31948	Stress-induced-phosphoprotein 1 OS=Homo sapiens OX=9606 GN=STIP1 PE=1 SV=1
NaN	NaN	NaN	NaN	NaN	NaN	14.2884	NaN	NaN	FALSE	High	Master Protein	5	1	1	P02810	Salivary acidic proline-rich phosphoprotein 1/2 OS=Homo sapiens OX=9606 GN=PRH1 PE=1 SV=2
NaN	NaN	NaN	NaN	NaN	17.3245	NaN	NaN	NaN	FALSE	High	Master Protein	5	1	1	P62873	Guanine nucleotide-binding protein G(I)/G(S)/G(T) subunit beta-1 OS=Homo sapiens OX=9606 GN=GNB1 PE=1 SV=3
16.9242	18.2447	17.2427	15.9908	NaN	13.9182	18.1458	15.386	14.5622	FALSE	High	Master Protein	5	1	1	Q68DU8	BTB/POZ domain-containing protein KCTD16 OS=Homo sapiens OX=9606 GN=KCTD16 PE=1 SV=1
NaN	18.7194	17.5699	NaN	NaN	14.2496	17.0907	NaN	NaN	FALSE	High	Master Protein	5	1	1	Q6ZMI0	Protein phosphatase 1 regulatory subunit 21 OS=Homo sapiens OX=9606 GN=PPP1R21 PE=1 SV=1
21.2652	21.6299	21.144	21.7505	22.2192	20.974	22.2238	21.7347	20.9322	FALSE	Medium	Master Protein	5	1	1	Q01970	1-phosphatidylinositol 4,5-bisphosphate phosphodiesterase beta-3 OS=Homo sapiens OX=9606 GN=PLCB3 PE=1 SV=2
16.9208	16.5425	15.7345	17.1609	15.5339	NaN	16.2431	15.7338	16.7433	FALSE	Medium	Master Protein	5	1	1	Q8IUR6	CREB3 regulatory factor OS=Homo sapiens OX=9606 GN=CREBRF PE=1 SV=2
17.1261	NaN	17.6849	NaN	16.4292	NaN	16.9874	16.514	17.0132	FALSE	Medium	Master Protein	5	1	1	Q9BX69	Caspase recruitment domain-containing protein 6 OS=Homo sapiens OX=9606 GN=CARD6 PE=1 SV=2
16.3311	16.4572	17.6365	18.1755	16.9126	NaN	16.8317	NaN	18.6482	FALSE	High	Master Protein	4	3	3	P52209	6-phosphogluconate dehydrogenase, decarboxylating OS=Homo sapiens OX=9606 GN=PGD PE=1 SV=3
NaN	NaN	NaN	NaN	NaN	16.1916	17.2498	NaN	NaN	FALSE	High	Master Protein	4	2	2	P13639	Elongation factor 2 OS=Homo sapiens OX=9606 GN=EEF2 PE=1 SV=4
NaN	16.0424	NaN	16.5635	NaN	14.6079	16.117	NaN	NaN	FALSE	High	Master Protein	4	2	2	P14314	Glucosidase 2 subunit beta OS=Homo sapiens OX=9606 GN=PRKCSH PE=1 SV=2
NaN	NaN	NaN	13.9592	NaN	NaN	NaN	NaN	15.9191	FALSE	High	Master Protein	4	2	2	Q16778	Histone H2B type 2-E OS=Homo sapiens OX=9606 GN=H2BC21 PE=1 SV=3
NaN	NaN	NaN	NaN	NaN	15.8206	NaN	NaN	NaN	FALSE	High	Master Protein	4	2	2	O00194	Ras-related protein Rab-27B OS=Homo sapiens OX=9606 GN=RAB27B PE=1 SV=4
18.0382	17.6748	16.4801	18.2075	16.4874	18.6602	17.5108	17.6363	16.3077	FALSE	High	Master Protein	4	2	2	P61026	Ras-related protein Rab-10 OS=Homo sapiens OX=9606 GN=RAB10 PE=1 SV=1
18.1903	19.5138	NaN	NaN	NaN	NaN	NaN	NaN	NaN	FALSE	High	Master Protein	4	1	1	P07998	Ribonuclease pancreatic OS=Homo sapiens OX=9606 GN=RNASE1 PE=1 SV=4
NaN	NaN	15.0543	17.671	NaN	17.4488	NaN	NaN	NaN	FALSE	High	Master Protein	4	1	1	Q0ZGT2	Nexilin OS=Homo sapiens OX=9606 GN=NEXN PE=1 SV=1
16.7078	17.506	15.6437	16.7086	NaN	18.6547	NaN	19.2712	NaN	FALSE	High	Master Protein	4	2	2	Q9Y251	Heparanase OS=Homo sapiens OX=9606 GN=HPSE PE=1 SV=2
17.5835	16.5825	16.2386	16.8566	15.3084	16.1046	NaN	16.874	15.8527	FALSE	High	Master Protein	4	1	1	Q86U17	Serpin A11 OS=Homo sapiens OX=9606 GN=SERPINA11 PE=2 SV=2
NaN	17.4117	NaN	NaN	NaN	16.2717	NaN	NaN	NaN	FALSE	High	Master Protein	4	1	1	P22897	Macrophage mannose receptor 1 OS=Homo sapiens OX=9606 GN=MRC1 PE=1 SV=1
NaN	15.879	16.1424	NaN	16.4131	NaN	18.1832	16.6971	NaN	FALSE	High	Master Protein	4	1	1	O75094	Slit homolog 3 protein OS=Homo sapiens OX=9606 GN=SLIT3 PE=2 SV=3
NaN	15.3932	13.3015	NaN	NaN	NaN	15.2593	NaN	13.0143	FALSE	High	Master Protein	4	1	1	Q9P2S5	WD repeat-containing protein WRAP73 OS=Homo sapiens OX=9606 GN=WRAP73 PE=1 SV=1
NaN	NaN	14.9484	NaN	NaN	16.8449	16.1376	15.4989	NaN	FALSE	High	Master Protein	4	1	1	Q16181	Septin-7 OS=Homo sapiens OX=9606 GN=SEPTIN7 PE=1 SV=2
NaN	17.858	16.1544	NaN	15.3754	17.689	16.7131	15.8915	NaN	FALSE	High	Master Protein	4	1	1	O00161	Synaptosomal-associated protein 23 OS=Homo sapiens OX=9606 GN=SNAP23 PE=1 SV=1
NaN	NaN	NaN	NaN	NaN	15.447	NaN	NaN	NaN	FALSE	High	Master Protein	4	1	1	Q02040	A-kinase anchor protein 17A OS=Homo sapiens OX=9606 GN=AKAP17A PE=1 SV=2
NaN	NaN	NaN	NaN	NaN	13.3114	NaN	NaN	13.7299	FALSE	High	Master Protein	4	1	1	Q8TF72	Protein Shroom3 OS=Homo sapiens OX=9606 GN=SHROOM3 PE=1 SV=2
14.9453	NaN	16.1484	15.0359	14.486	13.1859	15.7764	13.7325	13.4065	FALSE	High	Master Protein	4	1	1	P01040	Cystatin-A OS=Homo sapiens OX=9606 GN=CSTA PE=1 SV=1
16.6272	17.9218	15.5911	16.7658	17.3725	17.0677	16.1641	16.1239	15.3563	FALSE	Medium	Master Protein	4	1	1	O76074	cGMP-specific 3',5'-cyclic phosphodiesterase OS=Homo sapiens OX=9606 GN=PDE5A PE=1 SV=2
20.5995	19.5159	19.5631	19.5767	17.4826	19.9586	19.0308	16.0203	18.0586	FALSE	Medium	Master Protein	4	1	1	Q6VAB6	Kinase suppressor of Ras 2 OS=Homo sapiens OX=9606 GN=KSR2 PE=1 SV=2
NaN	NaN	NaN	16.4475	NaN	16.3702	NaN	NaN	13.6564	FALSE	Medium	Master Protein	4	1	1	Q00325-2	Isoform B of Phosphate carrier protein, mitochondrial OS=Homo sapiens OX=9606 GN=SLC25A3
19.9621	18.4533	16.1713	18.6444	17.899	17.7761	19.1181	16.881	16.1335	FALSE	Medium	Master Protein	4	1	1	Q86XP1	Diacylglycerol kinase eta OS=Homo sapiens OX=9606 GN=DGKH PE=1 SV=1
17.4377	18.3443	16.1848	18.4123	NaN	16.2619	16.5837	15.9861	NaN	FALSE	Medium	Master Protein	4	1	1	P10243	Myb-related protein A OS=Homo sapiens OX=9606 GN=MYBL1 PE=1 SV=2
NaN	NaN	NaN	NaN	15.7929	NaN	NaN	NaN	NaN	FALSE	Medium	Master Protein	4	1	1	P05019	Insulin-like growth factor I OS=Homo sapiens OX=9606 GN=IGF1 PE=1 SV=1
17.8959	17.2219	16.7554	19.7794	18.058	NaN	18.7742	18.2705	19.3278	FALSE	Medium	Master Protein	4	1	1	Q8IV33	Uncharacterized protein KIAA0825 OS=Homo sapiens OX=9606 GN=KIAA0825 PE=1 SV=3
NaN	NaN	NaN	NaN	NaN	NaN	NaN	17.1603	NaN	FALSE	Medium	Master Protein	4	1	1	Q9BU23	Lipase maturation factor 2 OS=Homo sapiens OX=9606 GN=LMF2 PE=1 SV=2
NaN	NaN	NaN	NaN	NaN	NaN	17.1146	15.9371	NaN	FALSE	Medium	Master Protein	4	1	1	P36954	DNA-directed RNA polymerase II subunit RPB9 OS=Homo sapiens OX=9606 GN=POLR2I PE=1 SV=1
NaN	18.1015	NaN	17.9865	NaN	18.9512	NaN	NaN	NaN	FALSE	Medium	Master Protein	4	1	1	Q6IPM2	IQ domain-containing protein E OS=Homo sapiens OX=9606 GN=IQCE PE=1 SV=2
NaN	NaN	19.4395	NaN	15.4006	16.2468	19.5254	18.8729	NaN	FALSE	Medium	Master Protein	4	1	1	Q71F23	Centromere protein U OS=Homo sapiens OX=9606 GN=CENPU PE=1 SV=1
17.9896	NaN	14.7406	17.5208	15.6964	15.9515	16.8255	15.0898	15.5796	FALSE	Medium	Master Protein	4	1	1	Q99784	Noelin OS=Homo sapiens OX=9606 GN=OLFM1 PE=1 SV=4
16.6193	16.71	NaN	16.4845	NaN	16.7109	NaN	16.0049	NaN	FALSE	Medium	Master Protein	4	1	1	Q9NS61	Kv channel-interacting protein 2 OS=Homo sapiens OX=9606 GN=KCNIP2 PE=1 SV=3
NaN	NaN	14.7806	NaN	NaN	NaN	NaN	NaN	14.9215	FALSE	Medium	Master Protein	4	1	1	Q6ZVH7	Espin-like protein OS=Homo sapiens OX=9606 GN=ESPNL PE=1 SV=3
19.2777	18.5637	18.5718	18.5675	17.7803	19.4605	19.2132	18.7668	19.4996	FALSE	Medium	Master Protein	4	1	1	Q5VUY2	Arylacetamide deacetylase-like 4 OS=Homo sapiens OX=9606 GN=AADACL4 PE=3 SV=1
NaN	NaN	13.4133	NaN	15.9443	12.7373	NaN	13.5219	15.0612	FALSE	Medium	Master Protein	4	1	1	Q8WWZ4	ATP-binding cassette sub-family A member 10 OS=Homo sapiens OX=9606 GN=ABCA10 PE=2 SV=3
NaN	16.6767	14.2063	16.4711	NaN	16.4155	NaN	15.1696	NaN	FALSE	Medium	Master Protein	4	1	1	P23219	Prostaglandin G/H synthase 1 OS=Homo sapiens OX=9606 GN=PTGS1 PE=1 SV=2
NaN	19.4631	NaN	NaN	NaN	17.7725	NaN	NaN	NaN	FALSE	Medium	Master Protein	4	1	1	P51570	Galactokinase OS=Homo sapiens OX=9606 GN=GALK1 PE=1 SV=1
NaN	NaN	NaN	NaN	16.3862	NaN	16.1794	16.4344	NaN	FALSE	Medium	Master Protein	4	1	1	Q99959	Plakophilin-2 OS=Homo sapiens OX=9606 GN=PKP2 PE=1 SV=2
NaN	13.1449	NaN	NaN	NaN	NaN	NaN	NaN	NaN	FALSE	High	Master Protein	3	2	2	P10809	60 kDa heat shock protein, mitochondrial OS=Homo sapiens OX=9606 GN=HSPD1 PE=1 SV=2
NaN	16.6951	NaN	NaN	NaN	17.2461	NaN	NaN	NaN	FALSE	High	Master Protein	3	1	1	P05067	Amyloid-beta precursor protein OS=Homo sapiens OX=9606 GN=APP PE=1 SV=3
16.5358	NaN	12.8142	17.1599	15.8222	15.6716	16.4223	NaN	14.5672	FALSE	High	Master Protein	3	2	2	P07339	Cathepsin D OS=Homo sapiens OX=9606 GN=CTSD PE=1 SV=1
NaN	NaN	NaN	NaN	14.8336	16.5628	NaN	15.11	NaN	FALSE	High	Master Protein	3	2	2	Q8WWA1	Transmembrane protein 40 OS=Homo sapiens OX=9606 GN=TMEM40 PE=1 SV=2
NaN	16.8049	16.745	17.4554	NaN	16.8204	NaN	15.5432	NaN	FALSE	High	Master Protein	3	1	1	P60900	Proteasome subunit alpha type-6 OS=Homo sapiens OX=9606 GN=PSMA6 PE=1 SV=1
NaN	NaN	NaN	NaN	NaN	18.1825	NaN	NaN	NaN	FALSE	High	Master Protein	3	2	2	P61204	ADP-ribosylation factor 3 OS=Homo sapiens OX=9606 GN=ARF3 PE=1 SV=2
NaN	17.4096	NaN	NaN	NaN	16.5458	17.4155	NaN	17.0574	FALSE	High	Master Protein	3	2	2	P05141	ADP/ATP translocase 2 OS=Homo sapiens OX=9606 GN=SLC25A5 PE=1 SV=7
15.3722	17.6634	NaN	15.6581	NaN	18.5109	NaN	NaN	NaN	FALSE	High	Master Protein	3	2	2	Q16643	Drebrin OS=Homo sapiens OX=9606 GN=DBN1 PE=1 SV=4
NaN	16.9195	NaN	15.9284	NaN	NaN	NaN	13.9801	NaN	FALSE	High	Master Protein	3	2	2	P22392	Nucleoside diphosphate kinase B OS=Homo sapiens OX=9606 GN=NME2 PE=1 SV=1
NaN	17.4404	16.3359	16.4994	NaN	16.0073	NaN	13.6089	NaN	FALSE	High	Master Protein	3	1	1	Q8N6C8	Leukocyte immunoglobulin-like receptor subfamily A member 3 OS=Homo sapiens OX=9606 GN=LILRA3 PE=1 SV=3
NaN	NaN	NaN	NaN	NaN	15.8536	NaN	14.3335	15.1558	FALSE	High	Master Protein	3	1	1	P40926	Malate dehydrogenase, mitochondrial OS=Homo sapiens OX=9606 GN=MDH2 PE=1 SV=3
17.3971	16.9457	NaN	NaN	14.7087	14.8947	NaN	15.8399	NaN	FALSE	High	Master Protein	3	2	2	Q9UIB8	SLAM family member 5 OS=Homo sapiens OX=9606 GN=CD84 PE=1 SV=1
15.0079	14.9561	14.1268	14.6805	NaN	14.9039	14.5824	14.1311	NaN	FALSE	High	Master Protein	3	1	1	Q9UEW3	Macrophage receptor MARCO OS=Homo sapiens OX=9606 GN=MARCO PE=1 SV=1
NaN	NaN	NaN	NaN	NaN	NaN	13.8033	13.0088	14.1506	FALSE	High	Master Protein	3	1	1	Q6ZVX7	F-box only protein 50 OS=Homo sapiens OX=9606 GN=NCCRP1 PE=1 SV=1
14.8727	15.7162	NaN	15.2265	13.734	13.2509	17.4198	NaN	13.8116	FALSE	High	Master Protein	3	1	1	P09211	Glutathione S-transferase P OS=Homo sapiens OX=9606 GN=GSTP1 PE=1 SV=2
NaN	NaN	15.0543	17.671	NaN	17.4488	NaN	NaN	NaN	FALSE	High	Master Protein	3	2	2	Q9NRW1	Ras-related protein Rab-6B OS=Homo sapiens OX=9606 GN=RAB6B PE=1 SV=1
14.706	15.26	NaN	15.6224	NaN	14.865	NaN	13.8541	15.5486	FALSE	High	Master Protein	3	1	1	Q9Y5Y7	Lymphatic vessel endothelial hyaluronic acid receptor 1 OS=Homo sapiens OX=9606 GN=LYVE1 PE=1 SV=2
18.3264	18.2666	17.5146	17.3068	17.4946	NaN	17.3012	16.3785	17.4127	FALSE	High	Master Protein	3	1	1	P01033	Metalloproteinase inhibitor 1 OS=Homo sapiens OX=9606 GN=TIMP1 PE=1 SV=1
16.5045	16.4065	14.0654	15.8026	NaN	NaN	NaN	NaN	14.1453	FALSE	High	Master Protein	3	1	1	Q5TAX3	Terminal uridylyltransferase 4 OS=Homo sapiens OX=9606 GN=TUT4 PE=1 SV=3
16.1135	15.7692	NaN	15.7424	NaN	NaN	NaN	NaN	NaN	FALSE	High	Master Protein	3	1	1	P25789	Proteasome subunit alpha type-4 OS=Homo sapiens OX=9606 GN=PSMA4 PE=1 SV=1
NaN	18.0015	18.6218	NaN	NaN	NaN	NaN	NaN	NaN	FALSE	High	Master Protein	3	1	1	P42574	Caspase-3 OS=Homo sapiens OX=9606 GN=CASP3 PE=1 SV=2
NaN	14.9314	14.4755	16.0602	NaN	13.2626	NaN	NaN	13.2214	FALSE	High	Master Protein	3	1	1	Q147U7	Single-pass membrane and coiled-coil domain-containing protein 1 OS=Homo sapiens OX=9606 GN=SMCO1 PE=1 SV=2
NaN	NaN	NaN	NaN	NaN	16.9295	NaN	NaN	NaN	FALSE	High	Master Protein	3	1	1	P13929	Beta-enolase OS=Homo sapiens OX=9606 GN=ENO3 PE=1 SV=5
17.1787	19.2295	NaN	16.9153	16.4303	17.7202	17.2183	16.9597	17.6762	FALSE	High	Master Protein	3	1	1	Q8TAA3	Proteasome subunit alpha-type 8 OS=Homo sapiens OX=9606 GN=PSMA8 PE=2 SV=3
16.2784	16.3651	NaN	16.3822	NaN	17.5313	16.1673	16.6561	NaN	FALSE	High	Master Protein	3	1	1	P04632	Calpain small subunit 1 OS=Homo sapiens OX=9606 GN=CAPNS1 PE=1 SV=1
14.6568	16.4517	14.2878	NaN	NaN	NaN	NaN	12.6156	NaN	FALSE	High	Master Protein	3	1	1	Q9Y279	V-set and immunoglobulin domain-containing protein 4 OS=Homo sapiens OX=9606 GN=VSIG4 PE=1 SV=1
17.0199	16.6824	NaN	NaN	NaN	16.0216	NaN	NaN	NaN	FALSE	High	Master Protein	3	1	1	O15144	Actin-related protein 2/3 complex subunit 2 OS=Homo sapiens OX=9606 GN=ARPC2 PE=1 SV=1
NaN	NaN	NaN	NaN	NaN	15.0614	NaN	NaN	NaN	FALSE	High	Master Protein	3	1	1	Q8IZP2	Putative protein FAM10A4 OS=Homo sapiens OX=9606 GN=ST13P4 PE=5 SV=1
15.3848	15.0144	14.2178	15.7585	NaN	16.0123	13.8921	14.7768	NaN	FALSE	High	Master Protein	3	1	1	Q7Z7A1	Centriolin OS=Homo sapiens OX=9606 GN=CNTRL PE=1 SV=2
NaN	16.5892	NaN	NaN	NaN	16.3863	NaN	NaN	NaN	FALSE	Medium	Master Protein	3	1	1	Q5JXB2	Putative ubiquitin-conjugating enzyme E2 N-like OS=Homo sapiens OX=9606 GN=UBE2NL PE=1 SV=1
NaN	17.3191	NaN	NaN	NaN	NaN	NaN	NaN	NaN	FALSE	Medium	Master Protein	3	1	1	P13987	CD59 glycoprotein OS=Homo sapiens OX=9606 GN=CD59 PE=1 SV=1
NaN	NaN	NaN	NaN	19.9252	17.1124	NaN	18.7801	15.5814	FALSE	Medium	Master Protein	3	1	1	Q13113	PDZK1-interacting protein 1 OS=Homo sapiens OX=9606 GN=PDZK1IP1 PE=1 SV=1
16.4131	NaN	15.2416	16.4252	NaN	15.8353	NaN	NaN	14.9127	FALSE	Medium	Master Protein	3	1	1	Q8IZJ1	Netrin receptor UNC5B OS=Homo sapiens OX=9606 GN=UNC5B PE=1 SV=2
NaN	14.575	13.4942	NaN	NaN	14.9698	NaN	13.3569	NaN	FALSE	Medium	Master Protein	3	1	1	Q9BS26	Endoplasmic reticulum resident protein 44 OS=Homo sapiens OX=9606 GN=ERP44 PE=1 SV=1
16.6932	NaN	NaN	NaN	16.0347	NaN	17.238	16.8068	16.5968	FALSE	Medium	Master Protein	3	1	1	P30044	Peroxiredoxin-5, mitochondrial OS=Homo sapiens OX=9606 GN=PRDX5 PE=1 SV=4
14.8096	15.1446	13.5169	15.7098	14.6616	15.1841	NaN	NaN	14.6679	FALSE	Medium	Master Protein	3	1	1	Q13867	Bleomycin hydrolase OS=Homo sapiens OX=9606 GN=BLMH PE=1 SV=1
16.1762	16.9709	NaN	16.581	NaN	16.2585	NaN	NaN	NaN	FALSE	Medium	Master Protein	3	1	1	Q8N392	Rho GTPase-activating protein 18 OS=Homo sapiens OX=9606 GN=ARHGAP18 PE=1 SV=3
18.2931	20.0852	16.9838	20.9964	18.3698	17.9002	18.2661	18.4193	18.7184	FALSE	Medium	Master Protein	3	1	1	Q15858	Sodium channel protein type 9 subunit alpha OS=Homo sapiens OX=9606 GN=SCN9A PE=1 SV=3
17.9215	17.5831	16.7482	16.6987	15.6286	NaN	18.0255	14.34	15.3114	FALSE	Medium	Master Protein	3	1	1	Q8NHV4	Protein NEDD1 OS=Homo sapiens OX=9606 GN=NEDD1 PE=1 SV=1
15.4245	NaN	NaN	14.8761	14.402	15.201	NaN	NaN	14.4388	FALSE	Medium	Master Protein	3	1	1	P86397	Hydroxyacyl-thioester dehydratase type 2, mitochondrial OS=Homo sapiens OX=9606 GN=HTD2 PE=1 SV=1
21.3363	18.9108	17.8667	21.1599	18.4398	18.6002	18.2549	17.691	18.3202	FALSE	Medium	Master Protein	3	1	1	Q9UKZ4	Teneurin-1 OS=Homo sapiens OX=9606 GN=TENM1 PE=1 SV=2
NaN	NaN	NaN	NaN	NaN	14.2289	NaN	NaN	NaN	FALSE	High	Master Protein	2	2	2	O75390	Citrate synthase, mitochondrial OS=Homo sapiens OX=9606 GN=CS PE=1 SV=2
13.507	NaN	NaN	NaN	12.034	10.823	NaN	13.5771	NaN	FALSE	High	Master Protein	2	1	1	Q13093	Platelet-activating factor acetylhydrolase OS=Homo sapiens OX=9606 GN=PLA2G7 PE=1 SV=1
NaN	16.0013	13.9626	NaN	NaN	15.0122	15.4418	NaN	NaN	FALSE	High	Master Protein	2	1	1	O43488	Aflatoxin B1 aldehyde reductase member 2 OS=Homo sapiens OX=9606 GN=AKR7A2 PE=1 SV=3
NaN	NaN	17.3141	NaN	NaN	17.5744	NaN	17.0485	18.3323	FALSE	High	Master Protein	2	1	1	Q14118	Dystroglycan OS=Homo sapiens OX=9606 GN=DAG1 PE=1 SV=2
14.7254	NaN	NaN	NaN	13.9814	14.6647	NaN	NaN	NaN	FALSE	High	Master Protein	2	2	2	Q9H939	Proline-serine-threonine phosphatase-interacting protein 2 OS=Homo sapiens OX=9606 GN=PSTPIP2 PE=1 SV=4
NaN	NaN	NaN	NaN	NaN	NaN	NaN	14.3629	15.1001	FALSE	High	Master Protein	2	1	1	P27482	Calmodulin-like protein 3 OS=Homo sapiens OX=9606 GN=CALML3 PE=1 SV=2
NaN	16.8964	15.3147	16.6673	14.1513	15.8692	15.8764	14.8516	NaN	FALSE	High	Master Protein	2	1	1	P18564	Integrin beta-6 OS=Homo sapiens OX=9606 GN=ITGB6 PE=1 SV=2
NaN	16.4403	NaN	NaN	13.9943	NaN	NaN	NaN	NaN	FALSE	High	Master Protein	2	1	1	P08833	Insulin-like growth factor-binding protein 1 OS=Homo sapiens OX=9606 GN=IGFBP1 PE=1 SV=1
NaN	NaN	NaN	NaN	10.2743	NaN	12.1395	9.34241	11.3702	FALSE	High	Master Protein	2	1	1	P54802	Alpha-N-acetylglucosaminidase OS=Homo sapiens OX=9606 GN=NAGLU PE=1 SV=2
NaN	NaN	NaN	16.723	15.486	14.4844	16.3707	14.4758	14.4938	FALSE	High	Master Protein	2	1	1	Q14956	Transmembrane glycoprotein NMB OS=Homo sapiens OX=9606 GN=GPNMB PE=1 SV=2
NaN	NaN	NaN	NaN	NaN	16.0918	NaN	NaN	NaN	FALSE	High	Master Protein	2	1	1	P12109	Collagen alpha-1(VI) chain OS=Homo sapiens OX=9606 GN=COL6A1 PE=1 SV=3
NaN	NaN	NaN	NaN	NaN	14.5639	NaN	NaN	NaN	FALSE	High	Master Protein	2	1	1	P40925	Malate dehydrogenase, cytoplasmic OS=Homo sapiens OX=9606 GN=MDH1 PE=1 SV=4
17.5822	17.5767	15.2055	16.459	13.4389	NaN	15.6759	NaN	NaN	FALSE	High	Master Protein	2	1	1	Q7Z7G0	Target of Nesh-SH3 OS=Homo sapiens OX=9606 GN=ABI3BP PE=1 SV=1
16.9666	16.2862	15.3009	NaN	14.6847	15.6321	NaN	15.2814	15.9114	FALSE	High	Master Protein	2	1	1	Q92859	Neogenin OS=Homo sapiens OX=9606 GN=NEO1 PE=1 SV=2
12.3892	13.3526	12.1546	14.0631	12.883	15.6089	12.4609	11.4243	11.5943	FALSE	High	Master Protein	2	1	1	P62136	Serine/threonine-protein phosphatase PP1-alpha catalytic subunit OS=Homo sapiens OX=9606 GN=PPP1CA PE=1 SV=1
NaN	NaN	NaN	NaN	17.2485	19.7068	NaN	14.5654	NaN	FALSE	High	Master Protein	2	1	1	P00387	NADH-cytochrome b5 reductase 3 OS=Homo sapiens OX=9606 GN=CYB5R3 PE=1 SV=3
NaN	NaN	14.8428	NaN	NaN	NaN	NaN	NaN	NaN	FALSE	High	Master Protein	2	1	1	Q86UK5	Limbin OS=Homo sapiens OX=9606 GN=EVC2 PE=2 SV=1
NaN	NaN	NaN	NaN	15.3817	15.0292	NaN	NaN	NaN	FALSE	High	Master Protein	2	1	1	P07858	Cathepsin B OS=Homo sapiens OX=9606 GN=CTSB PE=1 SV=3
NaN	14.8304	13.4915	16.4885	NaN	NaN	NaN	14.3829	14.8793	FALSE	High	Master Protein	2	1	1	P30740	Leukocyte elastase inhibitor OS=Homo sapiens OX=9606 GN=SERPINB1 PE=1 SV=1
19.1522	19.1888	17.4636	18.42	17.0136	17.6528	18.752	16.1503	18.3451	FALSE	High	Master Protein	2	1	1	P07237	Protein disulfide-isomerase OS=Homo sapiens OX=9606 GN=P4HB PE=1 SV=3
14.9222	NaN	NaN	NaN	12.4271	NaN	NaN	NaN	NaN	FALSE	High	Master Protein	2	1	1	Q8WWA0	Intelectin-1 OS=Homo sapiens OX=9606 GN=ITLN1 PE=1 SV=1
18.474	17.4014	18.9339	20.4736	17.4482	17.3019	17.6543	18.9406	18.0987	FALSE	Medium	Master Protein	2	1	1	Q9Y2S7	Polymerase delta-interacting protein 2 OS=Homo sapiens OX=9606 GN=POLDIP2 PE=1 SV=1
13.6212	11.8908	NaN	NaN	NaN	NaN	NaN	NaN	NaN	FALSE	Medium	Master Protein	2	1	1	P05556	Integrin beta-1 OS=Homo sapiens OX=9606 GN=ITGB1 PE=1 SV=2
NaN	NaN	NaN	NaN	15.6176	NaN	16.3096	15.4054	14.4972	FALSE	Medium	Master Protein	2	1	1	Q8N9B5	Junction-mediating and -regulatory protein OS=Homo sapiens OX=9606 GN=JMY PE=1 SV=2
NaN	NaN	NaN	NaN	NaN	NaN	NaN	17.5905	NaN	FALSE	Medium	Master Protein	2	1	1	A0A0U1RQE8	Putative glycine N-acyltransferase-like protein 1B OS=Homo sapiens OX=9606 GN=GLYATL1B PE=3 SV=1
NaN	15.2488	NaN	NaN	16.5102	14.8394	NaN	12.953	NaN	FALSE	Medium	Master Protein	2	1	1	Q14677	Clathrin interactor 1 OS=Homo sapiens OX=9606 GN=CLINT1 PE=1 SV=1
16.6165	NaN	15.1479	NaN	13.9801	15.9433	16.8815	13.2617	14.4228	FALSE	Medium	Master Protein	2	1	1	Q08495	Dematin OS=Homo sapiens OX=9606 GN=DMTN PE=1 SV=3
NaN	NaN	NaN	NaN	NaN	NaN	NaN	13.9336	NaN	FALSE	Medium	Master Protein	2	1	1	Q9NZV5	Selenoprotein N OS=Homo sapiens OX=9606 GN=SELENON PE=1 SV=5
17.4273	16.5808	NaN	NaN	16.2669	NaN	NaN	NaN	NaN	FALSE	Medium	Master Protein	2	1	1	Q9ULC6	Protein-arginine deiminase type-1 OS=Homo sapiens OX=9606 GN=PADI1 PE=1 SV=2
NaN	NaN	NaN	NaN	NaN	16.7963	NaN	12.0175	NaN	FALSE	Medium	Master Protein	2	1	1	Q6JEL2	Kelch-like protein 10 OS=Homo sapiens OX=9606 GN=KLHL10 PE=1 SV=1
17.3884	18.2179	NaN	NaN	16.3493	17.7048	NaN	13.9698	14.5309	FALSE	Medium	Master Protein	2	1	1	P20711	Aromatic-L-amino-acid decarboxylase OS=Homo sapiens OX=9606 GN=DDC PE=1 SV=2
18.8245	18.2967	NaN	18.2424	NaN	NaN	NaN	NaN	17.244	FALSE	Medium	Master Protein	2	1	1	P04424	Argininosuccinate lyase OS=Homo sapiens OX=9606 GN=ASL PE=1 SV=4
NaN	NaN	NaN	NaN	NaN	NaN	17.8807	NaN	NaN	FALSE	Medium	Master Protein	2	1	1	Q76N32	Centrosomal protein of 68 kDa OS=Homo sapiens OX=9606 GN=CEP68 PE=1 SV=2
18.7427	18.2133	17.319	17.7563	16.393	17.7171	18.4269	16.6904	NaN	FALSE	Medium	Master Protein	2	1	1	P15151	Poliovirus receptor OS=Homo sapiens OX=9606 GN=PVR PE=1 SV=2
17.5928	17.9737	16.3092	18.792	16.3386	16.565	17.2365	16.4527	16.373	FALSE	Medium	Master Protein	2	1	1	Q6PJP8	DNA cross-link repair 1A protein OS=Homo sapiens OX=9606 GN=DCLRE1A PE=1 SV=3
NaN	17.9446	16.9835	NaN	NaN	NaN	NaN	17.4656	NaN	FALSE	Medium	Master Protein	2	1	1	Q9HAR2	Adhesion G protein-coupled receptor L3 OS=Homo sapiens OX=9606 GN=ADGRL3 PE=1 SV=2
NaN	18.6258	NaN	NaN	NaN	NaN	18.4186	NaN	18.8411	FALSE	Medium	Master Protein	2	1	1	P61604	10 kDa heat shock protein, mitochondrial OS=Homo sapiens OX=9606 GN=HSPE1 PE=1 SV=2
NaN	NaN	NaN	NaN	NaN	NaN	15.6517	NaN	NaN	FALSE	Medium	Master Protein	2	1	1	P00973	2'-5'-oligoadenylate synthase 1 OS=Homo sapiens OX=9606 GN=OAS1 PE=1 SV=4
NaN	NaN	NaN	NaN	NaN	17.5755	NaN	NaN	NaN	FALSE	Medium	Master Protein	2	1	1	Q9NSB8	Homer protein homolog 2 OS=Homo sapiens OX=9606 GN=HOMER2 PE=1 SV=1
NaN	NaN	NaN	16.353	NaN	NaN	16.3043	13.3522	NaN	FALSE	Medium	Master Protein	2	1	1	Q9UKV3	Apoptotic chromatin condensation inducer in the nucleus OS=Homo sapiens OX=9606 GN=ACIN1 PE=1 SV=2
17.5372	NaN	NaN	NaN	NaN	NaN	NaN	NaN	NaN	FALSE	Medium	Master Protein	2	1	1	Q8IUE1	Homeobox protein TGIF2LX OS=Homo sapiens OX=9606 GN=TGIF2LX PE=1 SV=1
NaN	18.3083	17.3902	NaN	NaN	NaN	NaN	NaN	NaN	FALSE	Medium	Master Protein	2	1	1	P02792	Ferritin light chain OS=Homo sapiens OX=9606 GN=FTL PE=1 SV=2
NaN	16.5892	NaN	NaN	NaN	16.3863	NaN	NaN	NaN	FALSE	Medium	Master Protein	2	1	1	P42356	Phosphatidylinositol 4-kinase alpha OS=Homo sapiens OX=9606 GN=PI4KA PE=1 SV=4
NaN	NaN	NaN	NaN	NaN	14.6742	15.5318	12.8039	NaN	FALSE	Medium	Master Protein	2	1	1	Q8IYT2	Cap-specific mRNA (nucleoside-2'-O-)-methyltransferase 2 OS=Homo sapiens OX=9606 GN=CMTR2 PE=1 SV=2
11.9839	12.5929	8.96747	12.1542	10.1242	NaN	NaN	8.65878	9.24258	FALSE	High	Master Protein	1	1	1	Q13228	Methanethiol oxidase OS=Homo sapiens OX=9606 GN=SELENBP1 PE=1 SV=2
NaN	NaN	NaN	NaN	15.1142	14.1145	NaN	14.9639	NaN	FALSE	High	Master Protein	1	1	1	P17174	Aspartate aminotransferase, cytoplasmic OS=Homo sapiens OX=9606 GN=GOT1 PE=1 SV=3
17.3028	17.7833	16.8613	18.1637	NaN	17.7837	NaN	16.431	15.8815	FALSE	High	Master Protein	1	1	1	P62491	Ras-related protein Rab-11A OS=Homo sapiens OX=9606 GN=RAB11A PE=1 SV=3
15.3615	14.9864	15.1131	15.098	16.1636	NaN	15.1278	15.912	NaN	FALSE	High	Master Protein	1	1	1	O43294	Transforming growth factor beta-1-induced transcript 1 protein OS=Homo sapiens OX=9606 GN=TGFB1I1 PE=1 SV=2
NaN	15.9015	14.6829	15.6787	NaN	15.9122	NaN	13.7505	NaN	FALSE	High	Master Protein	1	1	1	Q8IYT4	Katanin p60 ATPase-containing subunit A-like 2 OS=Homo sapiens OX=9606 GN=KATNAL2 PE=1 SV=3
NaN	NaN	NaN	NaN	NaN	15.5803	NaN	NaN	NaN	FALSE	High	Master Protein	1	1	1	P28065	Proteasome subunit beta type-9 OS=Homo sapiens OX=9606 GN=PSMB9 PE=1 SV=2
NaN	16.7761	NaN	19.3964	17.5776	15.9632	16.7637	17.1399	18.544	FALSE	High	Master Protein	1	1	1	Q6IEU7	Olfactory receptor 5M10 OS=Homo sapiens OX=9606 GN=OR5M10 PE=2 SV=1
NaN	15.6687	15.4374	NaN	15.5902	15.9817	NaN	14.7887	NaN	FALSE	High	Master Protein	1	1	1	P19971	Thymidine phosphorylase OS=Homo sapiens OX=9606 GN=TYMP PE=1 SV=2
NaN	14.5166	NaN	16.2774	NaN	14.2454	NaN	15.797	NaN	FALSE	High	Master Protein	1	1	1	Q9Y277	Voltage-dependent anion-selective channel protein 3 OS=Homo sapiens OX=9606 GN=VDAC3 PE=1 SV=1
NaN	NaN	NaN	NaN	NaN	15.4325	NaN	NaN	NaN	FALSE	Medium	Master Protein	1	1	1	Q6PJW8	Consortin OS=Homo sapiens OX=9606 GN=CNST PE=1 SV=3
NaN	18.0535	NaN	NaN	NaN	17.7621	NaN	16.846	NaN	FALSE	Medium	Master Protein	1	1	1	Q5HYI8	Rab-like protein 3 OS=Homo sapiens OX=9606 GN=RABL3 PE=1 SV=1
17.1157	15.7733	NaN	NaN	NaN	17.6253	NaN	NaN	NaN	FALSE	Medium	Master Protein	1	1	1	P40121	Macrophage-capping protein OS=Homo sapiens OX=9606 GN=CAPG PE=1 SV=2
NaN	15.6777	15.0128	NaN	14.2885	17.4405	NaN	15.4561	NaN	FALSE	Medium	Master Protein	1	1	1	P17987	T-complex protein 1 subunit alpha OS=Homo sapiens OX=9606 GN=TCP1 PE=1 SV=1
18.5778	18.9761	17.9342	18.6122	17.0429	19.1762	18.204	17.935	17.4046	FALSE	Medium	Master Protein	1	1	1	Q96JA1	Leucine-rich repeats and immunoglobulin-like domains protein 1 OS=Homo sapiens OX=9606 GN=LRIG1 PE=1 SV=2
NaN	NaN	NaN	NaN	NaN	14.1996	NaN	14.9496	NaN	FALSE	Medium	Master Protein	1	1	1	O75563	Src kinase-associated phosphoprotein 2 OS=Homo sapiens OX=9606 GN=SKAP2 PE=1 SV=1
NaN	14.9689	NaN	15.9187	NaN	NaN	NaN	NaN	14.1647	FALSE	Medium	Master Protein	1	1	1	Q96P63	Serpin B12 OS=Homo sapiens OX=9606 GN=SERPINB12 PE=1 SV=1
NaN	NaN	NaN	NaN	NaN	16.8994	NaN	NaN	NaN	FALSE	Medium	Master Protein	1	1	1	P04899	Guanine nucleotide-binding protein G(i) subunit alpha-2 OS=Homo sapiens OX=9606 GN=GNAI2 PE=1 SV=3
14.772	NaN	NaN	NaN	NaN	NaN	NaN	NaN	NaN	FALSE	Medium	Master Protein	1	1	1	Q8TC26	Transmembrane protein 163 OS=Homo sapiens OX=9606 GN=TMEM163 PE=2 SV=1
NaN	14.8279	NaN	14.4462	13.9219	17.655	NaN	NaN	NaN	FALSE	Medium	Master Protein	1	1	1	P08311	Cathepsin G OS=Homo sapiens OX=9606 GN=CTSG PE=1 SV=2
NaN	18.1997	16.3452	NaN	17.6349	NaN	17.9169	NaN	16.8271	FALSE	Medium	Master Protein	1	1	1	P62942	Peptidyl-prolyl cis-trans isomerase FKBP1A OS=Homo sapiens OX=9606 GN=FKBP1A PE=1 SV=2
NaN	21.064	NaN	NaN	NaN	14.6372	NaN	NaN	18.1075	FALSE	Medium	Master Protein	1	1	1	P29692	Elongation factor 1-delta OS=Homo sapiens OX=9606 GN=EEF1D PE=1 SV=5
NaN	NaN	NaN	NaN	15.8689	NaN	NaN	NaN	NaN	FALSE	Medium	Master Protein	1	1	1	O14672	Disintegrin and metalloproteinase domain-containing protein 10 OS=Homo sapiens OX=9606 GN=ADAM10 PE=1 SV=1
NaN	NaN	18.6794	NaN	16.8755	18.3611	15.9684	16.42	NaN	FALSE	Medium	Master Protein	1	1	1	P59551	Taste receptor type 2 member 60 OS=Homo sapiens OX=9606 GN=TAS2R60 PE=2 SV=1
NaN	16.7073	NaN	NaN	NaN	NaN	NaN	NaN	NaN	FALSE	Medium	Master Protein	1	1	1	Q8WUA8	Tsukushin OS=Homo sapiens OX=9606 GN=TSKU PE=2 SV=3
NaN	NaN	15.9656	NaN	15.5895	NaN	NaN	NaN	NaN	FALSE	Medium	Master Protein	1	1	1	Q96PZ7	CUB and sushi domain-containing protein 1 OS=Homo sapiens OX=9606 GN=CSMD1 PE=1 SV=3
NaN	NaN	NaN	16.9641	NaN	NaN	NaN	NaN	NaN	FALSE	Medium	Master Protein	1	1	1	P11279	Lysosome-associated membrane glycoprotein 1 OS=Homo sapiens OX=9606 GN=LAMP1 PE=1 SV=3
NaN	NaN	NaN	NaN	NaN	NaN	17.942	NaN	NaN	FALSE	Medium	Master Protein	1	1	1	Q01433	AMP deaminase 2 OS=Homo sapiens OX=9606 GN=AMPD2 PE=1 SV=2
NaN	NaN	NaN	NaN	NaN	11.6713	NaN	NaN	NaN	FALSE	Medium	Master Protein	1	1	1	Q06323	Proteasome activator complex subunit 1 OS=Homo sapiens OX=9606 GN=PSME1 PE=1 SV=1
NaN	NaN	NaN	NaN	NaN	17.0119	NaN	16.6436	NaN	FALSE	Medium	Master Protein	1	1	1	Q99685	Monoglyceride lipase OS=Homo sapiens OX=9606 GN=MGLL PE=1 SV=2
NaN	NaN	10.5592	NaN	NaN	NaN	NaN	17.1315	NaN	FALSE	Medium	Master Protein	1	1	1	Q8NF91	Nesprin-1 OS=Homo sapiens OX=9606 GN=SYNE1 PE=1 SV=4
NaN	NaN	NaN	NaN	NaN	NaN	17.0457	NaN	NaN	FALSE	Medium	Master Protein	1	1	1	Q96L34	MAP/microtubule affinity-regulating kinase 4 OS=Homo sapiens OX=9606 GN=MARK4 PE=1 SV=1
NaN	NaN	NaN	NaN	NaN	NaN	NaN	16.8021	NaN	FALSE	Medium	Master Protein	1	1	1	Q8N145	Leucine-rich repeat LGI family member 3 OS=Homo sapiens OX=9606 GN=LGI3 PE=2 SV=1
20.378	19.9788	20.6304	21.4966	20.7507	19.8921	21.5679	20.8295	20.5512	FALSE	Medium	Master Protein	1	1	1	O75356	Ectonucleoside triphosphate diphosphohydrolase 5 OS=Homo sapiens OX=9606 GN=ENTPD5 PE=1 SV=1
NaN	NaN	NaN	NaN	NaN	14.9289	NaN	NaN	NaN	FALSE	Medium	Master Protein	1	1	1	P62826	GTP-binding nuclear protein Ran OS=Homo sapiens OX=9606 GN=RAN PE=1 SV=3
NaN	NaN	16.4593	NaN	NaN	16.0057	NaN	17.0801	17.549	FALSE	Medium	Master Protein	1	1	1	P13489	Ribonuclease inhibitor OS=Homo sapiens OX=9606 GN=RNH1 PE=1 SV=2
NaN	NaN	NaN	NaN	NaN	16.1987	NaN	NaN	NaN	FALSE	Medium	Master Protein	1	1	1	P47755	F-actin-capping protein subunit alpha-2 OS=Homo sapiens OX=9606 GN=CAPZA2 PE=1 SV=3
NaN	NaN	17.6352	17.4018	NaN	NaN	NaN	NaN	NaN	FALSE	Medium	Master Protein	1	1	1	Q99972	Myocilin OS=Homo sapiens OX=9606 GN=MYOC PE=1 SV=2
20.9211	18.5891	NaN	NaN	17.8815	17.267	NaN	17.5789	17.4672	FALSE	Medium	Master Protein	1	1	1	P08174	Complement decay-accelerating factor OS=Homo sapiens OX=9606 GN=CD55 PE=1 SV=4
NaN	NaN	NaN	NaN	NaN	16.9524	NaN	NaN	NaN	FALSE	Medium	Master Protein	1	1	1	Q13613	Myotubularin-related protein 1 OS=Homo sapiens OX=9606 GN=MTMR1 PE=1 SV=4
16.7901	NaN	NaN	NaN	NaN	NaN	NaN	15.7112	NaN	FALSE	Medium	Master Protein	1	1	1	Q9UM47	Neurogenic locus notch homolog protein 3 OS=Homo sapiens OX=9606 GN=NOTCH3 PE=1 SV=2
16.6352	NaN	NaN	NaN	16.9715	NaN	NaN	15.0956	NaN	FALSE	Medium	Master Protein	1	1	1	P20023	Complement receptor type 2 OS=Homo sapiens OX=9606 GN=CR2 PE=1 SV=2
NaN	NaN	NaN	18.6607	14.1903	NaN	16.326	13.7323	NaN	FALSE	Medium	Master Protein	1	1	1	Q9NTX7	E3 ubiquitin-protein ligase RNF146 OS=Homo sapiens OX=9606 GN=RNF146 PE=1 SV=1
NaN	16.7241	NaN	NaN	16.6683	16.422	NaN	NaN	17.9452	FALSE	Medium	Master Protein	1	1	1	O43182	Rho GTPase-activating protein 6 OS=Homo sapiens OX=9606 GN=ARHGAP6 PE=1 SV=3
17.5875	NaN	NaN	NaN	19.3684	19.83	NaN	NaN	NaN	FALSE	Medium	Master Protein	1	1	1	Q13098	COP9 signalosome complex subunit 1 OS=Homo sapiens OX=9606 GN=GPS1 PE=1 SV=4
15.826	15.2751	NaN	16.1682	NaN	NaN	15.1538	12.7928	14.5583	FALSE	Medium	Master Protein	1	1	1	Q56A73	Spindlin-4 OS=Homo sapiens OX=9606 GN=SPIN4 PE=1 SV=1
