# Supplementary material for: Proteomics and Metabolomics Profiles of Unvaccinated Nonagenarian Patients with Severe SARS-CoV‑2 Infection
Source: J Proteome Res. 2025 Sep 25;24(11):5453–66. doi: 10.1021/acs.jproteome.5c00251 (PMC12604035; doi:10.1021/acs.jproteome.5c00251)
Supplement: Supplementary file 4 [file pr5c00251_si_004.xlsx]

## Sheet: suplementar_table_proteins-anov
Supplementary Table 3. ANOVA significant proteins between the C, R and D groups
Group D	Group D	Group D	Group R	Group R	Group R	Group C	Group C	Group C	ANOVA Significant	-Log (p value) ANOVA	Accession	Description
ID-01	ID-02	ID-03	ID-04	ID-05	ID-06	ID-07	ID-08	ID-09
9.20258	8.89622	8.75527	9.26206	10.1272	9.84381	9.9128	10.9311	10.6556	+	1.93947	P01859	Immunoglobulin heavy constant gamma 2 OS=Homo sapiens OX=9606 GN=IGHG2 PE=1 SV=2
10.2865	10.8156	10.4999	9.89686	9.99007	10.0916	9.76678	10.2177	10.145	+	1.40042	P01009	Alpha-1-antitrypsin OS=Homo sapiens OX=9606 GN=SERPINA1 PE=1 SV=3
8.5969	9.00011	8.6804	7.37509	7.14111	7.86795	7.61742	7.61729	7.27881	+	2.76824	P01011	Alpha-1-antichymotrypsin OS=Homo sapiens OX=9606 GN=SERPINA3 PE=1 SV=2
10.2921	9.83286	10.6095	10.8806	11.4015	10.3048	11.0054	12.1095	11.879	+	1.39537	P02647	Apolipoprotein A-I OS=Homo sapiens OX=9606 GN=APOA1 PE=1 SV=1
3.94387	3.65593	3.73693	5.04239	4.7352	3.89868	5.08552	5.18889	4.67075	+	1.63042	P43652	Afamin OS=Homo sapiens OX=9606 GN=AFM PE=1 SV=1
4.3208	3.80881	3.61366	2.87512	2.94777	3.28372	4.02936	4.03731	3.39976	+	1.5251	P07358	Complement component C8 beta chain OS=Homo sapiens OX=9606 GN=C8B PE=1 SV=3
5.57274	5.69877	5.5713	5.03303	5.10008	4.8713	5.12242	5.36985	4.80133	+	1.88305	P02748	Complement component C9 OS=Homo sapiens OX=9606 GN=C9 PE=1 SV=2
3.67618	3.12306	4.14158	4.54338	4.85028	3.90612	4.93242	5.58277	4.64127	+	1.45477	P03952	Plasma kallikrein OS=Homo sapiens OX=9606 GN=KLKB1 PE=1 SV=1
7.13788	8.40232	7.01051	0.782399	-1.38795	2.07213	-0.494473	-0.350147	-0.204206	+	3.63278	P0DJI8	Serum amyloid A-1 protein OS=Homo sapiens OX=9606 GN=SAA1 PE=1 SV=1
7.92143	8.77888	8.52754	7.45632	7.74287	8.33055	7.33903	7.46878	7.0765	+	1.49592	P02763	Alpha-1-acid glycoprotein 1 OS=Homo sapiens OX=9606 GN=ORM1 PE=1 SV=1
5.57352	7.07239	1.96058	-2.01977	-5.50029	1.11448	-4.71636	-2.06045	NaN	+	1.43218	P0DJI9	Serum amyloid A-2 protein OS=Homo sapiens OX=9606 GN=SAA2 PE=1 SV=1
0.44912	0.634375	1.18928	1.63641	1.74288	0.973665	1.7025	1.752	1.93164	+	1.62858	P80108	Phosphatidylinositol-glycan-specific phospholipase D OS=Homo sapiens OX=9606 GN=GPLD1 PE=1 SV=3
-0.692919	-0.909258	-0.614805	-0.459182	-0.710516	-0.236065	-0.131528	0.433512	-0.00439262	+	1.89381	Q9UGM5	Fetuin-B OS=Homo sapiens OX=9606 GN=FETUB PE=1 SV=2
2.1594	2.71295	1.94011	3.38897	3.0039	3.18412	2.88303	3.46573	3.28751	+	1.82104	P00488	Coagulation factor XIII A chain OS=Homo sapiens OX=9606 GN=F13A1 PE=1 SV=4
0.379396	-0.276699	0.101593	0.580062	1.17396	0.888491	0.881328	1.83025	0.880737	+	1.45222	P04278	Sex hormone-binding globulin OS=Homo sapiens OX=9606 GN=SHBG PE=1 SV=2
0.343037	-0.704376	0.132793	1.30837	0.73163	0.977812	1.12763	1.56871	0.748562	+	1.59656	P43251	Biotinidase OS=Homo sapiens OX=9606 GN=BTD PE=1 SV=2
-0.018816	0	0.387663	1.1316	1.12082	0.373507	1.47888	1.62669	0.672956	+	1.42504	P04180	Phosphatidylcholine-sterol acyltransferase OS=Homo sapiens OX=9606 GN=LCAT PE=1 SV=1
-1.14496	-0.731375	-1.10053	-1.70324	-1.24959	-1.1254	-0.593419	-0.686518	-0.729908	+	1.59335	Q9UK55	Protein Z-dependent protease inhibitor OS=Homo sapiens OX=9606 GN=SERPINA10 PE=1 SV=1
-1.16544	-2.59722	0.215351	-2.19976	-0.566864	-3.06661	-5.52992	-3.65019	-5.25582	+	1.58615	A0A0C4DH33	Immunoglobulin heavy variable 1-24 OS=Homo sapiens OX=9606 GN=IGHV1-24 PE=3 SV=1
5.05586	6.80605	4.66413	-1.21921	-3.37509	4.34828	-0.553901	-0.733202	-3.49252	+	1.4784	P02741	C-reactive protein OS=Homo sapiens OX=9606 GN=CRP PE=1 SV=1
5.37602	5.30663	5.59614	6.51681	6.3844	5.47147	6.24048	6.67369	6.27592	+	1.36787	P02654	Apolipoprotein C-I OS=Homo sapiens OX=9606 GN=APOC1 PE=1 SV=1
-2.51666	-0.789892	-2.99374	-1.58181	-2.31045	-3.3213	-0.588492	0.559242	0.059473	+	1.48554	Q9HDC9	Adipocyte plasma membrane-associated protein OS=Homo sapiens OX=9606 GN=APMAP PE=1 SV=2
-2.57078	-2.74607	-2.21311	-2.8444	-2.68685	-2.37093	-3.37811	-4.43743	NaN	+	1.57667	P00918	Carbonic anhydrase 2 OS=Homo sapiens OX=9606 GN=CA2 PE=1 SV=2
-1.70602	-5.24745	-3.29227	-6.1607	-5.31206	-4.76863	-1.82771	-0.769232	0.445015	+	1.92404	P09172	Dopamine beta-hydroxylase OS=Homo sapiens OX=9606 GN=DBH PE=1 SV=3
-0.47043	0.0102711	-0.158592	NaN	-2.53173	-1.15319	-1.54965	-2.18078	-2.36014	+	1.75506	A0A075B6K0	Immunoglobulin lambda variable 3-16 OS=Homo sapiens OX=9606 GN=IGLV3-16 PE=3 SV=2
-0.617182	-0.491314	-2.08193	-2.08182	-2.7913	-1.85567	-2.31924	-3.76381	-3.50855	+	1.48357	Q9BXR6	Complement factor H-related protein 5 OS=Homo sapiens OX=9606 GN=CFHR5 PE=1 SV=1
-3.55268	-3.13049	NaN	-6.02586	NaN	-5.96201	NaN	-6.01207	-4.56138	+	1.32116	Q16270	Insulin-like growth factor-binding protein 7 OS=Homo sapiens OX=9606 GN=IGFBP7 PE=1 SV=1
-2.24998	-2.83071	-1.36156	-0.884944	-0.17094	-1.22007	-0.712041	-0.835726	-0.88224	+	1.51873	P52566	Rho GDP-dissociation inhibitor 2 OS=Homo sapiens OX=9606 GN=ARHGDIB PE=1 SV=3
-5.55154	NaN	-5.12231	-3.8946	-3.5873	NaN	-4.2399	-3.25475	-3.23362	+	1.58016	Q16853	Membrane primary amine oxidase OS=Homo sapiens OX=9606 GN=AOC3 PE=1 SV=3
-2.84633	-2.97074	-3.52164	-2.61611	-2.72549	-2.85618	-2.60762	-2.33022	-2.08801	+	1.47855	P33151	Cadherin-5 OS=Homo sapiens OX=9606 GN=CDH5 PE=1 SV=5
NaN	-5.15714	-5.28302	-2.86741	-4.07439	-6.09718	-9.98482	-9.67407	NaN	+	1.82385	O75015	Low affinity immunoglobulin gamma Fc region receptor III-B OS=Homo sapiens OX=9606 GN=FCGR3B PE=1 SV=2
-2.25588	-2.33429	-2.2427	-3.1554	-3.68004	-3.11886	-2.42608	NaN	-3.01418	+	1.8218	P34096	Ribonuclease 4 OS=Homo sapiens OX=9606 GN=RNASE4 PE=1 SV=3
-8.83011	-7.87229	-8.13721	-7.08688	-7.19396	-5.17086	-8.46693	-8.47584	-8.81004	+	1.61269	P62136	Serine/threonine-protein phosphatase PP1-alpha catalytic subunit OS=Homo sapiens OX=9606 GN=PPP1CA PE=1 SV=1
1.76387	1.76913	1.96468	3.38553	3.12321	3.18528	3.26384	2.42213	2.50354	+	2.5518	P51512	Matrix metalloproteinase-16 OS=Homo sapiens OX=9606 GN=MMP16 PE=1 SV=2
-3.32344	-4.00292	-3.53638	-1.3706	-2.01899	NaN	-2.15367	-1.62964	-1.07651	+	2.26645	Q8IV33	Uncharacterized protein KIAA0825 OS=Homo sapiens OX=9606 GN=KIAA0825 PE=1 SV=3
-3.8309	-3.00694	NaN	NaN	-3.72764	-3.07492	NaN	-5.93041	-5.8735	+	1.80383	P20711	Aromatic-L-amino-acid decarboxylase OS=Homo sapiens OX=9606 GN=DDC PE=1 SV=2
-1.80846	-1.57183	-1.8792	-1.61813	-3.17562	-2.10766	NaN	0.334633	-0.866386	+	1.35963	Q8NFU5	Inositol polyphosphate multikinase OS=Homo sapiens OX=9606 GN=IPMK PE=1 SV=1
-0.53816	-1.03058	-0.343441	0.807971	-0.221003	0.323467	0.502576	-0.0452347	0.677855	+	1.34364	Q6UXN8	C-type lectin domain family 9 member A OS=Homo sapiens OX=9606 GN=CLEC9A PE=1 SV=1
