# Supplementary material for: Proteomics and Metabolomics Profiles of Unvaccinated Nonagenarian Patients with Severe SARS-CoV‑2 Infection
Source: J Proteome Res. 2025 Sep 25;24(11):5453–66. doi: 10.1021/acs.jproteome.5c00251 (PMC12604035; doi:10.1021/acs.jproteome.5c00251)
Supplement: Supplementary file 5 [file pr5c00251_si_005.xlsx]

## Sheet: Sheet1
Supplementary Table 4. Significant proteins in Student´s t-test between C, R and D groups
Group D	Group D	Group D	Group R	Group R	Group R	Group C	Group C	Group C
ID-01	ID-02	ID-03	ID-04	ID-05	ID-06	ID-07	ID-08	ID-09	Significant D vs C	Significant D vs R	Significant R vs C	Student's T-test significant	-Log p-value DvsC	Fold-Change DvsC	T-test Test statistic DvsC	-Log p-value DvsR	Fold-Change DvsR	T-test Test statistic DvsR	-Log p-value RvsC	Fold-Change RvsC	T-test Test statistic RvsC	Accession	Description
11.9921	11.6951	12.0028	12.0981	12.1344	10.7751	12.2812	13.1012	12.7375	+			DvsC	1.4588	-0.809985	-3.14234	0.189886	0.227434	0.496135	0.959531	-1.03742	-2.04939	P01023	Alpha-2-macroglobulin OS=Homo sapiens OX=9606 GN=A2M PE=1 SV=3
9.91201	9.89977	9.70381	9.93839	10.8551	10.9204	10.5101	11.8714	11.3891	+			DvsC	1.60755	-1.41834	-3.50937	1.06248	-0.732793	-2.26084	0.603029	-0.685551	-1.34629	P01859	Immunoglobulin heavy constant gamma 2 OS=Homo sapiens OX=9606 GN=IGHG2 PE=1 SV=2
8.95868	8.65018	9.01149	8.48624	9.68743	9.25296	9.48547	9.64446	9.32646	+			DvsC	1.86731	-0.612015	-4.21115	0.29541	-0.26876	-0.728782	0.400302	-0.343256	-0.945745	P35579	Myosin-9 OS=Homo sapiens OX=9606 GN=MYH9 PE=1 SV=4
9.30632	10.0037	9.62894	8.05141	7.86906	8.94459	8.21475	8.55758	8.01224	+	+		DvsR;DvsC	2.24276	1.38478	5.39322	1.6016	1.35795	3.49424	0.0243646	0.0268323	0.072823	P01011	Alpha-1-antichymotrypsin OS=Homo sapiens OX=9606 GN=SERPINA3 PE=1 SV=2
11.3279	11.379	11.3671	10.9509	12.2728	12.0472	11.7891	12.3376	11.8973	+			DvsC	1.74103	-0.650031	-3.85958	0.415565	-0.398964	-0.976539	0.221935	-0.251067	-0.568842	P01834	Immunoglobulin kappa constant OS=Homo sapiens OX=9606 GN=IGKC PE=1 SV=2
5.69477	6.15697	6.22637	7.62941	7.86448	5.93906	7.3586	7.51248	7.26926	+			DvsC	2.76475	-1.35408	-7.46744	0.823794	-1.11828	-1.77796	0.143257	-0.235796	-0.386183	P02766	Transthyretin OS=Homo sapiens OX=9606 GN=TTR PE=1 SV=1
4.6533	4.65948	4.68547	5.71871	5.46316	4.97532	5.68284	6.12918	5.40418	+	+		DvsR;DvsC	2.14828	-1.07265	-5.07458	1.52253	-0.719644	-3.29678	0.50935	-0.353005	-1.16297	P43652	Afamin OS=Homo sapiens OX=9606 GN=AFM PE=1 SV=1
5.03023	4.81235	4.56221	3.55144	3.67572	4.36036	4.62669	4.97759	4.13319		+		DvsR	0.326912	0.222434	0.795092	1.51928	0.939087	3.28881	0.955628	-0.716653	-2.04148	P07358	Complement component C8 beta chain OS=Homo sapiens OX=9606 GN=C8B PE=1 SV=3
5.39512	5.72153	5.44783	4.69619	5.26513	4.3727	5.00826	5.19887	4.82381	+			DvsC	1.58399	0.511183	3.44968	1.24761	0.743491	2.65739	0.340101	-0.232307	-0.822528	P01019	Angiotensinogen OS=Homo sapiens OX=9606 GN=AGT PE=1 SV=1
6.16619	6.24707	6.40021	5.89574	7.32535	6.61542	7.01844	7.36148	7.21764	+			DvsC	2.81093	-0.928027	-7.68036	0.336526	-0.341009	-0.815109	0.621775	-0.587018	-1.38281	P02749	Beta-2-glycoprotein 1 OS=Homo sapiens OX=9606 GN=APOH PE=1 SV=3
6.28217	6.70232	6.51985	5.70936	5.82804	5.94793	5.71975	6.31013	5.53476		+		DvsR	1.15367	0.646565	2.45326	2.06775	0.673003	4.81476	0.0367558	-0.0264374	-0.108466	P02748	Complement component C9 OS=Homo sapiens OX=9606 GN=C9 PE=1 SV=2
5.92687	5.80956	5.39352	5.36669	5.55404	5.54941	6.03305	5.65299	6.12867			+	RvsC	0.452098	-0.228256	-1.04967	0.563955	0.219937	1.27003	1.32903	-0.448194	-2.83977	A0A087WSY6	Immunoglobulin kappa variable 3D-15 OS=Homo sapiens OX=9606 GN=IGKV3D-15 PE=3 SV=6
7.84731	9.40587	7.95905	1.45872	-0.66	3.14877	0.102856	0.590139	0.529225	+	+		DvsR;DvsC	3.96582	7.99667	15.2371	2.37186	7.08825	5.85439	0.337251	0.908423	0.816614	P0DJI8	Serum amyloid A-1 protein OS=Homo sapiens OX=9606 GN=SAA1 PE=1 SV=1
4.59041	5.12675	5.25561	4.75011	4.60574	4.28642	4.84317	5.09124	5.09939			+	RvsC	0.0311068	-0.0203444	-0.0923249	0.838348	0.4435	1.80675	1.34914	-0.463845	-2.88568	P36955	Pigment epithelium-derived factor OS=Homo sapiens OX=9606 GN=SERPINF1 PE=1 SV=4
8.63086	9.78243	9.47608	8.13265	8.47083	9.40718	7.93636	8.40907	7.80993	+			DvsC	1.48047	1.24467	3.1944	0.537921	0.626237	1.21908	0.663227	0.618432	1.46355	P02763	Alpha-1-acid glycoprotein 1 OS=Homo sapiens OX=9606 GN=ORM1 PE=1 SV=1
2.78295	2.17621	2.26363	3.25252	3.69823	2.8445	3.30844	4.30979	3.13954	+			DvsC	1.33981	-1.17833	-2.86435	1.293	-0.85749	-2.7584	0.295111	-0.320839	-0.728147	O75882	Attractin OS=Homo sapiens OX=9606 GN=ATRN PE=1 SV=2
5.21012	5.50656	4.65052	3.85428	3.89079	5.64061	3.55275	4.14244	3.7011	+			DvsC	1.90121	1.32364	4.30917	0.442727	0.660509	1.03098	0.466055	0.66313	1.07742	P02750	Leucine-rich alpha-2-glycoprotein OS=Homo sapiens OX=9606 GN=LRG1 PE=1 SV=2
0.99829	1.16465	0.3929	0.286819	-0.537552	-1.06637	0.619873	0.518139	0.845784		+		DvsR	0.306196	0.190682	0.751616	1.31904	1.29098	2.8171	1.27302	-1.1003	-2.71373	P04259	Keratin, type II cytoskeletal 6B OS=Homo sapiens OX=9606 GN=KRT6B PE=1 SV=5
6.28295	8.07593	2.90912	-1.34345	-4.77234	2.19111	-4.11903	-1.12016	NaN	+	+		DvsR;DvsC	1.47063	8.3756	3.71881	1.31441	7.06422	2.80663	0.171223	1.31137	0.464097	P0DJI9	Serum amyloid A-2 protein OS=Homo sapiens OX=9606 GN=SAA2 PE=1 SV=1
4.13104	4.27537	3.61853	3.26313	2.1763	3.12926	3.74966	4.064	3.25408		+		DvsR	0.444029	0.319067	1.03358	1.35954	1.15208	2.90956	0.93749	-0.833018	-2.00481	P07360	Complement component C8 gamma chain OS=Homo sapiens OX=9606 GN=C8G PE=1 SV=3
1.15855	1.63792	2.13782	2.31273	2.47083	2.0503	2.29983	2.69229	2.66507	+			DvsC	1.36858	-0.907634	-2.93037	0.962159	-0.633192	-2.05472	0.711427	-0.274442	-1.55751	P80108	Phosphatidylinositol-glycan-specific phospholipase D OS=Homo sapiens OX=9606 GN=GPLD1 PE=1 SV=3
5.52624	5.62018	5.98927	3.48422	4.82329	5.95258	5.35651	4.34767	4.64118	+			DvsC	1.31498	0.930112	2.80791	0.588517	0.958536	1.31799	0.0121301	-0.0284249	-0.0367359	P80748	Immunoglobulin lambda variable 3-21 OS=Homo sapiens OX=9606 GN=IGLV3-21 PE=1 SV=2
2.15979	0.94009	2.43866	3.31412	4.06155	1.69626	3.39637	4.05148	3.5331	+			DvsC	1.64948	-1.81414	-3.61715	0.635089	-1.1778	-1.40875	0.366288	-0.63634	-0.876504	P29622	Kallistatin OS=Homo sapiens OX=9606 GN=SERPINA4 PE=1 SV=3
3.33494	1.83208	2.51814	3.28407	3.38692	3.32615	2.20812	2.87122	2.4431			+	RvsC	0.038707	0.0542393	0.114001	0.819748	-0.770661	-1.76998	1.86351	0.8249	4.20028	P01721	Immunoglobulin lambda variable 6-57 OS=Homo sapiens OX=9606 GN=IGLV6-57 PE=1 SV=2
1.08883	0.726845	1.05013	1.25639	1.90192	1.96513	1.47866	2.77054	1.61417		+		DvsR	1.10377	-0.999187	-2.34731	1.38325	-0.752542	-2.96432	0.203238	-0.246645	-0.526679	P04278	Sex hormone-binding globulin OS=Homo sapiens OX=9606 GN=SHBG PE=1 SV=2
1.05247	0.299168	1.08134	1.98469	1.45959	2.05445	1.72496	2.509	1.48199		+		DvsR	1.27688	-1.09433	-2.72235	1.49049	-1.02192	-3.21861	0.0698937	-0.0724096	-0.19985	P43251	Biotinidase OS=Homo sapiens OX=9606 GN=BTD PE=1 SV=2
0.690614	1.00354	1.3362	1.80792	1.84878	1.45014	2.0762	2.56698	1.40639		+		DvsR	1.22929	-1.0064	-2.61707	1.42909	-0.692159	-3.0717	0.365237	-0.314244	-0.874349	P04180	Phosphatidylcholine-sterol acyltransferase OS=Homo sapiens OX=9606 GN=LCAT PE=1 SV=1
2.67923	2.80769	2.55606	3.22461	3.23834	2.2503	3.04124	3.63098	3.2221	+			DvsC	1.50993	-0.61711	-3.26592	0.266502	-0.223423	-0.666831	0.458316	-0.393687	-1.06204	P05452	Tetranectin OS=Homo sapiens OX=9606 GN=CLEC3B PE=1 SV=3
4.19152	4.3636	4.2885	3.92123	5.05934	3.31533	4.88823	5.01691	5.08531	+			DvsC	3.14308	-0.715607	-9.38115	0.130653	0.182575	0.355461	0.807526	-0.898182	-1.74587	P18428	Lipopolysaccharide-binding protein OS=Homo sapiens OX=9606 GN=LBP PE=1 SV=3
-0.456006	-1.59368	1.16389	-1.52343	0.161091	-1.98998	-4.93259	-2.7099	-4.52239	+		+	RvsC;DvsC	1.63288	3.7597	3.57425	0.327331	0.822177	0.795967	1.44454	2.93752	3.10832	A0A0C4DH33	Immunoglobulin heavy variable 1-24 OS=Homo sapiens OX=9606 GN=IGHV1-24 PE=3 SV=1
2.64568	2.09787	2.79838	2.49801	2.98024	2.56611	3.16072	3.13082	3.19265	+		+	RvsC;DvsC	1.41289	-0.647417	-3.03353	0.255319	-0.167474	-0.642546	1.46744	-0.479943	-3.16304	A0A0B4J1V6	Immunoglobulin heavy variable 3-73 OS=Homo sapiens OX=9606 GN=IGHV3-73 PE=3 SV=1
5.76529	7.80959	5.61268	-0.542885	-2.64714	5.42492	0.0434284	0.207085	-2.75909	+			DvsC	2.4245	7.23204	6.05151	1.05399	5.65089	2.24318	0.239401	1.58116	0.607639	P02741	C-reactive protein OS=Homo sapiens OX=9606 GN=CRP PE=1 SV=1
6.08545	6.31017	6.54468	7.19313	7.11235	6.54811	6.83781	7.61398	7.00935	+			DvsC	1.44533	-0.840281	-3.11021	1.23581	-0.637764	-2.63139	0.259505	-0.202516	-0.651659	P02654	Apolipoprotein C-I OS=Homo sapiens OX=9606 GN=APOC1 PE=1 SV=1
-1.80723	0.213652	-2.0452	-0.905481	-1.58249	-2.24467	0.00883675	1.49953	0.792905			+	RvsC	1.11382	-1.98002	-2.36852	0.16911	0.364621	0.447815	1.8111	-2.34464	-4.0521	Q9HDC9	Adipocyte plasma membrane-associated protein OS=Homo sapiens OX=9606 GN=APMAP PE=1 SV=2
-1.86135	-1.74253	-1.26457	-2.16808	-1.95889	-1.2943	-2.78078	-3.49715	NaN	+			DvsC	1.62464	1.51615	4.25925	0.22476	0.184271	0.575153	1.26673	1.33188	3.08063	P00918	Carbonic anhydrase 2 OS=Homo sapiens OX=9606 GN=CA2 PE=1 SV=2
-0.996589	-4.2439	-2.34373	-5.48437	-4.58411	-3.69199	-1.23038	0.171055	1.17845			+	RvsC	1.02817	-2.56778	-2.18973	0.893097	2.05875	1.91566	2.22219	-4.62653	-5.32253	P09172	Dopamine beta-hydroxylase OS=Homo sapiens OX=9606 GN=DBH PE=1 SV=3
-0.127374	-0.62355	-0.159599	0.140326	0.496035	0.353186	0.175533	-0.111385	0.208152		+		DvsR	0.973644	-0.394274	-2.07806	1.53233	-0.633356	-3.32089	0.758938	0.239082	1.6504	P17936	Insulin-like growth factor-binding protein 3 OS=Homo sapiens OX=9606 GN=IGFBP3 PE=1 SV=2
0.238999	1.01381	0.789949	NaN	-1.80378	-0.0765553	-0.95232	-1.2405	-1.6267	+			DvsC	2.53211	1.9541	6.47185	0.973454	1.62109	2.28644	0.178495	0.333007	0.481681	A0A075B6K0	Immunoglobulin lambda variable 3-16 OS=Homo sapiens OX=9606 GN=IGLV3-16 PE=3 SV=2
-0.596986	-0.769724	-1.02507	-3.4097	-1.94919	-2.57829	-5.91129	-0.40127	-0.141337		+		DvsR	0.290386	1.35404	0.718095	1.86092	1.84847	4.19288	0.0913548	-0.494428	-0.256387	Q86VB7	Scavenger receptor cysteine-rich type 1 protein M130 OS=Homo sapiens OX=9606 GN=CD163 PE=1 SV=2
0.092248	0.51223	-1.13339	-1.4055	-2.06334	-0.77903	-1.72191	-2.82352	-2.77512	+			DvsC	1.68401	2.26388	3.70741	0.939001	1.23965	2.00786	0.926885	1.02422	1.98344	Q9BXR6	Complement factor H-related protein 5 OS=Homo sapiens OX=9606 GN=CFHR5 PE=1 SV=1
0.139653	-0.380482	0.0389023	-0.0772018	0.997854	-0.29685	0.829666	1.07881	1.25735	+			DvsC	2.29081	-1.12258	-5.56127	0.253818	-0.275243	-0.639272	0.946621	-0.847342	-2.02325	Q15113	Procollagen C-endopeptidase enhancer 1 OS=Homo sapiens OX=9606 GN=PCOLCE PE=1 SV=2
3.5713	2.55678	2.48292	1.53609	1.76174	2.98699	1.91357	1.73435	1.74765	+			DvsC	1.40376	1.07181	3.01214	0.608556	0.775395	1.35706	0.259796	0.296419	0.652291	Q15848	Adiponectin OS=Homo sapiens OX=9606 GN=ADIPOQ PE=1 SV=1
-3.20825	-1.12424	-3.10493	-5.41763	NaN	-5.9204	-4.30907	-1.51477	NaN		+		DvsR	0.112801	0.432779	0.318113	1.42322	3.18987	3.56307	0.717595	-2.75709	-1.94218	P04439	HLA class I histocompatibility antigen, A alpha chain OS=Homo sapiens OX=9606 GN=HLA-A PE=1 SV=2
-0.734038	0.474764	1.43269	-3.27572	NaN	0.0310116	-1.78781	-2.52016	-2.10193	+			DvsC	1.72619	2.52777	3.81958	0.576082	2.01349	1.3657	0.148097	0.51428	0.407381	Q08830	Fibrinogen-like protein 1 OS=Homo sapiens OX=9606 GN=FGL1 PE=1 SV=3
-3.54724	-3.46243	NaN	-2.1564	-2.63659	-1.50755	-3.12992	-1.49643	-1.107		+		DvsR	0.851999	-1.59372	-1.99058	1.34519	-1.40465	-3.31668	0.0965554	-0.189065	-0.269811	Q99439	Calponin-2 OS=Homo sapiens OX=9606 GN=CNN2 PE=1 SV=4
3.21407	3.20724	2.23433	2.11797	1.50951	2.79116	1.84645	1.78464	1.38231	+			DvsC	1.56644	1.21408	3.4056	0.688568	0.745671	1.51293	0.516872	0.468411	1.17776	A0A075B6I9	Immunoglobulin lambda variable 7-46 OS=Homo sapiens OX=9606 GN=IGLV7-46 PE=3 SV=4
-1.10857	-1.35553	-1.22724	-0.727549	-1.46291	-1.3856	-1.53335	-1.91469	-2.35935	+			DvsC	1.3254	0.70535	2.83153	0.0542981	-0.0384264	-0.15751	1.04688	0.743776	2.22843	P14151	L-selectin OS=Homo sapiens OX=9606 GN=SELL PE=1 SV=2
-5.15961	-5.28032	NaN	-2.24034	-3.39741	-1.41288	-3.41419	-1.98494	-4.74092		+		DvsR	0.765704	-1.83995	-1.78928	1.51106	-2.86975	-3.85541	0.451566	1.02981	1.04861	P16671	Platelet glycoprotein 4 OS=Homo sapiens OX=9606 GN=CD36 PE=1 SV=2
-2.26624	-1.48901	-2.29343	-2.80372	-4.66494	-1.60741	-3.57777	-3.93269	NaN	+			DvsC	1.75464	1.739	4.76102	0.471198	1.00913	1.08762	0.24213	0.729872	0.63137	P04792	Heat shock protein beta-1 OS=Homo sapiens OX=9606 GN=HSPB1 PE=1 SV=2
1.28636	2.03704	1.35416	0.672108	-0.67029	0.387466	0.587961	-1.32479	-0.907357	+	+		DvsR;DvsC	1.54591	2.10725	3.35446	1.40652	1.42943	3.01859	0.404803	0.677824	0.954842	P59665	Neutrophil defensin 1 OS=Homo sapiens OX=9606 GN=DEFA1 PE=1 SV=1
0.430247	0.141628	-0.35457	1.22272	-1.2142	0.337259	-1.22816	-3.31884	-1.55651	+			DvsC	1.42441	2.10694	3.06064	0.0190442	-0.0428267	-0.0572434	1.04808	2.14977	2.23092	P01705	Immunoglobulin lambda variable 2-23 OS=Homo sapiens OX=9606 GN=IGLV2-23 PE=1 SV=2
-1.94029	-1.36361	-2.08594	-0.890156	-2.49033	0.536146	-2.80019	-3.19246	-2.66272	+			DvsC	1.79454	1.0885	4.00602	0.39804	-0.848502	-0.941168	1.02356	1.93701	2.18023	P60763	Ras-related C3 botulinum toxin substrate 3 OS=Homo sapiens OX=9606 GN=RAC3 PE=1 SV=1
NaN	-3.74038	NaN	-4.6114	-3.86698	-3.20235	-5.68607	-6.37392	-7.03922			+	RvsC	0	2.62602	0	0	0.153194	0	1.92657	2.47283	4.38354	P55209	Nucleosome assembly protein 1-like 1 OS=Homo sapiens OX=9606 GN=NAP1L1 PE=1 SV=1
NaN	-4.1536	-4.33448	-2.19108	-3.34643	-5.02055	-9.38749	-8.73378	NaN	+		+	RvsC;DvsC	2.30795	4.8166	14.2026	0.264284	-0.724686	-0.682051	1.83469	5.54128	5.09311	O75015	Low affinity immunoglobulin gamma Fc region receptor III-B OS=Homo sapiens OX=9606 GN=FCGR3B PE=1 SV=2
-1.54645	-1.33074	-1.29416	-2.47908	-2.95209	-2.04222	-1.82875	NaN	-2.28075	+	+		DvsR;DvsC	1.36456	0.664295	3.37673	1.79714	1.10068	4.01324	0.47797	-0.436385	-1.15232	P34096	Ribonuclease 4 OS=Homo sapiens OX=9606 GN=RNASE4 PE=1 SV=3
-0.330352	-0.664164	-0.464848	-1.23325	-1.4442	-2.9181	-1.70126	-1.55664	-1.90953	+			DvsC	3.02936	1.23602	8.76355	1.20273	1.37873	2.55906	0.0944483	-0.142708	-0.264384	A0A0C4DH36	Probable non-functional immunoglobulin heavy variable 3-38 OS=Homo sapiens OX=9606 GN=IGHV3-38 PE=1 SV=1
0.0896349	-0.705421	0.219893	-0.89695	-1.8664	0.255518	-1.29974	-2.93961	-1.61237	+			DvsC	1.45611	1.81861	3.1359	0.446356	0.70398	1.03822	0.633472	1.11463	1.4056	Q6VAB6	Kinase suppressor of Ras 2 OS=Homo sapiens OX=9606 GN=KSR2 PE=1 SV=2
2.4733	2.77268	2.91322	4.06185	3.85116	4.26192	3.86117	3.36242	3.23697	+	+		DvsR;DvsC	1.53476	-0.767118	-3.32689	2.79708	-1.33858	-7.61593	1.19645	0.571458	2.54541	P51512	Matrix metalloproteinase-16 OS=Homo sapiens OX=9606 GN=MMP16 PE=1 SV=2
-2.61401	-2.99938	-2.58784	-0.694275	-1.29104	NaN	-1.55634	-0.689354	-0.343078	+	+		DvsR;DvsC	2.08347	-1.87082	-4.86465	2.07218	-1.74109	-6.19612	0.0873543	-0.129731	-0.251321	Q8IV33	Uncharacterized protein KIAA0825 OS=Homo sapiens OX=9606 GN=KIAA0825 PE=1 SV=3
2.21407	2.06353	2.00321	1.52262	1.13183	1.6641	1.6604	1.1794	0.32746		+		DvsR	1.23484	1.03785	2.62924	1.72758	0.654087	3.82333	0.383476	0.383762	0.911606	A0A087X179	TBC1 domain family member 3E OS=Homo sapiens OX=9606 GN=TBC1D3E PE=2 SV=1
-0.325963	0.213373	-0.249733	-0.38028	1.51907	1.49581	0.340702	0.859648	0.555055	+			DvsC	1.45104	-0.705909	-3.12379	0.699103	-0.998975	-1.53347	0.171291	0.293066	0.452935	Q9NQU5	Serine/threonine-protein kinase PAK 6 OS=Homo sapiens OX=9606 GN=PAK6 PE=1 SV=1
-5.70027	-5.07668	-5.82632	-4.7638	-4.68745	-4.51897	NaN	NaN	-5.00302		+		DvsR	0	-0.531406	0	1.64876	-0.877682	-3.61528	0	0.346276	0	Q13867	Bleomycin hydrolase OS=Homo sapiens OX=9606 GN=BLMH PE=1 SV=1
-2.5884	-2.63826	-2.59503	-3.77496	-3.72038	NaN	-2.30501	-4.61991	-4.3595		+		DvsR	0.721035	1.15425	1.57627	4.45724	1.14044	39.8023	0.00468789	0.0138076	0.0146057	Q8NHV4	Protein NEDD1 OS=Homo sapiens OX=9606 GN=NEDD1 PE=1 SV=1
-1.05294	-0.334257	-1.25387	-2.69506	-1.77047	-2.16138	-1.2442	-1.31105	-2.73897		+		DvsR	0.720033	0.884382	1.57431	1.5776	1.32861	3.4336	0.328574	-0.444229	-0.798559	A6NLP5	Tetratricopeptide repeat protein 36 OS=Homo sapiens OX=9606 GN=TTC36 PE=1 SV=1
0.171269	-0.0270329	0.605101	1.48429	0.506952	1.4001	1.09991	0.895052	1.41129	+			DvsC	1.68034	-0.885635	-3.69774	1.13729	-0.880671	-2.41831	0.00468716	-0.00496451	-0.0143133	Q6UXN8	C-type lectin domain family 9 member A OS=Homo sapiens OX=9606 GN=CLEC9A PE=1 SV=1
