# Supplementary material for: Proteomics and Metabolomics Profiles of Unvaccinated Nonagenarian Patients with Severe SARS-CoV‑2 Infection
Source: J Proteome Res. 2025 Sep 25;24(11):5453–66. doi: 10.1021/acs.jproteome.5c00251 (PMC12604035; doi:10.1021/acs.jproteome.5c00251)
Supplement: Supplementary file 6 [file pr5c00251_si_006.xlsx]

## Sheet: Metabolites
Supplementary Table 5. Metabolites identified in the C, R, and D groups.
													D group									R group									C group
Human Metabolome Database	KEGG	LipidMAPS	ChEBI	IUPAC Name	CSID	Name	Annot. DeltaMass [ppm]	Area (Max.)	# Usable QC	RSD QC Areas [%]	RSD Corr. QC Areas [%]	MS2	01_01	01_02	01_03	02_01	02_02	02_03	03_01	03_02	03_03	04_01	04_02	04_03	05_01	05_02	05_03	06_01	06_02	06_03	07_01	07_02	07_03	08_01	08_02	08_03	09_01	09_02	09_03	Super Class	Class	Sub Class
HMDB12247;HMDB0012247;			48052;	2,6-Pyridinedicarboxylic acid, 2,3-dihydro-;	16	2,3-dihydrodipicolinic acid	-3.09	2.52925e+07	11	26	25	DDA for preferred ion	802494	770038	660017	607406	590325	607156	617444	576709	725864	602534	624666	546099	1.94666e+06	613338	618205	334046	335745	335776	1.83881e+06	1.44739e+06	1.56286e+06	986721	1.21151e+06	725742	2.61933e+06	2.48752e+06	2.36163e+06
HMDB11718;HMDB0011718;	C00633;		17597;	Benzaldehyde, 4-hydroxy-;	123	4-hydroxybenzaldehyde	-0.66	4.70794e+07	13	33	19	DDA for preferred ion	5.01771e+07	3.29725e+07	2.573e+07	2.42935e+07	1.08615e+07	1.75226e+07	1.57397e+07	2.25571e+07	1.27676e+07	1.86997e+07	1.49378e+07	2.0197e+07	1.62693e+07	9.89129e+06	9.25653e+06	1.69819e+07	1.67154e+07	1.39954e+07	4.43182e+07	3.93189e+07	3.77738e+07	2.68375e+07	2.51009e+07	2.57127e+07	2.79716e+07	2.71781e+07	2.31685e+07
HMDB01263;HMDB0001263;	C01475;		17027;57988;	Norleucine, 6-oxo-;	202	allysine	-1.26	3.93829e+07	11	38	25	DDA for preferred ion	2.43183e+06	2.50164e+06	2.45349e+06	1.56889e+06	2.37146e+06	673256	1.08874e+06	2.06647e+06	1.96242e+06	1.48692e+07	5.55629e+06	5.48402e+06	7.95226e+06	5.40762e+06	5.59478e+06	3.40703e+06	3.28964e+06	3.2474e+06	1.49899e+06	1.22104e+06	614087	526739	856331	363647	657898	1.85088e+06	637456	Lipids and lipid-like molecules	Prenol lipids	Monoterpenoids
HMDB0000517	C02385;		29016;	D-Arginine;	227	dl-arginine	-2.33	1.89217e+08	13	28	10	DDA for preferred ion	8.26348e+07	7.39213e+07	7.84229e+07	4.07426e+07	4.16658e+07	2.80513e+07	4.2141e+07	4.72766e+07	4.56727e+07	2.9341e+07	3.33713e+07	4.13157e+07	4.56692e+07	4.9784e+07	4.31623e+07	7.08536e+07	6.24803e+07	6.08775e+07	1.04632e+08	1.3076e+08	1.38558e+08	1.49744e+08	1.97075e+08	2.07365e+08	3.93103e+07	3.81999e+07	3.81275e+07
HMDB06115;HMDB0006115;	C00261;D02314;C00193;		17169;	Benzaldehyde;	235	benzaldehyde	0.71	4.35113e+06	4	24	20	DDA for preferred ion	1.11663e+06	1.29189e+06	1.05038e+06	2.15266e+06	1.6674e+06	1.58364e+06	1.18345e+06	1.07632e+06	867278	752777	606744	611442	684350	774345	542070	313818	408452	540473	528655	490436	623693	466795	402481	424842	465425	347448	435791
HMDB62496;			17126;	3-Hydroxy-4-(trimethylammonio)butanoate;	282	dl-carnitine	-3.32	9.50897e+09	13	15	12	DDA for preferred ion	1.32716e+09	1.17714e+09	1.10497e+09	4.22971e+09	2.872e+09	2.90195e+09	3.30322e+09	3.69747e+09	3.10391e+09	5.24976e+09	5.43005e+09	4.67934e+09	3.58986e+09	3.4242e+09	3.39086e+09	2.47967e+09	2.62929e+09	2.71066e+09	2.27246e+09	1.98578e+09	2.24785e+09	1.44058e+09	1.45575e+09	1.36832e+09	1.73763e+09	2.00348e+09	2.06874e+09
HMDB00097	C00114		15354		299	choline	0.14	3.297e+09	13	21	11	DDA for preferred ion	1.64705e+09	1.43226e+09	1.4727e+09	2.35685e+09	1.68347e+09	1.72154e+09	1.29354e+09	1.63048e+09	1.30043e+09	1.2324e+09	1.41673e+09	1.10552e+09	1.27728e+09	1.15238e+09	1.14735e+09	1.57647e+09	1.5627e+09	1.52195e+09	1.57918e+09	1.40736e+09	1.37969e+09	1.06224e+09	9.22549e+08	9.64452e+08	1.64619e+09	1.34156e+09	1.33682e+09
HMDB13744;HMDB0013744;	C17883;		42438;	1-Methyl-5-phenyl-1H-pyrazole-3-carboxylic acid;	325	2-methoxy-4-vinylphenol	-1.26	7.09519e+06	4	20	15	DDA for preferred ion	2.25458e+06	1.91421e+06	2.02308e+06	3.12484e+06	3.23815e+06	3.16994e+06	2.16028e+06	1.83819e+06	1.89367e+06	715468	468047	820754	640907	884176	947912	860353	990284	844240	858037	844688	1.02875e+06	1.36385e+06	775598	761583	905001	671078	637124	Benzenoids	Benzene and substituted derivatives	Phenylpropanes
HMDB01046;HMDB0001046;				(5S)-1-Methyl-5-(3-pyridinyl)-2-pyrrolidinone;	395	(+/-)-cotinine	-2.66	3.58947e+10	13	22	16	DDA for preferred ion	1.56032e+10	1.54073e+10	1.478e+10	2.44717e+10	2.75159e+10	2.60464e+10	5.81243e+08	5.24824e+08	4.59438e+08	4.16346e+06	5.51001e+06	2.33264e+06	4.16566e+06	1.22013e+06	1.95597e+06	1.30035e+10	1.24784e+10	1.00602e+10	4.39889e+06	3.11836e+06	2.06256e+06	2.67433e+06	1.69033e+06	1.67315e+06	1.03949e+07	1.15111e+07	7.93338e+06
HMDB04827					539	dl-stachydrine	-2.29	8.89276e+09	13	23	19	DDA for preferred ion	3.28085e+07	3.09336e+07	2.48344e+07	1.54417e+09	9.79361e+08	9.68955e+08	1.08557e+08	1.30462e+08	8.52834e+07	4.86843e+09	4.95356e+09	4.48257e+09	2.09128e+09	1.89085e+09	1.8565e+09	1.3761e+09	9.99724e+08	1.10818e+09	1.1188e+08	1.55864e+08	1.41144e+08	2.01044e+08	2.65035e+08	2.42773e+08	2.38273e+08	2.93001e+08	2.73863e+08	Organoheterocyclic compounds	Imidazopyrimidines	Purines and purine derivatives
HMDB00064;HMDB0000064;	C00300;		16919;57947;	N-Carbamimidoyl-N-methylglycine;	566	creatine	-0.13	2.21028e+09	13	16	14	DDA for preferred ion	7.47704e+08	7.33234e+08	6.51948e+08	2.46076e+09	1.51956e+09	1.72071e+09	1.28912e+09	1.58486e+09	1.17121e+09	1.06514e+09	1.05475e+09	9.95824e+08	7.77269e+08	6.81033e+08	6.86602e+08	8.21122e+08	8.8843e+08	8.10179e+08	1.16668e+09	1.25338e+09	1.32305e+09	1.02349e+09	9.87991e+08	9.53512e+08	1.57484e+09	1.07044e+09	9.85206e+08	Lipids and lipid-like molecules	Fatty Acyls	Fatty acid esters
HMDB00562;HMDB0000562;	C00791;D03600;		16737;	2-Amino-1-methyl-4-imidazolidinone;	568	creatinine	-0.01	2.50067e+09	13	17	16	DDA for preferred ion	7.5214e+08	7.34406e+08	6.79264e+08	2.2192e+09	1.51033e+09	1.6688e+09	1.17069e+09	1.1243e+09	1.04855e+09	8.06979e+08	7.55924e+08	7.06651e+08	7.45684e+08	6.68855e+08	6.7564e+08	7.83374e+08	8.47031e+08	7.67584e+08	1.17473e+09	1.32115e+09	1.33399e+09	8.94402e+08	8.4858e+08	8.11326e+08	1.62355e+09	1.09485e+09	1.01557e+09	Lipids and lipid-like molecules	Fatty Acyls	Fatty amides
HMDB00073;HMDB0000073;	C03758;D07870;		18243;	4-(2-Aminoethyl)-1,2-benzenediol;	661	dopamine	-2.81	1.32274e+07	6	23	18	DDA for preferred ion	287129	294102	255215	223795	138375	295656	236700	159618	138291	145590	299728	218588	141129	229282	146574	470481	184375	408745	324977	369443	456200	166998	486542	575727	647589	1.23251e+06	1.75216e+06	Organoheterocyclic compounds	Pyridines and derivatives	Hydropyridines
HMDB06831;HMDB0006831;			16244;	4-(Trimethylammonio)butanoate;	705	g-butyrobetaine	-1.7	1.99836e+08	13	17	17	DDA for preferred ion	7.35116e+07	6.5535e+07	5.63132e+07	1.92921e+08	1.31774e+08	1.32797e+08	1.64744e+08	1.78894e+08	1.4649e+08	6.97618e+07	6.70441e+07	6.30524e+07	9.24974e+07	8.01759e+07	8.3208e+07	9.75307e+07	8.99868e+07	9.22853e+07	8.97485e+07	8.30166e+07	1.04733e+08	7.16861e+07	7.88745e+07	7.12282e+07	7.92902e+07	7.90276e+07	8.86957e+07	Lipids and lipid-like molecules	Prenol lipids	Polyprenols
HMDB00738;HMDB0000738;	C00463;		16881;	indole	776	indole	-2.64	1.41365e+09	13	20	15	DDA for preferred ion	3.93774e+08	4.13072e+08	4.66082e+08	8.47933e+08	9.05305e+08	1.10473e+09	6.42109e+07	8.16902e+07	6.78907e+07	955128	2.18746e+06	1.95947e+06	1.55264e+06	1.25992e+06	1.60161e+06	2.98695e+08	2.2649e+08	2.64016e+08	1.89541e+06	2.49569e+06	1.15874e+06	1.14774e+06	1.82537e+06	948446	3.82165e+06	2.63744e+06	2.80906e+06	Lipids and lipid-like molecules	Glycerophospholipids	Glycerophosphoethanolamines
HMDB0000904;			18211;	Ornithine, N5-(aminocarbonyl)-;	810	dl-citrulline	-1.53	4.80053e+07	13	15	11	DDA for preferred ion	1.77414e+07	1.78541e+07	1.53865e+07	6.39419e+06	6.17311e+06	5.53712e+06	1.80388e+07	1.95227e+07	1.92701e+07	3.19428e+07	3.21645e+07	3.17558e+07	2.72609e+07	2.73396e+07	2.34679e+07	1.62733e+07	1.74594e+07	1.66473e+07	3.8176e+07	3.88124e+07	3.85392e+07	2.39439e+07	2.65039e+07	2.55423e+07	2.84247e+07	3.14494e+07	3.49118e+07	Lipids and lipid-like molecules	Glycerophospholipids	Glycerophosphoethanolamines
HMDB00070;HMDB0000070;HMDB0062767;			17964;	2-Piperidinecarboxylate;	826	pipecolic acid	-4.77	3.21602e+09	13	13	11	DDA for preferred ion	9.22376e+08	8.05857e+08	7.49062e+08	2.23652e+09	1.54597e+09	1.58511e+09	2.32512e+09	2.68268e+09	2.16447e+09	1.71234e+09	1.79218e+09	1.62891e+09	1.6791e+09	1.706e+09	1.68254e+09	1.61562e+09	1.7898e+09	1.6253e+09	2.22988e+09	1.89376e+09	2.21414e+09	1.29446e+09	1.25382e+09	1.19798e+09	1.57617e+09	1.83169e+09	1.95883e+09	Lipids and lipid-like molecules	Glycerophospholipids	Glycerophosphoethanolamines
HMDB01250;HMDB0001250;	C02558;C07565;		28884;	N-Phenylacetamide;	880	acetanilide	-2.98	2.03435e+08	13	21	20	DDA for preferred ion	9.26908e+07	9.62302e+07	7.21401e+07	5.79967e+07	4.81329e+07	4.80864e+07	1.24835e+08	1.07334e+08	9.76751e+07	2.88493e+06	3.09674e+06	2.63487e+06	1.16914e+06	708556	1.19172e+06	1.06749e+06	1.4042e+06	2.14832e+06	1.82331e+06	1.43015e+06	1.22851e+06	258030	987479	964679	7.76854e+07	6.54699e+07	5.34602e+07
HMDB01406;HMDB0001406;	C00153;D00036;		17154;	6-Aminonicotinamide;	911	nicotinamide	-1.2	2.90082e+08	11	24	22	DDA for preferred ion	3.71316e+07	4.89161e+07	4.91685e+06	5.39243e+07	6.53782e+06	1.33429e+07	8.18077e+07	6.82801e+07	7.52627e+07	1.00787e+08	6.73012e+07	6.02346e+06	6.93313e+07	8.0302e+06	7.42001e+07	2.86214e+08	2.37217e+08	2.30394e+08	8.71453e+07	9.0184e+07	7.43298e+07	6.84195e+07	8.98574e+07	8.54145e+07	4.7418e+07	4.64892e+07	4.1216e+07
HMDB01020;HMDB0001020;	C02846;		16269;	Benzenamine, N,N-dimethyl-;	924	n,n-dimethylaniline	-0.87	7.05445e+06	13	22	21	DDA for preferred ion	5.18071e+06	4.68153e+06	5.54278e+06	2.66308e+06	1.87296e+06	1.87187e+06	5.33597e+06	6.20454e+06	4.7954e+06	288078	527347	397322	273731	618854	474249	473871	328098	357038	388322	360797	491445	433415	381252	360242	2.31341e+06	1.45513e+06	1.37367e+06
HMDB01392;HMDB0001392;	C00568;D02456;D02906;D02907;		30753;	Benzoic acid, 4-amino-;	953	4-aminobenzoic acid	-0.95	3.20789e+07	4	30	23	DDA for preferred ion	1.59483e+06	1.95395e+06	1.79717e+06	2.40984e+06	2.28561e+06	2.18297e+06	1.63323e+06	1.53032e+06	1.21126e+06	834087	958488	834929	414891	493587	627460	2.75162e+06	2.45463e+06	2.18252e+06	965747	861883	990726	738997	387351	897751	658117	1.18949e+06	1.08584e+06	Organic acids and derivatives	Carboxylic acids and derivatives	Amino acids, peptides, and analogues
HMDB00220;HMDB60083;HMDB0000220;	C00249;D05341;	LMFA01010001;	15756;	Palmitic Acid;	960	palmitic acid	-0.81	4.49814e+07	13	21	21	DDA for preferred ion	6.1221e+06	5.93991e+06	5.79288e+06	1.90217e+06	2.42932e+06	2.0739e+06	7.82699e+06	6.55684e+06	5.01691e+06	1.36316e+07	1.10875e+07	1.23168e+07	1.50822e+07	1.46707e+07	1.46944e+07	2.12187e+07	2.05433e+07	1.80766e+07	1.36597e+07	1.18421e+07	1.14716e+07	1.19065e+07	1.17953e+07	1.0263e+07	1.12624e+07	9.21177e+06	6.40144e+06	Phenylpropanoids and polyketides	Cinnamaldehydes	Not Available
HMDB00228;HMDB0000228;	C00146;D00033;C15584;D01960;		15882;137811;	Phenoxy;	971	benzenol	-2.47	1.05724e+08	11	23	21	DDA for preferred ion	4.55669e+06	3.78444e+07	7.76847e+06	3.11619e+07	3.96383e+06	7.25029e+06	2.47309e+07	2.65116e+07	2.56891e+06	1.18859e+07	6.34669e+06	3.15272e+07	2.90958e+07	4.12387e+06	2.11573e+06	3.52264e+07	3.75505e+07	3.60612e+07	1.00211e+08	1.03579e+08	9.67364e+07	7.07026e+07	5.44917e+07	6.52708e+07	6.05549e+07	6.65261e+07	5.51292e+07
HMDB02142;HMDB0002142;HMDB0000973;HMDB0001429;HMDB0002105;	C00009;C08093;C08136;C07740;C13197;C13556;C13558;D00637;D00900;D00938;		26078;29931;52641;	Tetrahydroxyphosphonium;	979	phosphoric acid	0.44	3.16732e+07	13	15	15	DDA for other ion	1.62992e+07	1.74403e+07	2.02294e+07	1.86782e+07	1.4868e+07	1.06986e+07	1.35283e+07	1.39285e+07	1.65812e+07	1.63608e+07	1.61859e+07	1.61815e+07	1.39329e+07	1.59583e+07	1.40146e+07	2.04049e+07	2.11642e+07	3.0461e+07	1.45088e+07	1.66159e+07	1.60679e+07	1.72597e+07	2.24384e+07	1.42531e+07	6.49049e+06	1.21432e+07	7.15386e+06	Lipids and lipid-like molecules	Fatty Acyls	Fatty alcohols
HMDB01545;HMDB0001545;	C00250;		17310;	L-Prolyl-L-leucine;	1021	pyridoxal	-2.08	1.96749e+07	11	22	21	DDA for preferred ion	1.32872e+06	1.22448e+06	1.15418e+06	2.37376e+06	2.00426e+06	2.10658e+06	681808	584219	557514	993657	773998	1.0915e+06	1.27539e+06	1.41253e+06	1.45658e+06	2.12797e+06	2.36678e+06	1.26096e+06	1.67275e+06	1.68379e+06	1.11301e+06	1.06501e+06	1.05356e+06	780027	7.29631e+06	5.9046e+06	6.32512e+06
HMDB00289;HMDB0000289;	C00366;		46811;46814;46817;46823;62589;17775;	7,9-Dihydro-1H-purine-2,6,8(3H)-trione;	1142	uric acid	-0.44	1.23799e+08	13	48	23	DDA for other ion	5.35702e+07	4.7876e+07	3.67289e+07	6.25761e+07	3.29806e+07	4.01597e+07	4.07813e+07	3.78958e+07	2.6012e+07	7.63343e+07	8.55411e+07	4.91808e+06	9.86818e+07	9.90549e+07	8.50406e+07	3.28043e+07	3.66144e+07	3.50676e+07	7.87983e+07	8.51968e+07	7.77059e+07	4.73461e+07	4.58771e+07	4.98539e+07	3.95904e+07	4.42213e+07	4.55317e+07
		LMFA01030696;	53454;	5,8,11-Icosatriynoic acid;	1716	5,8,11-icosatriynoic acid	-2.55	2.18245e+07	7	24	9	DDA for preferred ion	1.87995e+06	1.83447e+06	2.12357e+06	1.27631e+06	886684	1.03996e+06	2.44364e+06	2.7092e+06	2.52611e+06	4.72409e+06	5.76255e+06	4.77145e+06	4.26635e+06	2.84732e+06	4.78855e+06	1.3933e+07	1.15754e+07	1.37541e+07	3.1684e+06	3.92116e+06	2.60682e+06	4.66046e+06	4.0438e+06	4.43003e+06	2.15539e+06	2.14095e+06	1.55542e+06	Organoheterocyclic compounds	Indoles and derivatives	Tryptamines and derivatives
			59026;	4-Amino-1,5-dimethyl-2-phenyl-1,2-dihydro-3H-pyrazol-3-one;	2066	4-aminoantipyrine	-2.36	2.10334e+10	13	20	19	DDA for preferred ion	1.809e+09	1.93013e+09	1.76334e+09	3.26656e+09	3.1618e+09	2.89118e+09	2.03227e+08	1.72164e+08	1.68394e+08	1.96482e+06	1.37557e+06	1.63346e+06	1.62624e+06	2.10168e+06	1.48816e+06	1.17598e+10	1.08963e+10	8.20201e+09	1.45422e+06	2.18596e+06	1.48129e+06	1.3084e+06	1.0482e+06	1.27827e+06	1.47102e+06	1.22545e+06	1.03609e+06	Lipids and lipid-like molecules	Fatty Acyls	Fatty acid esters
HMDB02249;HMDB0002249;				6-Methyl-5,6,7,8-tetrahydropteridine;	3012	6-methyltetrahydropterin	-2.45	1.47142e+08	4	29	23	DDA for preferred ion	1.39658e+06	1.36303e+06	1.33057e+06	1.68361e+06	1.72591e+06	1.65643e+06	1.60434e+06	1.51247e+06	1.57885e+06	1.7206e+06	1.71604e+06	1.57473e+06	1.46682e+06	1.41062e+06	1.40221e+06	2.0514e+08	2.05618e+08	2.10812e+08	2.62065e+06	2.43328e+06	2.52987e+06	2.1951e+06	2.31663e+06	2.48296e+06	2.08085e+06	2.10916e+06	2.08427e+06	Lipids and lipid-like molecules	Fatty Acyls	Fatty acid esters
	C15094;		79613;	Benzenamine, 4-(8,9-dihydro-8-methyl-7H-1,3-dioxolo[4,5-h][2,3]benzodiazepin-5-yl)-;	3418	4-(8-methyl-8,9-dihydro-7h-[1,3]dioxolo[4,5-h][2,3]benzodiazepin-5-yl)aniline	-3.36	1.04331e+07	8	16	15	DDA for preferred ion	440732	467375	451256	1.31331e+06	833141	717158	300004	307021	342334	154158	181346	178634	161636	172998	172567	79465.4	75860.3	88874.8	83563.7	74184	74829.1	75643.9	82079.1	75135.3	1.01538e+07	7.46122e+06	6.64258e+06	Lipids and lipid-like molecules	Fatty Acyls	Fatty acid esters
	C13903;		34114;	Ethanaminium, 2-[[[3-(hexadecyloxy)-2-hydroxypropoxy]hydroxyphosphinyl]oxy]-N,N,N-trimethyl-, inner salt;	3845	1-hexadecyllysophosphatidylcholine	-2.06	3.23713e+09	13	19	19	DDA for preferred ion	5.12583e+08	5.28441e+08	3.59343e+08	2.05973e+08	1.75536e+08	1.0705e+08	3.55492e+08	3.38445e+08	3.57773e+08	9.03252e+08	9.21431e+08	9.46486e+08	1.24721e+09	1.03151e+09	1.19018e+09	2.26998e+09	2.27702e+09	1.82716e+09	7.90702e+08	7.1985e+08	7.34662e+08	7.43325e+08	6.87712e+08	6.1607e+08	9.76395e+08	8.5273e+08	7.64492e+08	Lipids and lipid-like molecules	Fatty Acyls	Fatty acid esters
HMDB00543;HMDB0000543;			41500;	4-(2H5)Phenyl(2H6)butanoic acid;	4611	4-phenylbutyric acid	-1.97	2.12466e+08	13	20	14	DDA for preferred ion	7.98727e+07	8.00426e+07	7.96502e+07	7.35001e+07	5.51169e+07	4.54762e+07	5.86344e+07	5.39799e+07	4.93126e+07	9.13481e+07	9.63703e+07	7.88373e+07	6.90134e+07	5.41036e+07	7.17693e+07	1.22794e+08	1.16128e+08	1.14121e+08	7.19497e+07	5.72025e+07	5.91931e+07	5.02876e+07	5.50236e+07	4.00417e+07	5.57789e+07	5.10474e+07	6.04892e+07	Organoheterocyclic compounds	Lactones	Delta valerolactones
	C06747;		8102;	2-Methylbenzenesulfonyl fluoride;	4620	phenylmethylsulfonyl fluoride	1.81	6.91141e+07	12	49	25	DDA for preferred ion	514351	2.73769e+07	2.00756e+06	530439	8.11742e+06	1.52632e+07	3.49814e+07	3.63621e+07	3.04315e+07	591828	2.18368e+07	463953	820774	542347	578172	1.38332e+07	1.48465e+07	1.42147e+07	3.69186e+07	3.12435e+07	3.36337e+07	1.51147e+07	1.48093e+07	1.54791e+07	2.9319e+07	3.00871e+07	2.07111e+07	Lipids and lipid-like molecules	Fatty Acyls	Lineolic acids and derivatives
HMDB14607;HMDB0014607;				Tetradecyl sulfate;	5058	myristyl sulfate	-0.43	2.92046e+06	4	11	5	DDA for preferred ion	35268.1	29074.3	28277.9	33386.3	33183.5	28829.2	43681.1	37906.7	34621.9	31755.7	33408.5	29553.5	34983.1	30710.7	33095.1	1.64386e+06	1.33637e+06	1.47613e+06	706001	726556	174222	348966	871992	789614	632714	673571	672298
HMDB00827;HMDB0000827;	C01530;C13961;C13966;D00119;D02184;D02189;D02523;D03310;	LMFA01010018;	28842;	9-Octadecenoic acid;	5091	stearic acid	-0.34	4.87606e+07	13	34	18	DDA for preferred ion	1.59494e+07	1.47796e+07	1.55988e+07	2.05919e+07	1.97847e+07	1.87973e+07	3.66066e+07	3.18146e+07	2.48141e+07	1.55951e+07	1.41869e+07	1.54559e+07	1.89003e+07	2.24064e+07	1.88045e+07	3.26388e+07	3.12295e+07	3.14812e+07	1.56722e+07	1.58311e+07	1.8509e+07	2.03708e+07	2.26394e+07	2.12974e+07	1.80762e+07	1.7075e+07	1.84923e+07	Lipids and lipid-like molecules	Glycerophospholipids	Glycerophosphoglycerophosphoglycerols
HMDB00875;HMDB0000875;	C01004;		18123;	Pyridinium, 3-carboxy-1-methyl-, innersalt;	5369	trigonelline	-1.35	4.06353e+08	13	14	14	DDA for preferred ion	3.54117e+06	4.98635e+06	3.51254e+06	3.97323e+07	3.59927e+07	3.81729e+07	1.6739e+07	1.66093e+07	1.47107e+07	2.64121e+07	3.13877e+07	2.74525e+07	1.47496e+07	2.17321e+07	1.71984e+07	2.7534e+07	2.65789e+07	3.04844e+07	3.61918e+07	2.70489e+07	3.34773e+07	2.74044e+07	2.83135e+07	2.5832e+07	7.52921e+07	7.6942e+07	9.92427e+07
HMDB00306;HMDB0000306;	C00483;		15760;	Phenol, 4-(2-aminoethyl)-;	5408	tyramine	-1.85	2.23147e+08	13	20	19	DDA for preferred ion	1.30559e+06	1.62368e+06	1.43342e+06	1.97392e+06	2.15277e+06	2.19784e+06	1.71625e+06	1.2084e+06	1.55601e+06	4.15194e+07	3.32967e+07	3.5785e+07	3.42932e+07	2.84052e+07	2.67766e+07	1.17602e+06	1.11766e+06	1.22108e+06	4.97158e+07	3.48496e+07	2.90057e+07	726501	922555	964849	2.16172e+07	1.59449e+07	1.69211e+07	Lipids and lipid-like molecules	Fatty Acyls	Fatty amides
HMDB01547;HMDB0001547;	C02140;		16827;	Pregn-4-ene-3,20-dione, 11,21-dihydroxy-, (11β)-;	5550	corticosterone	-1.92	3.22349e+07	13	30	24	DDA for preferred ion	2.01737e+06	2.07775e+06	2.45446e+06	878662	567519	399952	1.18572e+06	1.0941e+06	961019	4.10712e+06	4.63612e+06	4.25849e+06	1.02105e+06	677887	618840	4.67372e+06	3.74818e+06	4.15869e+06	1.86361e+06	1.47131e+06	1.16219e+06	1.25073e+06	1.06147e+06	645140	5.99618e+06	5.29276e+06	3.57044e+06	Hydrocarbons	Unsaturated hydrocarbons	Enynes
HMDB14879;	C00735;D00088;	LMST02030001;	17650;	17,21-Dihydroxypregna-1,4-diene-3,11,20-trione;	5551	cortisol	-2.45	3.28622e+08	13	25	19	DDA for preferred ion	7.47075e+07	7.63606e+07	7.53753e+07	1.06374e+07	1.16999e+07	1.45437e+07	1.4763e+08	1.46631e+08	1.31557e+08	1.5336e+08	1.27491e+08	1.28852e+08	3.58291e+07	3.32921e+07	3.33759e+07	2.08358e+08	1.9491e+08	1.86168e+08	9.69122e+07	9.71869e+07	8.23383e+07	8.69754e+07	8.15008e+07	7.61556e+07	1.75541e+08	1.56774e+08	1.37797e+08	Phenylpropanoids and polyketides	Cinnamic acids and derivatives	Hydroxycinnamic acids and derivatives
HMDB00181;HMDB0000181;	C00355;D00059;		15765;57504;	Tyrosine, 3-hydroxy-;	5824	l-dopa	-1.08	4.0761e+07	5	13	12	DDA for preferred ion	2.17965e+06	2.81422e+06	2.20058e+06	2.91864e+06	3.5474e+06	3.13385e+06	2.04172e+06	1.71234e+06	1.69011e+06	625626	610782	649847	557559	625488	589323	454079	413667	421053	485215	448567	498941	373951	417429	316720	1.6631e+06	1.06112e+06	1.27392e+06
HMDB03012;HMDB0003012;	C00292;C02136;		17296;48372;	4-Aminophenyl;	5889	aniline	3.04	7.67599e+07	12	19	18	DDA for preferred ion	3.81828e+06	5.58384e+06	4.72673e+06	7.23426e+06	6.70575e+06	6.88202e+06	1.25033e+06	1.02593e+06	974309	373562	286907	715214	688830	306316	498913	3.80852e+07	3.49245e+07	3.14208e+07	564491	450653	180360	526121	393543	195432	692797	694192	544234	Phenylpropanoids and polyketides	Phenylpropanoic acids	Not Available
HMDB00167;HMDB0000167;	C00188;D00041;		16857;57926;	Threonine;	6051	l-(-)-threonine	0.07	2.86123e+07	13	46	17	DDA for other ion	6.41404e+06	6.61354e+06	6.17312e+06	1.10953e+07	6.01944e+06	5.76601e+06	5.52083e+06	7.19593e+06	6.00894e+06	1.08046e+07	1.10092e+07	8.4884e+06	5.49301e+06	4.59799e+06	6.23154e+06	7.93277e+06	7.10484e+06	5.36825e+06	7.22238e+06	9.04365e+06	7.08217e+06	4.8993e+06	5.15304e+06	5.22598e+06	5.7308e+06	4.73017e+06	4.41459e+06
	C14446;		35038;	Tris(2-butoxyethyl)phosphate;	6292	kj9800000	-2.24	1.27701e+07	11	26	19	DDA for preferred ion	1.13938e+06	820025	759887	732999	846069	1.01573e+06	3.712e+06	3.56585e+06	3.22555e+06	3.95248e+06	3.32441e+06	3.7323e+06	2.72904e+06	3.07666e+06	2.22534e+06	3.95745e+06	4.6592e+06	5.47956e+06	1.95734e+06	1.60902e+06	3.6517e+06	7.98983e+06	9.41119e+06	8.60583e+06	1.67744e+06	1.65993e+06	1.44022e+06	Organoheterocyclic compounds	Pyrrolidines	N-acylpyrrolidines
	C19548;		82551;	1-Ethyl-2-pyrrolidinone;	6651	1-vinyl-2-pyrrolidone	-2.73	7.90456e+09	13	39	23	DDA for preferred ion	3.09004e+07	2.11843e+07	2.13892e+07	1.95851e+09	1.10082e+09	1.06066e+09	1.03436e+08	1.19685e+08	7.36783e+07	4.65459e+09	4.77417e+09	3.94613e+09	2.08531e+09	1.78303e+09	1.76209e+09	9.14043e+08	8.56704e+08	9.81806e+08	2.09012e+08	2.24704e+08	2.17926e+08	2.3816e+08	2.86066e+08	2.65246e+08	2.92909e+08	3.6013e+08	3.05701e+08	Organic oxygen compounds	Organooxygen compounds	Carbonyl compounds
HMDB00975;HMDB0000975;HMDB0029880;	C01083;		16551;	α-D-Glucopyranosylα-D-glucopyranoside;	7149	α,α-trehalose	-0.41	1.80257e+08	13	19	17	DDA for preferred ion	5.47448e+07	4.59666e+07	4.4704e+07	2.95616e+07	2.39857e+07	2.80228e+07	4.87e+07	4.49299e+07	4.2426e+07	1.38066e+07	1.1891e+07	1.17803e+07	1.86971e+07	1.85326e+07	1.51827e+07	2.5819e+07	2.51557e+07	2.22967e+07	2.9213e+07	3.12039e+07	2.68598e+07	2.93519e+07	2.85006e+07	2.98554e+07	5.92307e+07	4.48745e+07	5.35067e+07
	C09814;		27991;	Benzonitrile;	7224	benzonitrile	-2.19	2.65735e+08	13	19	16	DDA for preferred ion	9.21943e+07	9.34112e+07	8.48315e+07	2.18607e+08	2.20409e+08	2.19202e+08	1.69219e+07	1.67089e+07	1.02109e+07	1.5275e+06	1.38002e+06	1.28211e+06	472145	572545	558569	6.93676e+07	7.11303e+07	7.30072e+07	565815	458908	703156	348937	304163	673142	1.03519e+06	702569	800778
	C02221;		27837;	2-Pyridinecarbonitrile;	7241	2-cyanopyridine	-1.53	2.89553e+08	13	20	19	DDA for preferred ion	1.853e+06	2.11096e+06	1.93294e+06	2.65095e+06	2.46309e+06	2.29457e+06	1.54367e+06	1.40314e+06	1.20438e+06	554168	546389	538630	744131	638859	602833	548822	567163	485971	624470	633710	598058	566175	561975	549149	473265	474794	445692	Lipids and lipid-like molecules	Fatty Acyls	Fatty alcohols
HMDB59812;HMDB0059812;	C18150;		44194;	Butylbenzene;	7419	cy9070000	-4.06	2.70707e+09	13	22	21	DDA for preferred ion	1.39489e+06	1.39671e+06	1.12585e+06	2.16863e+06	1.76359e+06	1.98529e+06	1.48675e+06	1.24753e+06	1.09031e+06	1.12533e+06	510514	712574	504395	1.04158e+06	825638	573784	711493	675131	339403	555841	490434	1.04086e+06	1.19356e+06	1.07818e+06	5.69585e+06	4.45287e+06	3.91665e+06	Organoheterocyclic compounds	Imidazopyrimidines	Purines and purine derivatives
HMDB61706;HMDB0061706;		LMFA01050064;	85208;	4-[(1R)-1-Hydroxyethyl]phenol;	7501	12-hsa	-0.5	1.00476e+07	13	26	18	DDA for preferred ion	2.66593e+06	2.4258e+06	2.64652e+06	2.47767e+06	2.12629e+06	2.04248e+06	4.98401e+06	3.702e+06	2.90912e+06	2.015e+06	1.76688e+06	2.06118e+06	3.70784e+06	3.21561e+06	3.26259e+06	7.09538e+06	6.52712e+06	5.87865e+06	2.70754e+06	2.83129e+06	2.42242e+06	3.33985e+06	3.02443e+06	2.76064e+06	2.36862e+06	2.32005e+06	2.06865e+06	Benzenoids	Tetralins	Not Available
				propanoic acid, 3-[(phenylmethyl)sulfonyl]-, compd. with4-methyl-2-pyrimidinamine (1:1);	7651	2-amino-4-methylpyrimidine	1.96	2.02012e+07	13	30	24	DDA for preferred ion	704823	728022	735484	1.1124e+06	878812	951236	588782	535273	459528	1.7579e+06	1.99314e+06	2.43375e+06	4.8728e+06	4.21721e+06	3.45896e+06	813345	833456	825801	3.38919e+06	3.50174e+06	3.14975e+06	2.96111e+06	3.19806e+06	2.63524e+06	1.89952e+06	1.8569e+06	1.77095e+06
HMDB34301;HMDB0034301;	C01746;		18049;	Hexazane;	7791	2908	4.39	1.7109e+08	13	23	20	DDA for preferred ion	7.31342e+07	7.72581e+07	6.06564e+07	8.42552e+07	4.80431e+07	5.09073e+07	4.49215e+07	1.52547e+07	3.2271e+07	6.51072e+07	5.95738e+07	5.06625e+07	5.32387e+07	3.22874e+07	3.29668e+07	4.21875e+07	4.30187e+07	4.50294e+07	9.93955e+07	8.31062e+07	8.91238e+07	9.05099e+07	6.90087e+07	7.64491e+07	4.69194e+07	4.477e+07	3.9802e+07	Lipids and lipid-like molecules	Glycerophospholipids	Glycerophosphocholines
HMDB32323;HMDB0032323;	C08306;		5712;	1-Hexanamine;	7811	hexylamine	0.3	9.9765e+09	13	25	21	DDA for preferred ion	2.75707e+07	2.60189e+07	1.54088e+07	1.21216e+09	6.35413e+08	6.5031e+08	8.51926e+09	1.20179e+10	8.40492e+09	1.1736e+09	1.08758e+09	1.05068e+09	7.98483e+09	5.80556e+09	6.2309e+09	1.0907e+09	1.32612e+09	8.521e+08	1.51723e+09	1.74256e+09	1.5939e+09	5.37715e+09	5.2827e+09	3.75751e+09	8.52657e+07	7.43446e+07	6.21043e+07	Lipids and lipid-like molecules	Glycerophospholipids	Glycerophosphocholines
	C14473;		34023;	1-phthalazinol;	8088	th9185000	-1.59	6.25686e+07	12	24	22	DDA for preferred ion	1.33635e+07	1.91245e+07	1.85163e+07	4.0804e+07	4.82576e+07	4.97835e+07	1.12991e+07	1.28654e+07	1.2496e+07	752014	2.49013e+06	687629	761004	916146	828799	8.79469e+06	1.27913e+07	1.11822e+07	1.39359e+06	1.27325e+06	1.31258e+06	2.65577e+06	2.49213e+06	2.0298e+06	714526	453110	586760
HMDB34244;HMDB0034244;	C06323;		16092;	Isoquinoline;	8098	isoquinoline	-0.89	3.06182e+08	13	18	17	DDA for preferred ion	1.14951e+08	1.18037e+08	1.27713e+08	2.45685e+08	2.6198e+08	2.65347e+08	1.82132e+07	1.93706e+07	2.08604e+07	842258	655396	2.44663e+06	892878	1.07931e+06	1.13347e+06	8.88024e+07	8.58653e+07	8.4369e+07	1.23333e+06	1.06519e+06	1.09503e+06	1.10979e+06	1.19169e+06	971731	516408	3.33113e+06	537788	Benzenoids	Dibenzocycloheptenes	Not Available
				2-Ethyl-N,N-dihydroxyaniline;	8109	n-phenyldiethanolamine	-1.71	2.82647e+07	13	25	24	DDA for preferred ion	742724	987673	794513	1.34414e+06	1.45372e+06	1.15707e+06	958257	1.62381e+06	1.27934e+06	571100	399241	305498	5.93855e+06	5.50222e+06	6.27543e+06	643771	735970	430937	1.87081e+06	1.99281e+06	1.41832e+06	3.33294e+06	3.23069e+06	3.67859e+06	6.88713e+06	6.33076e+06	6.41206e+06	Lipids and lipid-like molecules	Prenol lipids	Retinoids
				Methanone, (4-chlorophenyl)phenyl-;	8331	4-chlorobenzophenone	-2.44	2.52531e+07	6	31	25	DDA for preferred ion	127650	128436	123448	125010	135784	131427	117089	138491	118375	112713	117208	127004	123088	113533	106856	107962	115090	115122	111620	92709.2	112720	121638	121559	107946	109218	121771	125201
HMDB32857;HMDB0032857;			88153;	1,2,3-Propanetriyltripropanoate;	8433	yk6000000	2.9	1.60552e+07	4	10	4	DDA for preferred ion	1.15708e+06	1.08967e+06	998109	1.63485e+06	1.44347e+06	1.39401e+06	989599	873580	744878	146680	142672	139062	162099	156140	150329	1.6585e+07	1.3207e+07	1.31868e+07	240439	246157	311912	286068	245870	346196	360620	477030	267370
HMDB59965;HMDB0059965;	C16700;		50205;	Benzaldehyde, 3,4-dihydroxy-;	8438	protocatechuic aldehyde	-1.79	5.22798e+07	13	24	24	DDA for preferred ion	2.28778e+06	2.31388e+06	1.95016e+06	872821	759981	771356	454496	441087	418425	2.49412e+06	2.55048e+06	2.7386e+06	1.40537e+06	601956	1.33362e+06	1.17077e+06	1.16133e+06	1.05822e+06	3.78333e+06	3.52692e+06	3.31098e+06	3.98456e+06	3.84696e+06	3.54712e+06	4.87967e+07	4.28368e+07	3.86468e+07	Lipids and lipid-like molecules	Fatty Acyls	Fatty alcohols
HMDB00682;HMDB0000682;			43355;	1H-Indol-3-yl hydrogen sulfate;	9840	3-indoxyl sulphate	-3.32	1.20402e+08	13	24	24	DDA for preferred ion	4.31784e+07	3.91287e+07	3.64758e+07	2.32559e+07	1.75533e+07	1.41682e+07	1.76855e+07	1.63859e+07	1.2458e+07	4.52469e+07	3.07063e+07	3.44328e+07	1.18489e+07	1.18381e+07	7.77269e+06	1.83664e+07	1.72907e+07	1.68104e+07	1.61468e+07	1.6395e+07	1.4616e+07	4.89868e+07	3.81835e+07	3.28327e+07	3.12134e+07	3.08413e+07	1.90772e+07	Lipids and lipid-like molecules	Steroids and steroid derivatives	Hydroxysteroids
HMDB00893;HMDB0000893;	C08278;	LMFA01170001;	9300;	2,5-Dihydro-1H-pyrrole-2-carboxylic acid;	10025	suberic acid	-1.3	3.261e+07	10	22	18	DDA for preferred ion	1.21654e+07	1.23989e+07	1.1071e+07	4.12588e+07	1.74428e+07	1.57056e+07	2.01948e+07	8.7184e+06	4.07731e+06	1.06761e+06	997381	1.04808e+06	902406	1.24394e+06	1.03433e+06	730176	681548	512091	430669	385199	432578	448103	594305	429142	499734	546451	437908
HMDB00672;HMDB0000672;	C19615;	LMFA01170022;	73722;	Hexadecanedioic acid;	10027	hexadecanedioic acid	-0.18	1.17379e+07	13	22	20	DDA for preferred ion	3.50059e+06	3.24643e+06	3.4616e+06	4.58482e+06	4.35147e+06	4.76078e+06	4.72314e+06	4.6847e+06	4.54853e+06	3.39197e+06	3.52952e+06	3.3303e+06	4.09625e+06	4.2376e+06	4.55752e+06	6.13963e+06	6.22992e+06	5.88211e+06	4.97607e+06	4.76746e+06	4.55739e+06	6.96167e+06	6.95457e+06	6.60489e+06	4.77021e+06	4.34881e+06	3.71305e+06	Lipids and lipid-like molecules	Steroids and steroid derivatives	Hydroxysteroids
HMDB0006294;	C18218;	LMFA01050051;	55328;	16-Hydroxyhexadecanoate;	10034	juniperic acid	-0.17	9.88653e+06	13	16	15	DDA for preferred ion	2.54547e+06	2.39193e+06	2.24914e+06	2.10596e+06	2.07019e+06	1.88118e+06	3.14694e+06	2.873e+06	2.3909e+06	3.02489e+06	2.58935e+06	2.63052e+06	5.5007e+06	4.00589e+06	2.72092e+06	6.0489e+06	6.8103e+06	6.67695e+06	4.68857e+06	5.27494e+06	6.42382e+06	5.7246e+06	7.83906e+06	4.85677e+06	6.02001e+06	5.67204e+06	4.61289e+06
HMDB13839;HMDB0013839;			73261;	1,2-Difluoro-4-(methylsulfonyl)benzene;	10173	4-methylaminoantipyrine	-2.01	3.51089e+10	13	22	16	DDA for preferred ion	1.56811e+10	1.5477e+10	1.47813e+10	2.44798e+10	2.75488e+10	2.57876e+10	5.32742e+08	4.59288e+08	4.05841e+08	4.81754e+06	4.74929e+06	5.89756e+06	4.49647e+06	3.72719e+06	2.12458e+06	1.30252e+10	1.2319e+10	1.82297e+09	3.11742e+06	2.26654e+06	1.4529e+06	1.60735e+06	1.95121e+06	1.83757e+06	1.00479e+06	1.06637e+06	1.07546e+06
HMDB00806;HMDB0000806;	C06424;	LMFA01010014;	28875;	Methyl 11-methyldodecanoate;	10539	myristic acid	-1.86	4.85731e+06	13	28	21	DDA for preferred ion	855963	946104	957510	1.00653e+06	992409	788860	1.67459e+06	1.74091e+06	1.14535e+06	748836	696414	643116	833082	825521	791435	1.78733e+06	1.73297e+06	1.69025e+06	1.02157e+06	967380	1.01204e+06	1.41307e+06	1.01249e+06	1.07896e+06	1.04421e+06	631352	797741	Lipids and lipid-like molecules	Fatty Acyls	Lineolic acids and derivatives
HMDB02039;HMDB0002039;			36592;	2-Pyrrolidinone;	11530	2-pyrrolidone	3.38	5.20139e+06	5	22	18	DDA for preferred ion	133904	85927.9	210667	252272	147779	236079	89141.7	172427	100570	212656	184388	82005.7	81806.1	208451	282598	1.85214e+06	1.58525e+06	1.48566e+06	132634	748923	785732	827559	713994	775389	590901	203667	753028	Lipids and lipid-like molecules	Glycerophospholipids	Glycerophosphoethanolamines
	C01842;		16459;	Pentanimidic acid;	11795	zv4	-1.72	7.90601e+07	12	17	17	DDA for other ion	2.31931e+06	1.31048e+06	1.54769e+06	3.23085e+06	2.04371e+06	2.04132e+06	2.72646e+06	2.91509e+06	4.65294e+06	2.75018e+06	2.05053e+06	1.97246e+06	4.20219e+06	3.94855e+06	2.97428e+06	3.40992e+06	2.63068e+06	3.58297e+06	5.71269e+06	4.45334e+06	5.9847e+06	4.24234e+06	2.48427e+06	2.5411e+06	4.26576e+06	5.53728e+06	5.06801e+06	Lipids and lipid-like molecules	Glycerophospholipids	Glycerophosphoethanolamines
HMDB38310;HMDB0038310;				6-Propyltetrahydro-2H-pyran-2-one;	12252	delta-octalactone	-2.49	1.65999e+07	11	25	19	DDA for preferred ion	194056	169502	161709	362175	323914	215521	181589	175643	141820	103947	107890	111852	187540	115573	112944	77953.5	129363	150423	133025	68788.4	123556	82415.7	105074	81966.6	129532	193338	242000	Lipids and lipid-like molecules	Glycerophospholipids	Glycerophosphocholines
				Benzene, 1-ethynyl-4-methyl-;	12477	xt2570000	-1.67	4.02783e+07	8	27	23	DDA for preferred ion	4.60906e+06	5.18826e+06	2.95062e+06	3.88202e+06	3.2733e+06	2.97591e+06	6.19119e+06	5.50772e+06	3.86961e+06	1.00924e+07	8.35418e+06	7.98635e+06	9.04416e+06	8.48062e+06	1.11501e+07	1.60802e+07	1.02527e+07	1.49374e+07	4.42737e+06	6.2727e+06	4.77804e+06	6.17443e+06	1.00927e+07	2.93061e+06	2.63023e+06	4.80755e+06	4.6243e+06	Lipids and lipid-like molecules	Glycerophospholipids	Glycerophosphocholines
				Benzene, 1,1'-sulfinylbis-;	13090	da9185000	-2.7	2.87997e+09	13	21	7	DDA for preferred ion	1.10725e+09	9.9599e+08	1.0299e+09	9.86128e+08	7.58658e+08	7.83319e+08	7.78288e+08	1.0195e+09	7.86659e+08	3.87995e+08	4.12253e+08	3.734e+08	2.31782e+08	2.03431e+08	1.71839e+08	2.38359e+08	2.68306e+08	2.188e+08	1.00959e+09	1.01023e+09	1.03922e+09	8.47019e+08	6.79226e+08	6.95641e+08	4.0033e+08	3.75312e+08	3.80719e+08
HMDB61815;HMDB0061815;			88569;	Hexylbenzene;	13487	hexylbenzene	-2.48	5.98413e+08	13	25	25	DDA for preferred ion	606623	449983	332858	538200	628705	519560	6.88794e+07	9.30767e+07	7.88541e+07	543870	601722	547177	555396	1.20439e+06	428881	520547	460235	479333	387989	434056	369930	434526	381725	361548	3.04529e+08	2.90671e+08	2.79644e+08	Lipids and lipid-like molecules	Fatty Acyls	Lineolic acids and derivatives
				Guanidine, N,N-diphenyl-;	13990	n,n'-diphenylguanidine	-1.66	3.76159e+07	11	35	24	DDA for preferred ion	1.34835e+06	1.55903e+06	1.2668e+06	2.58669e+06	2.00237e+06	1.90063e+06	1.41519e+06	1.2863e+06	1.03585e+06	293026	305589	271865	280719	270634	298296	283846	131018	651551	111348	581573	877358	375105	249698	380354	413018	617858	491051	Lipids and lipid-like molecules	Glycerophospholipids	Glycerophosphoethanolamines
	C01014;		28708;	Pyrocatechol;	15640	isopropyl catechol	-1.5	3.34204e+07	12	22	20	DDA for preferred ion	3.45893e+06	4.12124e+06	3.47862e+06	3.98752e+06	4.25391e+06	3.47948e+06	4.28407e+06	5.98653e+06	4.46534e+06	2.5012e+06	2.23119e+06	2.04837e+06	2.3932e+06	2.3581e+06	2.20024e+06	3.81528e+06	3.33542e+06	3.2729e+06	4.8724e+06	3.90474e+06	3.82367e+06	4.45034e+06	3.74185e+06	2.84045e+06	7.48894e+06	4.03567e+06	3.58158e+06	Lipids and lipid-like molecules	Glycerophospholipids	Glycerophosphoethanolamines
	C19463;		53003;	1,5-Naphthalenediamine;	15851	1,5-naphthalenediamine	-2.12	1.86342e+08	12	22	21	DDA for preferred ion	2.49422e+07	2.86207e+07	1.80906e+07	5.40767e+07	5.57415e+07	3.69257e+07	4.73286e+06	5.03835e+06	3.66312e+06	1.77835e+06	2.24839e+06	815873	1.21056e+06	960631	1.32758e+06	1.05523e+08	1.0469e+08	8.75193e+07	718713	769217	1.12203e+06	1.34518e+06	1.00485e+06	946178	685343	884570	900414	Lipids and lipid-like molecules	Glycerolipids	Diradylglycerols
			132810;	Quinoxaline, 2,3-dimethyl-;	16036	2,3-dimethylquinoxaline	-2.27	1.48455e+09	13	19	16	DDA for preferred ion	4.1809e+08	4.40258e+08	4.91627e+08	9.13598e+08	9.85494e+08	1.17144e+09	7.09596e+07	8.53733e+07	7.11719e+07	1.13668e+06	798317	2.11487e+06	1.33281e+06	1.13856e+06	1.8064e+06	3.25739e+08	2.41221e+08	2.80647e+08	1.64026e+06	1.36648e+06	1.68622e+06	1.16588e+06	1.37007e+06	1.03209e+06	2.43869e+06	2.01873e+06	1.99157e+06	Lipids and lipid-like molecules	Glycerophospholipids	Glycerophosphoethanolamines
HMDB61813;HMDB0061813;			88571;	Benzene, 1-(1-methylethenyl)-4-(1-methylethyl)-;	16061	p-isopropyl-α-methylstyrene	-3.32	1.63167e+07	5	17	16	DDA for other ion	1.12961e+06	1.09338e+06	861909	850188	850171	753137	1.36528e+06	1.22885e+06	1.94354e+06	1.02207e+06	849500	733401	668931	1.07827e+06	885517	792282	754418	909102	617153	889268	941974	2.47373e+06	2.38409e+06	2.06487e+06	963137	762125	680769
			83476;	4,6-Bis(ethylamino)-1,3,5-triazin-2(5H)-one;	16505	2-hydroxysimazine	-0.98	5.9176e+07	8	27	23	DDA for preferred ion	371447	354385	472391	514790	416078	423402	8.38958e+06	7.41299e+06	3.5215e+06	381343	360301	389177	501667	396832	432873	1.12815e+07	9.79661e+06	8.49149e+06	688835	862630	662075	464599	433680	428413	302138	320852	161829	Lipids and lipid-like molecules	Glycerophospholipids	Glycerophosphoethanolamines
HMDB32388;HMDB0032388;				Methyl 2-acetamidobenzoate;	16658	methyl 2-acetamidobenzoate	-1.37	9.94765e+06	4	21	12	DDA for other ion	878666	893499	878885	1.2599e+06	1.23004e+06	1.24955e+06	742198	583606	680233	132161	158018	185266	126304	124069	129980	358058	321215	286269	420912	294483	457827	263469	282805	282339	314566	281506	374906	Lipids and lipid-like molecules	Glycerophospholipids	Glycerophosphoethanolamines
HMDB62189;HMDB0062189;	C14788;		34108;	Naphthalene, 1-nitroso-;	28546	1-nitrosonaphthalene	-1.03	6.30314e+07	13	17	15	DDA for preferred ion	2.02272e+07	2.04307e+07	2.4914e+07	4.7426e+07	5.12115e+07	5.47175e+07	4.45938e+06	2.84186e+06	3.86766e+06	644436	675955	626670	625028	725744	708004	1.77976e+07	1.7118e+07	1.57047e+07	394457	668822	384404	398091	544256	410389	612332	369906	524598	Lipids and lipid-like molecules	Glycerophospholipids	Glycerophosphoinositols
HMDB34153;HMDB0034153;			84849;	2-Ethylnaphthalene;	29023	ethyl myristate	-0.8	8.29247e+07	13	29	19	DDA for preferred ion	2.03038e+07	1.68972e+07	1.93303e+07	2.8709e+07	2.15598e+07	1.96256e+07	6.89969e+07	6.54895e+07	4.69763e+07	1.43653e+07	1.50675e+07	1.54128e+07	2.54103e+07	2.04311e+07	2.29754e+07	4.60646e+07	4.57013e+07	4.078e+07	2.3497e+07	2.50616e+07	2.38958e+07	2.39791e+07	2.46758e+07	2.54956e+07	2.10628e+07	1.98991e+07	2.10186e+07	Lipids and lipid-like molecules	Glycerophospholipids	Glycerophosphocholines
	C10926;		5705;	3-Cyclohexyl-6-(dimethylamino)-1-methyl-1,3,5-triazine-2,4(1H,3H)-dione;	36542	hexazinone	-1.39	2.47116e+07	4	27	5	DDA for preferred ion	202858	247224	390748	308618	205895	246362	251347	253782	239293	252396	184923	162409	276143	185480	214364	204354	201872	190167	287772	176426	252698	303813	199006	398738	392188	394904	388595	Hydrocarbons	Unsaturated hydrocarbons	Enynes
HMDB00050;HMDB0000050;	C00212;D00045;		16335;	Adenosine[BAN];	54923	adenosine	2.41	5.84566e+09	13	24	21	DDA for preferred ion	1.56363e+09	1.80511e+09	1.7728e+09	4.51471e+09	4.10694e+09	4.05934e+09	4.24163e+08	3.7711e+08	4.55553e+08	460668	333781	378184	198729	242154	339961	1.40194e+09	1.30772e+09	1.35827e+09	302793	384064	387696	296053	257011	190516	3.60286e+06	3.57805e+06	2.73469e+06
HMDB37865;HMDB0037865;				4-Butoxy-3-methoxybenzoic acid;	55906	2-ethyl-4,5-dimethylthiazole	-1.92	7.72982e+07	13	31	17	DDA for preferred ion	3.02971e+07	3.00122e+07	2.25046e+07	6.23189e+07	4.84113e+07	5.34115e+07	3.48924e+07	3.70408e+07	2.82947e+07	3.3902e+07	3.44105e+07	2.85692e+07	2.21732e+07	2.0973e+07	2.10799e+07	4.36259e+07	3.9621e+07	3.84302e+07	3.86388e+07	4.47503e+07	3.88051e+07	2.0085e+07	2.237e+07	1.09313e+07	5.50662e+07	4.42338e+07	4.49324e+07	Organic oxygen compounds	Organooxygen compounds	Carbonyl compounds
	C19280;		82359;	Propanenitrile, 3-(methylnitrosoamino)-;	55991	3-(methylnitrosamino)propionitrile	-2.09	1.36061e+09	11	29	12	DDA for other ion	3.4459e+07	5.55567e+07	2.09103e+07	1.74381e+08	3.50863e+07	4.59642e+07	5.4912e+06	3.69277e+07	5.49894e+06	2.17634e+07	3.59184e+07	7.60389e+06	2.19741e+07	1.681e+07	1.98714e+07	9.42516e+07	9.03728e+07	9.05796e+07	3.25532e+07	3.43002e+07	3.54329e+07	2.1446e+07	2.19038e+07	2.0171e+07	5.90408e+06	5.20228e+06	4.47278e+06
HMDB36171;HMDB0036171;				Benzenepropanal, 4-(1-methylethyl)-;	56405	cyclemax	-2.44	2.51395e+07	13	19	17	DDA for other ion	2.07898e+06	6.34338e+06	3.16981e+06	3.52833e+06	2.21238e+06	2.00988e+06	4.52331e+06	3.974e+06	2.88611e+06	7.18438e+06	6.40142e+06	7.73817e+06	5.80124e+06	5.83887e+06	4.939e+06	1.17865e+07	8.55388e+06	9.4481e+06	4.05805e+06	3.98856e+06	4.33219e+06	4.18166e+06	5.12018e+06	5.55182e+06	3.71075e+06	3.29548e+06	3.15548e+06
			53074;	2-Cyclopropen-1-one, 2,3-diphenyl-;	58568	2,3-diphenylcycloprop-2-en-1-one	-0.28	9.79186e+06	6	20	20	DDA for preferred ion	244276	271899	287287	1.01007e+07	8.63502e+06	8.13381e+06	268279	270719	248867	238723	263736	272161	248267	245471	270425	142402	143844	158419	154836	152399	244548	162392	156620	148800	168398	198547	296501	Organoheterocyclic compounds	Benzoxazines	Phenoxazines
HMDB0034731	C10826;		9629;	Spirosolan-3-ol, (3β,5α,25S)-;	59019	tomatidine	1.53	3.56354e+06	4	25	25	DDA for preferred ion	552645	493567	500929	550057	518795	502153	552493	545473	622946	521953	564449	512384	616577	596649	616991	2.76766e+06	1.83352e+06	2.74248e+06	2.73128e+06	3.58991e+06	2.63067e+06	2.64414e+06	1.69557e+06	3.28377e+06	1.34488e+06	1.35577e+06	1.87505e+06	Organic oxygen compounds	Organooxygen compounds	Carbonyl compounds
HMDB03236;HMDB0003236;	C06543;		28374;	Solanid-5-en-3-ol;	59150	solanidine	-1.93	8.41642e+06	6	37	25	DDA for preferred ion	5.05002e+06	5.24081e+06	6.83128e+06	284501	275711	268726	260238	262687	266158	269728	304650	524300	283224	219924	198445	77171.2	70339.8	104121	103210	66580.3	88839.1	156467	69199.9	146792	468407	651995	463300
			83513;	3,6-Diphenyl-1,2,4,5-tetrazine;	59166	4-acetamidoantipyrine	-2.23	6.04227e+10	13	19	16	DDA for preferred ion	2.31239e+10	2.23304e+10	2.18331e+10	4.56441e+10	4.85949e+10	4.65935e+10	4.6242e+09	4.38977e+09	4.41139e+09	1.00475e+07	1.01384e+07	1.1451e+07	2.07017e+06	1.9034e+06	1.77755e+06	1.16114e+10	1.7104e+10	1.74163e+10	1.25107e+06	1.91104e+06	1.02325e+06	1.27149e+06	2.78104e+06	1.04734e+06	5.60546e+07	5.23261e+07	4.22294e+07	Organic acids and derivatives	Carboxylic acids and derivatives	Amino acids, peptides, and analogues
				Methanone, bis[4-(diethylamino)phenyl]-;	60030	4,4'-bis(diethylamino)benzophenone	-1.61	1.92094e+08	7	31	18	DDA for preferred ion	9.69573e+06	7.52045e+06	9.40495e+06	335907	391956	380986	2.01896e+06	2.38708e+06	1.13623e+06	276814	138643	168924	376499	163915	381228	3.97835e+06	3.6844e+06	2.49437e+06	1.15042e+06	1.34258e+06	990118	2.39703e+06	2.06087e+06	2.24625e+06	2.18355e+08	1.34813e+08	1.43073e+08
			37965;	2H-Pyran-2-one;	61462	pyrone	-1.02	4.13832e+08	13	27	16	DDA for preferred ion	1.49861e+07	1.82597e+07	1.54356e+07	7.48389e+07	5.01531e+07	5.63048e+07	3.08359e+07	3.76466e+07	2.86985e+07	3.95724e+07	4.27922e+07	3.19525e+07	1.9984e+07	2.50678e+07	2.47137e+07	4.32802e+07	4.60321e+07	5.31155e+07	5.98817e+07	3.76021e+07	5.22612e+07	3.40513e+07	3.94887e+07	3.56914e+07	8.17088e+07	7.71211e+07	9.7042e+07
HMDB61862;HMDB0061862;			88668;	2-Nonadecanone;	62631	nonadecanone	-2.18	1.51502e+08	13	17	17	DDA for preferred ion	2.52996e+06	1.73145e+06	3.25256e+06	2.80691e+06	1.13641e+06	2.41874e+06	3.04844e+06	2.98144e+06	2.82728e+06	2.22194e+06	3.06377e+06	2.66744e+06	5.3167e+06	4.02404e+06	4.89117e+06	6.35381e+06	3.81449e+06	7.62992e+06	9.44707e+06	9.65674e+06	8.81659e+06	1.11198e+07	7.18417e+06	1.14753e+07	3.02268e+07	3.2179e+07	2.61526e+07
			38879;	1-Phenyl-1H-pyrazole;	63934	1-phenyl-1h-pyrazole	-1.1	2.55363e+08	13	21	15	DDA for preferred ion	7.81332e+07	7.6005e+07	7.80141e+07	1.76309e+08	1.97164e+08	1.84478e+08	1.45719e+07	1.40676e+07	1.2307e+07	2.65053e+06	3.21832e+06	2.90335e+06	1.04075e+06	1.19946e+06	1.17024e+06	6.11928e+07	6.09314e+07	5.13852e+07	3.53789e+06	3.81401e+06	3.34644e+06	1.24206e+06	931702	837051	4.24861e+06	3.70829e+06	4.00091e+06
HMDB13250;HMDB0013250;			87142;	N-Tetradecanoylglycine;	65286	1794967	0.74	2.88299e+06	13	25	25	DDA for preferred ion	828635	727538	808961	575476	717056	515836	1.11186e+06	967385	795411	358855	230183	417017	491701	537691	599171	2.11392e+06	1.97044e+06	1.64154e+06	697812	626898	495780	561097	574498	439628	324201	248671	179162
			83526;	N-(1,5-Dimethyl-3-oxo-2-phenyl-2,3-dihydro-1H-pyrazol-4-yl)formamide;	65525	4-formylaminoantipyrine	-2.77	7.88327e+09	13	15	15	DDA for preferred ion	5.12369e+09	5.37985e+09	5.73281e+09	4.21052e+09	4.50504e+09	4.25409e+09	1.28444e+09	1.18173e+09	1.11186e+09	2.26618e+06	2.37162e+06	2.0695e+06	1.47874e+06	1.48834e+06	1.62937e+06	4.24055e+09	3.73827e+09	3.61946e+09	938663	1.19253e+06	836244	940795	1.19282e+06	828950	8.10608e+06	6.07877e+06	5.24429e+06	Lipids and lipid-like molecules	Prenol lipids	Sesquiterpenoids
HMDB02392;HMDB0002392;	C16939;		66682;	Olean-12-en-28-oicacid, 2,3-dihydroxy-, (2α,3β)-;	66312	maslinic acid	-2.02	2.95608e+07	8	24	24	DDA for preferred ion	1.69505e+06	1.51852e+06	1.55858e+06	1.04543e+06	965672	954351	1.59062e+06	2.86612e+06	5.87872e+06	1.8176e+06	1.70195e+06	1.84116e+06	2.04632e+06	2.00525e+06	1.97593e+06	2.60333e+06	2.43557e+06	2.3681e+06	1.83696e+06	2.17948e+06	1.97446e+06	1.99895e+06	2.07763e+06	1.43385e+06	1.83154e+06	1.61533e+06	1.56618e+06	Organoheterocyclic compounds	Azoles	Thiazoles
	C06695;		1237;	Oxazolidine;	66579	oxazolidinone	2.12	2.20119e+07	8	24	24	DDA for preferred ion	629746	706327	660077	653959	623929	1.29877e+06	1.32363e+06	669756	672088	640601	802324	621522	652657	711338	651808	289797	443426	421883	303484	392746	310875	299830	311172	301058	329240	289147	271069	Organic acids and derivatives	Carboxylic acids and derivatives	Amino acids, peptides, and analogues
HMDB29738;HMDB0029738;	C20635;		72782;	2-Amino-3,4-dimethylbenzoic acid;	67279	methyl indole-3-acetate	-2.01	6.39967e+07	13	34	22	DDA for preferred ion	4.35183e+06	3.43276e+06	3.39258e+06	1.77336e+06	1.90309e+06	2.00424e+06	746519	669133	867571	1.32604e+07	1.48943e+07	1.51151e+07	5.52807e+06	5.49644e+06	5.31863e+06	302532	377682	322464	8.48352e+06	8.20408e+06	6.47484e+06	2.71239e+07	2.33567e+07	2.1999e+07	1.77231e+07	1.76628e+07	1.50398e+07	Organoheterocyclic compounds	Piperidines	Not Available
		LMFA01170035;	73728;	Icosanedioic acid;	68030	icosanedioic acid	-1.1	5.45315e+06	13	32	19	DDA for preferred ion	2.32794e+06	2.38456e+06	1.8668e+06	1.3248e+06	1.51054e+06	1.43464e+06	2.45694e+06	2.07782e+06	1.41092e+06	1.06618e+06	1.44488e+06	1.0392e+06	1.41735e+06	1.59434e+06	1.36421e+06	2.24629e+06	2.09277e+06	2.3031e+06	2.11079e+06	2.02196e+06	2.11696e+06	2.50108e+06	2.65197e+06	2.40586e+06	1.94825e+06	2.29883e+06	2.21167e+06	Organic oxygen compounds	Organooxygen compounds	Carbohydrates and carbohydrate conjugates
HMDB00583;HMDB0000583;				(13Z)-Docos-13-enamide;	68940	docosanamide	-2.14	4.23463e+08	13	15	10	DDA for preferred ion	4.90314e+07	4.80704e+07	4.61012e+07	8.79692e+07	8.03887e+07	7.1432e+07	8.38276e+07	7.94079e+07	6.90861e+07	3.62801e+07	3.61806e+07	3.36447e+07	1.26709e+08	1.17651e+08	1.29296e+08	3.92907e+07	4.31937e+07	3.78658e+07	3.32282e+07	3.27942e+07	3.79228e+07	1.65794e+08	1.48102e+08	1.61647e+08	3.5527e+07	3.29831e+07	3.75238e+07
				Phenol, 2-(2H-1,2,3-benzotriazol-2-yl)-4-(1,1-dimethylethyl)-;	69069	2-(5-tert-butyl-2-hydroxyphenyl)benzotriazole	-2.47	7.38805e+06	4	23	22	DDA for preferred ion	494069	637931	411477	661762	605404	710607	463060	388370	383342	141970	138606	131695	126576	126518	133797	107146	97613.3	137698	67159.7	59231.1	70874.5	64338.3	95447.2	68156.8	7.33813e+06	6.71357e+06	4.96343e+06
				2-Piperidinol;	71581	5-amino-1-phenyl-1h-pyrazole-4-carbonitrile	-3.29	3.54737e+09	13	38	22	DDA for preferred ion	931714	947267	931600	1.95021e+09	2.02879e+09	1.83909e+09	1.48675e+09	1.39173e+09	1.47253e+09	136485	134702	143436	126172	130948	134256	6.71739e+06	6.67795e+06	5.97085e+06	155864	157998	263616	135704	284402	158425	284517	213708	158904	Lipids and lipid-like molecules	Endocannabinoids	Not Available
				6-Hydroxy-2-naphthoic acid;	77161	6-hydroxy-2-naphthoic acid	4.8	1.64763e+09	13	25	23	DDA for preferred ion	4.1469e+08	4.27654e+08	3.09015e+08	8.31932e+08	4.35563e+08	5.46824e+08	7.67859e+08	7.47694e+08	6.12016e+08	7.53104e+08	6.41955e+08	6.85802e+08	1.10695e+09	1.09947e+09	1.05222e+09	8.48806e+08	9.26177e+08	9.58514e+08	4.83525e+08	4.86816e+08	4.77953e+08	4.87363e+08	5.27269e+08	4.78601e+08	9.90497e+08	1.03659e+09	9.54149e+08
		LMFA01050218;	76986;	Hexacosanoic acid,2-hydroxy-;	77285	2-hydroxycerotic acid	0.25	7.4642e+06	13	18	18	DDA for preferred ion	80522.5	95149.9	46251.2	386745	328665	227756	541168	422646	332284	105431	108201	109590	676464	723039	695662	1.09852e+06	977613	816304	309274	263642	254370	853738	783621	656372	174914	73553.1	46195	Organoheterocyclic compounds	Azoles	Oxazoles
	C11331;		6415;	L-Tyrosine, N-[(2S)-2-[[(1E,2S)-2-amino-1-hydroxy-4-methylpentylidene]amino]-1-hydroxy-4-methylpentylidene]-, (E)-;	79864	leu-leu-tyr	3.97	5.06661e+08	13	24	24	DDA for preferred ion	1.25976e+08	1.30821e+08	1.22722e+08	4.11204e+08	4.36857e+08	4.30288e+08	1.44688e+08	1.62018e+08	1.24017e+08	7.78715e+06	9.06245e+06	9.01557e+06	8.37031e+06	7.23772e+06	8.24057e+06	7.61851e+06	1.03775e+07	8.82247e+06	8.49413e+06	8.44085e+06	8.77393e+06	9.529e+06	9.11147e+06	8.89926e+06	8.27583e+06	7.52717e+06	7.66545e+06	Lipids and lipid-like molecules	Glycerophospholipids	Glycerophosphates
HMDB06050;HMDB0006050;			91038;	Phenylalanine, 2-hydroxy-;	82607	2805789	-1.76	2.7958e+08	13	25	24	DDA for preferred ion	2.64204e+08	2.02221e+08	2.57561e+08	1.03629e+08	8.7536e+07	1.10385e+08	9.69366e+07	9.71352e+07	5.50109e+07	1.3303e+08	9.5488e+07	9.45445e+07	8.89991e+07	1.10078e+08	5.21246e+07	8.22139e+07	8.33744e+07	8.50859e+07	2.11402e+08	2.34153e+08	2.27279e+08	1.30705e+08	1.20493e+08	1.4463e+08	1.44468e+08	1.28961e+08	1.29583e+08	Organoheterocyclic compounds	Tetrahydroisoquinolines	Not Available
HMDB00269;HMDB0000269;	C00836;	LMSP01020001;	16566;	1,3-Octadecanediol,2-amino-, (2S,3R)-;	82609	sphinganine	-1.43	7.9486e+07	13	22	19	DDA for preferred ion	1.53608e+07	1.52331e+07	1.34061e+07	1.26137e+07	1.37134e+07	1.10111e+07	1.12318e+07	1.36002e+07	1.21082e+07	8.46857e+06	7.55968e+06	8.66929e+06	3.81796e+07	3.50106e+07	3.73085e+07	7.39886e+07	5.6819e+07	7.27318e+07	1.3441e+07	1.76318e+07	1.24859e+07	1.67274e+07	1.37004e+07	1.43198e+07	1.00685e+07	1.15863e+07	6.49088e+06
HMDB41818;HMDB0041818;				(Chloromethyl)(dimethyl)(pentadecyloxy)silane;	83325	7-aminoflunitrazepam	-2.07	2.20707e+08	13	23	22	DDA for preferred ion	387427	413828	353546	505455	483126	584680	1.33904e+06	1.17067e+06	581961	183695	169778	158467	198318	162343	171259	972184	840104	806167	155234	325907	162409	134937	175807	205145	104143	250641	130051
	C19117;		82238;	Benzeneacetonitrile, α-[(cyanomethoxy)imino]-;	83387	cyometrinil	-1.79	5.64499e+06	5	36	21	DDA for preferred ion	266881	267481	215814	418084	340323	383469	288832	242592	212225	62895.4	102024	152610	60469.4	58409.8	62448.1	143649	124879	128764	446880	406223	361000	857843	831384	648790	1.85172e+06	1.41647e+06	1.01968e+06	Organosulfur compounds	Thioacetals	Monothioacetals
	C14500;		34187;	Estr-4-ene-3,17-dione;	83803	19-norandrostenedione	-2.6	4.292e+07	13	26	17	DDA for preferred ion	1.33058e+06	2.05863e+06	5.88576e+06	2.47024e+06	2.49477e+06	2.67115e+06	3.02738e+06	1.97477e+06	2.34841e+06	6.0969e+06	8.7659e+06	6.65511e+06	6.30555e+06	3.67681e+06	4.1131e+06	1.7484e+07	1.61379e+07	1.40898e+07	6.73422e+06	2.41139e+06	1.93998e+06	5.22848e+06	4.13307e+06	4.63992e+06	3.47781e+06	5.67324e+06	1.71766e+06	Benzenoids	Phenols	Methoxyphenols
HMDB29433;HMDB0029433;			48029;	Glutamic acid, 4-methylene-;	87030	4-methyleneglutamic acid	-1.51	4.91475e+07	13	17	11	DDA for preferred ion	2.98991e+07	2.93729e+07	2.9814e+07	3.93659e+07	2.85274e+07	2.95559e+07	3.21792e+07	3.20561e+07	3.33891e+07	3.58752e+07	3.16127e+07	2.83121e+07	3.86889e+07	3.24424e+07	3.12615e+07	2.53294e+07	2.77831e+07	2.38593e+07	3.02165e+07	3.21421e+07	3.07241e+07	2.5906e+07	2.55144e+07	2.30799e+07	2.17665e+07	2.10706e+07	2.59547e+07	Organoheterocyclic compounds	Diazines	Pyrazines
				Pyrrolo[1,2-a]pyrazine-1,4-dione, hexahydro-3-(phenylmethyl)-;	90257	cyclo(phenylalanyl-prolyl)	-2.26	4.77282e+06	13	22	21	DDA for preferred ion	3.48285e+06	3.874e+06	2.59606e+06	1.68371e+06	1.91127e+06	1.9798e+06	1.99038e+06	1.68236e+06	1.96574e+06	880141	511517	625424	1.51526e+06	1.58267e+06	1.07738e+06	1.00768e+06	1.04361e+06	1.16449e+06	2.27321e+06	2.23608e+06	2.20468e+06	1.47246e+06	1.18596e+06	1.16959e+06	2.73323e+06	2.08612e+06	1.83265e+06
HMDB0004620				N2-Acetylarginine;	92866	acetylarginine	0.04	3.45331e+07	11	23	12	DDA for preferred ion	3.28833e+06	3.64195e+06	1.78355e+06	4.48303e+06	2.7085e+06	2.80787e+06	5.39876e+06	3.84166e+06	2.86799e+06	5.73037e+06	6.78784e+06	5.86615e+06	6.25377e+06	4.2223e+06	6.66995e+06	9.697e+06	1.09202e+07	9.85524e+06	3.33251e+07	2.77579e+07	2.9346e+07	1.74141e+07	2.00117e+07	1.60415e+07	5.90871e+06	4.77977e+06	6.82231e+06	Organoheterocyclic compounds	Pyridines and derivatives	Pyridinecarboxylic acids and derivatives
	C10168;		8603;	3-Piperidinol, 6-propyl-, (3S,6S)-;	107703	pseudoconhydrine	-3.09	4.49377e+06	6	25	25	DDA for preferred ion	384665	343627	474872	340502	401202	322796	362922	304498	354449	363489	388545	360760	330214	403382	357049	943707	461077	865359	200259	189219	292432	131199	164552	178902	271241	440327	191898
HMDB02189;HMDB60288;HMDB0002189;HMDB0060288;	C01029;		27911;	N-{4-[(3-Aminopropyl)amino]butyl}acetamide;	110264	n8-acetylspermidine	-1.56	4.95501e+07	13	45	16	DDA for preferred ion	1.99108e+07	1.83719e+07	1.77491e+07	2.38681e+07	1.70589e+07	1.81789e+07	1.02249e+07	9.32153e+06	7.9036e+06	1.90235e+07	1.38069e+07	1.79828e+07	1.07531e+06	1.74907e+06	2.42693e+06	5.96593e+06	9.4921e+06	9.28725e+06	4.4451e+06	5.80244e+06	6.13019e+06	3.33006e+06	3.23178e+06	2.41213e+06	4.5409e+06	5.11071e+06	4.51818e+06	Lipids and lipid-like molecules	Glycerophospholipids	Glycerophosphocholines
HMDB60578;				3-Isobutyl-9,10-dimethoxy-1,3,4,6,7,11b-hexahydro-2H-pyrido[2,1-a]isoquinolin-2-ol;	110379	2-hydroxy-3-isobutyl-9,10-dimethoxy-1,2,3,4,6,7-hexahydro-11bh-benzo(a)quinolizine	-0.63	5.65138e+07	10	17	11	DDA for preferred ion	907325	553628	895434	934902	976102	752673	547072	629065	560368	520277	548215	529360	799897	480252	729897	928266	821652	734029	801727	839987	768509	1.91327e+06	2.01165e+06	691196	663969	644099	1.04184e+06	Organoheterocyclic compounds	Heteroaromatic compounds	Not Available
HMDB01049;HMDB0001049;	C00669;		17515;	L-γ-Glutamyl-L-cysteine;	110467	υ-glutamylcysteine	1.02	1.44049e+07	6	29	21	DDA for preferred ion	185593	185780	182809	1.19631e+07	1.00659e+07	1.07121e+07	216288	193042	208836	201505	190320	196946	186275	184234	174266	170347	168233	170390	179591	148763	165471	163040	166198	166023	170791	191734	159320
	C12107;		29507;	Benzoic acid, 3-amino-5-hydroxy-;	112847	3-amino-5-hydroxybenzoic acid	-2.78	2.38741e+08	9	23	21	DDA for preferred ion	3.93294e+06	2.5669e+06	3.15513e+06	8.22406e+06	6.44055e+06	1.4628e+07	1.3208e+06	3.16742e+06	4.50238e+06	4.09149e+06	3.62355e+06	3.63307e+06	2.21646e+06	3.09412e+06	3.02268e+06	7.32008e+07	6.98453e+07	6.65479e+07	7.57364e+07	7.32333e+07	6.8886e+07	3.60307e+07	3.4377e+07	3.66255e+07	1.03834e+08	8.3782e+07	7.78333e+07	Organoheterocyclic compounds	Pyridines and derivatives	Methylpyridines
HMDB01308;HMDB0001308;	C04376;			β-D-Ribofuranosylamine, N-[2-(formylamino)acetyl]-, 5-(dihydrogen phosphate);	115687	5'-phosphoribosyl-n-formylglycinamide	1.85	2.7058e+09	13	24	23	DDA for preferred ion	1.02068e+06	1.06593e+06	1.8739e+06	1.55675e+06	2.34954e+06	1.77761e+06	6.38874e+08	5.72881e+08	4.96088e+08	401140	369545	443652	437203	410661	392731	365613	353170	332977	237485	234463	223142	230362	242183	260554	292614	276272	241561	Organoheterocyclic compounds	Pyrrolidines	Pyrrolidones
				1,3-Cyclopentadiene, 1,2,3,4-tetramethyl-;	121802	1,2,3,4-tetramethyl-1,3-cyclopentadiene	-0.72	1.14667e+07	4	37	23	DDA for preferred ion	582733	222897	612807	696097	547401	422202	603479	909273	371047	628976	722938	438221	105189	364141	493707	1.34685e+06	944650	1.11871e+06	1.08301e+06	1.25753e+06	563220	430132	1.277e+06	1.37502e+06	1.19174e+06	1.86232e+06	470022
HMDB40241;HMDB0040241;				1-Heptanone, 1-(2-thienyl)-;	124910	2-(n-heptanoyl)thiophene	4.53	5.93396e+07	8	24	18	DDA for preferred ion	2.33433e+07	2.46541e+07	2.1474e+07	1.43615e+07	1.34395e+07	1.64475e+07	9.94299e+06	1.61888e+07	9.53661e+06	1.20217e+07	1.40339e+07	1.12438e+07	1.27249e+07	1.46567e+07	1.12408e+07	2.08515e+07	2.45489e+07	2.64264e+07	6.17525e+07	6.34077e+07	6.22182e+07	7.60558e+07	8.6219e+07	7.86897e+07	2.27624e+07	2.92596e+07	2.56007e+07	Lipids and lipid-like molecules	Fatty Acyls	Fatty alcohols
HMDB0011621				N-Cinnamylglycine;	134109	cinnamoylglycine	-3.21	5.33917e+06	13	19	19	DDA for preferred ion	357474	40805	37383.2	51619.6	266926	46424.7	129504	172702	101897	1.1183e+06	974041	896754	437188	394344	396741	213253	158313	29922.1	1.07713e+06	922670	898305	277115	278025	230089	1.12211e+06	761761	631345
HMDB06409;HMDB0006409;			125571;133530;133531;	Phenol, 4-(2-aminoethyl)-, hydrogen sulfate (ester);	134849	tyramine sulfate	-2.32	1.09924e+07	4	70	21	DDA for preferred ion	42604.6	40964.7	49735.2	29105.6	82743.7	39910.3	81050	43063	15222.9	573085	287478	46406.2	470297	152231	23418.1	111114	121371	107907	228950	279269	97454.8	246163	123950	133132	179429	233377	176094	Lipids and lipid-like molecules	Fatty Acyls	Fatty acid esters
HMDB37296;HMDB0037296;				Ethanone, 1-(2,7-naphthyridin-3-yl)-;	137230	3-acetyl-2,7-naphthyridine	-1.15	1.52538e+08	13	20	13	DDA for preferred ion	5.03417e+07	4.60539e+07	5.74603e+07	1.09143e+08	1.14537e+08	1.12664e+08	7.57932e+06	8.12951e+06	8.764e+06	301293	361791	312462	281444	339778	331507	3.23256e+07	3.61916e+07	3.06272e+07	250931	206970	285726	316500	206875	271350	320924	372034	320307	Lipids and lipid-like molecules	Fatty Acyls	Fatty acid esters
				2,5-Piperazinedione, 3-(hydroxymethyl)-6-[[4-[(3-methyl-2-buten-1-yl)oxy]phenyl]methyl]-, (3S,6S)-;	137788	(3s,6s)-3-(hydroxymethyl)-6-{4-[(3-methyl-2-buten-1-yl)oxy]benzyl}-2,5-piperazinedione	-2.52	4.92101e+07	13	19	19	DDA for preferred ion	502984	605054	514376	2.61682e+06	2.41968e+06	1.6499e+06	6.24156e+06	5.44269e+06	4.47417e+06	3.15175e+06	2.72964e+06	2.7057e+06	1.2388e+06	1.09938e+06	996165	2.30365e+06	1.97063e+06	1.87421e+06	6.1989e+06	5.76611e+06	5.61165e+06	1.73848e+06	1.8211e+06	2.0321e+06	9.30564e+06	8.52311e+06	7.71172e+06	Lipids and lipid-like molecules	Fatty Acyls	Fatty acid esters
	C02989;		17016;	Butanoic acid, 2-amino-4-(methylsulfinyl)-, (2S)-;	139840	4129939	-2.25	2.59633e+08	13	57	24	DDA for preferred ion	1.3823e+08	1.04328e+08	8.48713e+07	1.05589e+08	3.87193e+07	4.33017e+07	1.26313e+08	4.2946e+08	1.3413e+08	2.25331e+08	4.07372e+08	2.20899e+08	3.31523e+08	2.16131e+08	3.02917e+08	9.8727e+07	1.13022e+08	1.0505e+08	1.93906e+08	1.78243e+08	1.66372e+08	1.12903e+08	1.24419e+08	4.84953e+07	9.63142e+07	7.56903e+07	1.0656e+08	Lipids and lipid-like molecules	Fatty Acyls	Fatty acid esters
HMDB29412;HMDB0029412;	C08269;		85533;	Pyrrolidinium, 2-carboxy-4-hydroxy-1,1-dimethyl-, inner salt, (2S,4S)-;	144333	betonicine	-1.14	1.16003e+08	13	31	16	DDA for preferred ion	5.38083e+06	8.83595e+06	8.23509e+06	4.07821e+07	1.89789e+07	2.71046e+07	1.32397e+07	1.93756e+07	1.64177e+07	2.30526e+07	3.91388e+07	1.89998e+07	1.08457e+07	1.37995e+07	1.01108e+07	5.47455e+06	1.21621e+07	9.95093e+06	1.20757e+07	1.42972e+07	1.33298e+07	8.25866e+06	8.97977e+06	6.73463e+06	2.90194e+06	8.0684e+06	1.18911e+07	Organic oxygen compounds	Organooxygen compounds	Carbonyl compounds
HMDB29683;HMDB0029683;	C10759;		2696;	Benzoic acid, 2-hydroxy-6-pentadecyl-;	146579	anacardic acid	-3.13	2.93181e+07	12	20	20	DDA for preferred ion	1.84908e+06	3.28878e+06	2.8676e+06	3.22655e+06	1.84407e+06	2.26308e+06	4.6492e+06	3.7309e+06	5.0534e+06	2.57838e+06	2.43448e+06	4.43261e+06	9.22536e+06	6.46341e+06	6.63076e+06	3.77593e+06	6.10488e+06	5.53867e+06	9.67099e+06	1.03563e+07	1.01525e+07	5.1366e+06	4.36796e+06	4.09452e+06	2.62776e+06	2.73968e+06	3.1864e+06	Organoheterocyclic compounds	Diazanaphthalenes	Naphthyridines
HMDB02250;HMDB0002250;			77086;	1-Propanaminium, 3-carboxy-N,N,N-trimethyl-2-[(1-oxododecyl)oxy]-, inner salt, (2R)-;	147288	4147610	-1.46	8.16196e+08	13	23	22	DDA for preferred ion	2.04549e+07	1.36181e+07	1.75168e+07	6.25946e+07	5.36821e+07	5.02081e+07	1.02171e+08	8.93439e+07	9.16393e+07	1.48654e+07	1.56579e+07	1.70091e+07	3.47737e+07	3.36605e+07	3.70272e+07	9.24103e+07	8.98904e+07	8.57215e+07	3.49746e+07	3.61724e+07	3.13832e+07	5.10186e+07	4.9266e+07	4.83374e+07	1.94363e+07	1.8721e+07	1.66387e+07
HMDB06009;HMDB0006009;				Butanoic acid, 4-[(3-aminopropyl)amino]-;	150153	isoputreanine	-0.87	7.91145e+09	13	37	22	DDA for preferred ion	7.6307e+07	7.75788e+07	6.74749e+07	1.90363e+09	1.06991e+09	1.02752e+09	1.46883e+08	1.66953e+08	1.08751e+08	4.3352e+09	4.45945e+09	3.65339e+09	1.88605e+09	1.6307e+09	1.59639e+09	9.12296e+08	8.62268e+08	9.65589e+08	1.06361e+08	1.44316e+08	1.20458e+08	1.86044e+08	2.40695e+08	2.26057e+08	2.23472e+08	2.23017e+08	2.64709e+08
HMDB33609;HMDB0033609;				Furan, 2-pentadecyl-;	157688	2-pentadecylfuran	-3.06	3.08995e+07	12	26	23	DDA for preferred ion	7.32892e+06	7.54479e+06	8.78412e+06	9.38545e+06	6.23819e+06	7.15325e+06	5.26818e+06	6.01768e+06	6.93223e+06	2.68604e+06	2.10465e+06	2.98186e+06	1.20111e+07	1.1751e+07	1.10411e+07	5.50437e+06	6.389e+06	5.49197e+06	6.22527e+06	5.076e+06	5.68333e+06	1.19632e+07	1.17993e+07	1.33488e+07	4.26267e+06	3.645e+06	4.44166e+06
HMDB41817;HMDB0041817;				7-amino-5-(2-chlorophenyl)-3H-1,4-benzodiazepin-2-ol;	163665	7-aminoclonazepam	-3.21	6.00304e+07	5	19	19	DDA for preferred ion	1.34748e+06	1.37185e+06	1.36488e+06	1.88977e+06	1.6527e+06	1.60137e+06	1.08663e+06	1.05304e+06	974078	160729	159603	158840	141963	168607	161813	125867	107603	103183	89534.1	87293	88664.2	78306.6	86529.6	81757.9	668675	491286	433718
HMDB06762;HMDB0006762;	C05487;		27832;	Pregn-5-en-20-one,3,17,21-trihydroxy-, (3β)-;	167253	17,21-dihydroxypregnenolone	-0.73	5.07609e+06	10	20	19	DDA for preferred ion	5.45721e+06	5.82493e+06	5.10411e+06	806885	316941	373465	384516	338725	325983	311979	278288	424478	533014	329400	484203	162264	161192	301992	451795	518476	490728	196364	147612	228972	339254	331556	347332	Benzenoids	Phenols	1-hydroxy-2-unsubstituted benzenoids
	C10136;		3456;	2-Dodecanone, 12-[(2S,5R,6R)-5-hydroxy-6-methyl-2-piperidinyl]-;	167832	(-)-cassine	-0.75	9.58946e+06	12	20	20	DDA for preferred ion	2.00464e+06	1.63364e+06	1.90568e+06	1.78897e+06	1.86949e+06	1.30803e+06	1.53271e+06	1.55056e+06	2.30487e+06	1.27483e+06	1.31838e+06	1.93727e+06	2.04369e+06	1.61711e+06	2.69195e+06	1.61193e+06	1.7803e+06	1.12303e+06	1.70036e+06	1.5076e+06	2.02375e+06	1.71111e+06	1.90456e+06	1.335e+06	1.76715e+06	1.47776e+06	1.57154e+06	Lipids and lipid-like molecules	Fatty Acyls	Fatty acid esters
HMDB29171;HMDB0029171;				2-Furanacetic acid;	168429	tetrahydro-5-oxo-2-furanacetic acid	-2.12	1.3259e+08	13	51	20	DDA for preferred ion	4.15448e+07	4.38322e+07	4.04765e+07	6.6413e+07	6.66643e+07	6.33795e+07	4.65072e+07	5.29241e+07	3.59756e+07	2.12153e+07	1.70562e+07	1.31203e+07	1.43949e+07	1.28216e+07	1.26966e+07	7.41648e+06	6.15207e+06	8.26684e+06	5.20657e+07	6.45743e+07	4.74935e+07	1.45025e+07	9.77638e+06	1.46926e+07	1.67218e+07	2.26926e+07	1.7176e+07	Organoheterocyclic compounds	Pyrans	Pyranones and derivatives
				5,10-Dihydro-11H-dibenzo[b,e][1,4]diazepin-11-one;	174318	5,10-dihydro-11h-dibenzo[b,e][1,4]diazepin-11-one	-3.76	5.64111e+09	13	17	16	DDA for preferred ion	2.25957e+09	2.24132e+09	2.30421e+09	4.80968e+09	5.03711e+09	4.9363e+09	3.96764e+08	4.01328e+08	3.71798e+08	828639	827999	671716	499456	605642	590824	1.5856e+09	1.47615e+09	1.59984e+09	318775	346847	307915	417168	512042	335997	4.5716e+06	4.46842e+06	3.43571e+06
HMDB02802;HMDB0002802;	C00762;D07749;		16962;	Pregn-4-ene-3,11,20-trione, 17,21-dihydroxy-;	193441	cortisone	-2.44	2.37497e+07	13	23	22	DDA for preferred ion	1.66925e+07	1.65333e+07	1.84057e+07	1.31916e+06	1.21093e+06	1.15631e+06	8.25917e+06	7.1458e+06	7.54377e+06	1.25472e+07	1.22332e+07	1.34771e+07	4.95118e+06	3.9512e+06	4.87726e+06	1.53699e+07	1.48859e+07	1.48328e+07	1.28535e+07	1.22651e+07	1.07207e+07	1.25532e+07	1.13812e+07	1.07505e+07	1.18096e+07	1.05102e+07	8.99912e+06	Lipids and lipid-like molecules	Fatty Acyls	Fatty acid esters
	C15345;		79847;	Androst-5-en-17-ol,3-[(tetrahydro-2H-pyran-2-yl)oxy]-, (3β,17β)-;	193472	androstenediol 3-tetrahydropyranyl ether	-2.21	1.89814e+07	13	22	22	DDA for preferred ion	2.68973e+06	2.68413e+06	2.92484e+06	1.24868e+06	1.96107e+06	1.74529e+06	1.16764e+07	9.70515e+06	1.02235e+07	5.8282e+06	6.07584e+06	7.00481e+06	5.22456e+06	5.59799e+06	5.34303e+06	1.28168e+07	1.29848e+07	1.11705e+07	4.7667e+06	6.79064e+06	5.96213e+06	5.30849e+06	6.88498e+06	4.46433e+06	1.767e+06	2.06677e+06	1.87789e+06	Lipids and lipid-like molecules	Fatty Acyls	Fatty acid esters
	C15346;		79848;	Androstane-3,17-diol, diacetate, (3β,5α,17β)-;	194608	3beta,17beta-diacetoxy-5alpha-androstane	-2.47	1.00945e+07	13	29	22	DDA for other ion	546542	1.04161e+06	663790	1.1856e+06	762016	702902	2.05763e+06	2.73692e+06	2.08336e+06	3.07644e+06	3.24184e+06	2.41008e+06	2.3501e+06	2.42301e+06	1.13013e+06	1.76271e+06	2.23869e+06	1.70192e+06	1.81548e+06	1.53741e+06	4.04992e+06	3.81561e+06	4.0436e+06	2.63692e+06	1.36527e+06	1.32336e+06	1.17071e+06
HMDB39802;HMDB0039802;				5-Nitro-3-phenyl-1-trityl-1H-indazole;	198960	1-(2-furyl)-1-butanone	-0.68	3.296e+08	13	26	23	DDA for preferred ion	1.46073e+06	1.7352e+06	1.53243e+06	2.11292e+06	2.30489e+06	2.35369e+06	2.67902e+06	2.57199e+06	2.15308e+06	6.54933e+07	6.15284e+07	5.59055e+07	4.70042e+07	4.71031e+07	4.22629e+07	1.44348e+06	1.71532e+06	1.96033e+06	7.34361e+07	6.14564e+07	5.57375e+07	1.27688e+06	1.2987e+06	1.46992e+06	3.08986e+07	2.33103e+07	2.43073e+07
	C14930;		79455;	Androsta-3,5-diene-7,17-dione, 3-methoxy-;	202914	3-methoxyandrosta-3,5-diene-7,17-dione	-2.05	7.1464e+06	5	23	16	DDA for preferred ion	392133	360866	351375	511819	478284	447114	2.69607e+06	2.48254e+06	2.60986e+06	959659	892939	708306	853018	1.037e+06	828791	323065	253908	282483	1.23185e+06	1.22521e+06	1.32315e+06	670057	728189	437078	2.1844e+06	1.53763e+06	1.77966e+06
HMDB11173;HMDB28842;HMDB0011173;HMDB0028842;				7-Benzyl-2,7-diazaspiro[4.5]decane;	227827	glycyl-4-hydroxyproline	-2.27	1.0689e+08	13	23	13	DDA for preferred ion	4.95043e+07	4.56029e+07	5.02368e+07	4.2655e+07	3.43579e+07	3.91066e+07	4.9251e+07	5.54928e+07	5.47434e+07	5.01438e+07	5.12222e+07	5.4051e+07	5.47031e+07	6.15228e+07	5.42489e+07	5.42145e+07	5.56426e+07	5.72536e+07	4.71187e+07	4.74861e+07	5.15344e+07	4.59649e+07	4.67845e+07	4.60747e+07	3.41522e+07	3.57051e+07	3.96664e+07	Organic acids and derivatives	Carboxylic acids and derivatives	Amino acids, peptides, and analogues
				4-(Allyloxy)-2(1H)-quinolinone;	304290	4-(allyloxy)-1,2-dihydroquinolin-2-one	-2.32	1.28218e+08	13	23	22	DDA for preferred ion	1.27941e+07	1.44624e+07	1.15451e+07	1.03982e+07	8.66263e+06	9.75838e+06	1.23316e+07	1.09697e+07	8.6154e+06	2.81034e+06	2.58193e+06	2.33988e+06	8.18139e+06	7.4794e+06	7.05153e+06	1.8237e+06	1.68856e+06	1.32091e+06	5.535e+07	5.45489e+07	4.66421e+07	9.31397e+06	8.17955e+06	7.7169e+06	4.9352e+07	4.089e+07	3.51553e+07
HMDB13272;HMDB0013272;			74441;	N-Dodecanoylglycine;	307040	n-lauroylglycine	-2.58	4.33156e+07	13	24	24	DDA for preferred ion	728768	565705	513820	728304	761863	849234	568842	477948	488814	155841	195494	154846	138148	148391	172667	92761	85241.7	103920	72390.8	113832	124830	110647	110378	115374	96133.7	86908	91196.6
HMDB0041947;				N-{3-[(4-Acetamidobutyl)amino]propyl}acetamide;	345328	n-{3-[(4-acetamidobutyl)amino]propyl}acetamide	-0.7	2.13641e+07	13	33	24	DDA for preferred ion	1.40428e+07	7.87528e+06	1.05258e+07	1.5023e+07	3.27828e+07	2.07483e+07	1.07108e+06	2.36817e+06	1.93437e+06	1.43024e+07	8.82427e+06	8.17893e+06	1.60055e+06	604122	1.22973e+06	6.633e+06	6.86572e+06	6.76073e+06	2.46003e+06	2.70729e+06	2.20439e+06	1.90544e+06	1.18149e+06	823883	5.69643e+06	4.0318e+06	4.17665e+06	Organic acids and derivatives	Carboxylic acids and derivatives	Amino acids, peptides, and analogues
	C10284;		3925;	1H-Pyrrolizine-1,2-diol, 2,3,5,7a-tetrahydro-7-(hydroxymethyl)-, (1S,2R,7aR)-;	349365	crotanecine	-2.87	9.01504e+06	5	34	21	DDA for preferred ion	86614.9	88728.5	81084.9	154383	145335	128371	82731.1	76991.9	83456	108881	103250	142043	80874.9	80096.7	74117.4	388401	409631	437193	492426	776731	1.14067e+06	330101	454330	577053	1.02011e+06	524373	727036
		LMFA01100018;	63776;	1-Benzyl-5-nitro-1H-imidazole;	362214	1785113	-3.67	9.33008e+08	13	25	21	DDA for preferred ion	1.3384e+08	1.32753e+08	1.37774e+08	9.8858e+07	1.87763e+08	2.30079e+08	2.25872e+08	2.62217e+08	2.82517e+08	8.00876e+07	8.84753e+07	7.38754e+07	9.23544e+07	1.0867e+08	1.09947e+08	3.84953e+08	3.49194e+08	3.42387e+08	1.27006e+08	1.19667e+08	2.44337e+08	1.34342e+08	1.21473e+08	2.29787e+08	1.91525e+08	3.54202e+08	1.71223e+08
HMDB03357;HMDB0003357;	C00437;		16543;57805;	L-Ornithine, N2-acetyl-;	388369	n~2~-acetyl-l-ornithine	-2.22	2.36007e+07	12	21	13	DDA for preferred ion	3.75163e+06	3.68354e+06	2.79958e+06	8.084e+06	4.58846e+06	4.39624e+06	1.1866e+07	1.40039e+07	1.39741e+07	9.33292e+06	1.048e+07	1.00692e+07	7.7075e+06	6.15754e+06	6.62071e+06	3.13177e+06	2.82493e+06	3.74946e+06	9.52563e+06	1.1524e+07	1.14704e+07	1.07795e+07	9.33365e+06	8.27592e+06	9.6391e+06	8.56041e+06	9.18883e+06	Organic acids and derivatives	Carboxylic acids and derivatives	Amino acids, peptides, and analogues
	C01109;		16747;57879;	L-Glutamine, 4-methylene-;	388518	4-methyleneglutamine	-1.97	6.75746e+07	13	25	9	DDA for preferred ion	2.18901e+07	2.63859e+07	2.33802e+07	8.53295e+07	6.20769e+07	6.6849e+07	3.7796e+07	3.64182e+07	2.69809e+07	2.50115e+07	2.34277e+07	2.72263e+07	1.60702e+07	1.35145e+07	1.68859e+07	1.39637e+07	1.59917e+07	1.36099e+07	2.1598e+07	1.89236e+07	2.43007e+07	2.00057e+07	2.11462e+07	1.73541e+07	3.11662e+07	3.07522e+07	2.71187e+07
HMDB00032;	C01164;	LMST01010069;	17759;	Cholesta-5,7-dien-3-ol, (3β)-;	388534	7-dehydrocholesterol	-0.86	4.93999e+07	8	25	25	DDA for preferred ion	4.41768e+06	2.60751e+06	3.12381e+06	3.9871e+06	3.83063e+06	2.74795e+06	2.69457e+06	2.76168e+06	2.85135e+06	8.436e+06	9.80003e+06	6.55083e+06	5.97836e+06	6.05367e+06	4.25036e+06	3.4927e+06	8.18377e+06	9.61886e+06	7.55409e+06	5.53205e+06	6.18446e+06	9.03251e+06	8.45208e+06	1.04727e+07	8.05299e+06	7.07215e+06	6.79211e+06	Lipids and lipid-like molecules	Fatty Acyls	Fatty acid esters
HMDB60173;HMDB0060173;	C01210;		16463;	Ethanol, 2-(methylamino)-, dihydrogenphosphate (ester);	388545	n-methylethanolamine phosphate	-2.17	1.32541e+09	13	43	10	DDA for preferred ion	2.91008e+08	3.01584e+08	3.12648e+08	2.6054e+08	2.03104e+08	2.0853e+08	2.07087e+08	2.32792e+08	2.41778e+08	1.88869e+08	1.97204e+08	1.93558e+08	2.74841e+08	2.88998e+08	2.51936e+08	4.54448e+08	4.86898e+08	4.18237e+08	1.56261e+08	1.62434e+08	1.60633e+08	1.97319e+08	1.94343e+08	1.51911e+08	1.15368e+08	9.96919e+07	1.152e+08	Lipids and lipid-like molecules	Fatty Acyls	Fatty acid esters
HMDB01325;HMDB0001325;	C03793;			Methanaminium, N-[(5S)-5-amino-5-carboxypentyl]-N,N-dimethyl-, inner salt;	389120	n6,n6,n6-trimethyl-l-lysine	-2.28	1.2729e+08	13	20	10	DDA for preferred ion	2.13867e+07	2.03225e+07	1.89541e+07	9.29218e+07	6.28196e+07	5.79745e+07	3.61462e+07	4.21124e+07	3.33157e+07	2.54499e+07	2.27685e+07	2.34506e+07	2.31855e+07	2.10889e+07	2.08584e+07	2.75931e+07	2.61845e+07	2.56699e+07	2.10648e+07	2.1127e+07	1.88574e+07	1.26879e+07	1.56874e+07	1.50336e+07	2.55508e+07	2.68088e+07	2.60238e+07
HMDB59611;HMDB0059611;	C03901;		17195;58047;	3-Thiomorpholinecarboxylic acid;	389150	3-thiomorpholinecarboxylic acid	-2.17	2.13379e+08	13	54	23	DDA for preferred ion	1.02174e+08	7.69716e+07	5.9913e+07	7.98879e+07	3.24598e+07	3.04873e+07	1.04269e+08	3.29643e+08	1.07874e+08	1.73595e+08	3.11895e+08	1.80018e+08	2.58927e+08	1.7359e+08	2.4433e+08	8.04146e+07	9.26591e+07	8.58285e+07	1.58154e+08	1.41847e+08	1.35131e+08	9.91552e+07	1.04292e+08	7.90239e+07	7.54601e+07	5.73644e+07	8.66504e+07	Benzenoids	Benzene and substituted derivatives	Anilides
	C04840;		18134;	Cholest-7-ene-4-carboxylic acid, 3-hydroxy-4-methyl-, (3β,4α,5α)-;	389424	3beta-hydroxy-4beta-methyl-5alpha-cholest-7-ene-4alpha-carboxylic acid	-2.35	6.82931e+08	13	17	16	DDA for preferred ion	2.18563e+07	2.15813e+07	2.37917e+07	2.49765e+07	2.05e+07	2.07856e+07	1.16121e+08	1.09819e+08	1.03889e+08	5.71945e+07	5.41182e+07	5.91631e+07	1.24389e+08	1.11802e+08	1.1788e+08	1.78639e+08	1.73948e+08	1.71277e+08	2.48252e+08	2.39784e+08	2.1112e+08	2.48845e+08	2.15376e+08	2.12855e+08	1.06824e+08	9.9838e+07	8.9051e+07
HMDB06779;HMDB0006779;	C05579;		27406;	1H-Indole-5,6-dione;	389600	indole-5,6-quinone	-2.33	5.25381e+07	13	24	24	DDA for preferred ion	1.49732e+07	1.57474e+07	1.16695e+07	9.73202e+06	6.98511e+06	8.93682e+06	1.36611e+07	1.74187e+07	1.50126e+07	1.26769e+07	1.43574e+07	1.50961e+07	9.20502e+06	6.70821e+06	7.79915e+06	4.6109e+06	5.67825e+06	7.14273e+06	1.00093e+07	9.90037e+06	1.2536e+07	2.64319e+07	2.19057e+07	2.24316e+07	1.55142e+07	1.25298e+07	1.03555e+07	Lipids and lipid-like molecules	Steroids and steroid derivatives	Cholestane steroids
HMDB35400;HMDB0035400;	C08464;		9699;	1-Tridecene-3,5,7,9,11-pentayne;	390227	1-tridecen-3,5,7,9,11-pentayne	-4.21	7.09399e+07	11	22	18	DDA for preferred ion	347580	388385	333094	5.04525e+06	6.02176e+06	5.61302e+06	348214	378102	384773	363278	330236	363897	336020	335139	333526	162267	177055	155832	161242	134116	154866	171687	173872	180086	194049	227330	182087
	C09019;		583;	Ethanone, 1-(19,21-epoxyaspidospermidin-1-yl)-;	390539	aspidospermidine, 1-acetyl-19,21-epoxy-	-1.87	3.93619e+06	8	15	12	DDA for preferred ion	112242	367982	133267	122559	120294	217014	239301	120956	122924	317198	277082	137328	113256	108075	321374	284878	168769	222472	126251	184870	349031	125492	275474	156015	201241	98537.7	133185	Benzenoids	Benzene and substituted derivatives	Benzoyl derivatives
	C09169;		8269;	Acetic acid, 2-hydroxy-, (3aS,4R,5S,6S,8R,9R,9aR,10S)-6-ethenyldecahydro-5-hydroxy-4,6,9,10-tetramethyl-1-oxo-3a,9-propano-3aH-cyclopentacycloocten-8-ylester;	390614	(1s,2r,3s,4s,6r,7r,8r,14s)-3-hydroxy-2,4,7,14-tetramethyl-9-oxo-4-vinyltricyclo[5.4.3.0~1,8~]tetradec-6-yl glycolate	0.99	1.14249e+09	13	24	18	DDA for preferred ion	3.7618e+08	4.1607e+08	3.87003e+08	8.45578e+08	7.54764e+08	7.9856e+08	2.10525e+08	2.32015e+08	2.31725e+08	2.12661e+07	2.40864e+07	1.97625e+07	2.40542e+07	1.98187e+07	2.05454e+07	2.51756e+07	2.45497e+07	2.77936e+07	2.95598e+07	2.66721e+07	2.8186e+07	3.53019e+07	2.94977e+07	3.19627e+07	2.64976e+07	2.82262e+07	2.94429e+07	Organic oxygen compounds	Organooxygen compounds	Carbonyl compounds
	C10754;		2820;	7,14-Methano-2H,6H-dipyrido[1,2-a:1',2'-e][1,5]diazocin-6-one, 3,4,7,7a,8,9,10,11,13,14-decahydro-4-hydroxy-, (7R,7aS,14R)-;	391245	(7alpha)-2-hydroxy-5,6-didehydrospartein-10-one	-3.75	1.51917e+07	5	21	14	DDA for preferred ion	392576	466595	507032	606145	512607	631715	602934	643353	508062	255800	244995	242087	242644	259803	233847	91559.1	72363.1	92692.7	72870.2	72348.2	113157	75453.2	76892.8	76248.2	77182.9	74845.5	70034.2	Organic acids and derivatives	Carboxylic acids and derivatives	Amino acids, peptides, and analogues
HMDB0135908;	C12457;		31112;	Hydroxy[4-hydroxy-3-(3-methyl-2-buten-1-yl)phenyl]aceticacid;	391946	3-dimethylallyl-4-hydroxymandelic acid	-3.52	3.70194e+07	11	37	23	DDA for preferred ion	264380	230117	286368	1.32772e+06	1.13618e+06	876960	809253	613951	791749	794079	480478	767804	865693	644245	647854	926523	1.18738e+06	783269	1.39902e+06	1.01593e+06	794424	849347	1.04277e+06	1.10676e+06	979334	762491	935685
HMDB00305;	C00473;D00069;C17276;D06543;	LMPR01090001;	17336;	Retinal;	393012	vitamin a	-2.34	1.56248e+08	13	28	19	DDA for preferred ion	8.87387e+06	8.70872e+06	1.43707e+07	7.83619e+06	6.32288e+06	6.09398e+06	1.88548e+07	1.57311e+07	1.60956e+07	4.64131e+07	4.20838e+07	3.80642e+07	4.39382e+07	3.83277e+07	3.3817e+07	3.77235e+07	4.21434e+07	3.63506e+07	3.68635e+07	4.06599e+07	3.49227e+07	2.33321e+07	2.31728e+07	2.14572e+07	1.69958e+07	1.57706e+07	1.57728e+07	Organoheterocyclic compounds	Azoles	Pyrazoles
HMDB02183;HMDB0002183;	C06429;	LMFA01030185;	28125;	4,7,10,13,16,19-Docosahexaenoic acid,(4Z,7Z,10Z,13Z,16Z,19Z)-;	393183	docosahexaenoic acid	-0.43	1.76778e+08	13	27	24	DDA for preferred ion	1.89592e+07	1.57571e+07	1.33361e+07	1.33474e+07	9.68813e+06	7.45269e+06	7.25003e+07	5.80384e+07	3.38756e+07	2.62301e+07	2.40659e+07	2.25043e+07	4.0141e+07	3.68321e+07	3.23576e+07	7.45493e+07	6.89048e+07	6.1898e+07	2.41939e+07	2.05978e+07	1.98588e+07	3.22144e+07	3.07681e+07	2.78672e+07	1.48722e+07	1.15323e+07	8.30834e+06	Organic acids and derivatives	Carboxylic acids and derivatives	Amino acids, peptides, and analogues
HMDB00207;HMDB0000207;HMDB0000573;	C00712;D02315;	LMFA01030002;	16196;	9-Octadecenoic acid, (9Z)-;	393217	oleic acid	-0.48	3.11635e+08	13	24	19	DDA for preferred ion	6.13613e+07	4.93754e+07	4.88717e+07	7.51265e+07	6.29388e+07	4.86555e+07	2.01433e+08	1.77754e+08	1.24591e+08	1.24141e+07	1.37239e+07	1.23147e+07	2.53842e+07	2.42258e+07	2.59896e+07	1.4448e+08	1.37362e+08	1.18687e+08	1.59319e+07	1.46809e+07	1.45144e+07	1.97183e+07	1.87655e+07	1.87147e+07	1.21714e+07	9.739e+06	8.56815e+06
HMDB01999;HMDB0001999;	C06428;D08061;		28364;	(9Z,12Z,15Z)-9,12,15-Octadecatrienoicacid;	393682	eicosapentanoic acid	-1.77	1.25297e+07	10	25	24	DDA for preferred ion	1.18534e+06	1.00031e+06	1.13058e+06	1.18462e+06	1.05626e+06	861457	587530	642373	1.16157e+06	5.42653e+06	9.94154e+06	5.91906e+06	1.3935e+06	1.74934e+06	1.6902e+06	630163	403266	658585	357234	883675	665900	1.29119e+06	696690	869476	566976	895544	703429	Benzenoids	Benzene and substituted derivatives	Not Available
HMDB11618;HMDB0011618;	C15492;		52075;	Retinol;	394057	13,14-dihydroretinol	-2.14	1.11866e+08	13	35	14	DDA for preferred ion	9.38845e+06	8.48839e+06	1.07142e+07	3.27709e+06	3.62795e+06	3.74553e+06	6.95184e+06	7.4765e+06	6.15543e+06	1.79182e+07	2.12949e+07	2.06059e+07	2.25514e+07	1.94016e+07	2.18363e+07	3.74361e+07	4.34427e+07	3.72905e+07	9.43166e+06	1.08839e+07	1.0114e+07	2.1459e+07	2.38099e+07	1.84538e+07	8.1444e+06	7.0758e+06	6.97869e+06	Organic nitrogen compounds	Organonitrogen compounds	Amines
HMDB10379;HMDB0010379;			64489;	Ethanaminium, 2-[[hydroxy[(2R)-2-hydroxy-3-[(1-oxotetradecyl)oxy]propoxy]phosphinyl]oxy]-N,N,N-trimethyl-, inner salt;	405289	l-alpha-lysophosphatidylcholine	-1.65	3.73406e+09	13	22	22	DDA for preferred ion	3.44633e+08	3.17842e+08	3.34392e+08	7.90171e+07	7.38827e+07	6.96941e+07	1.97263e+08	2.01919e+08	1.79834e+08	5.01092e+08	4.63046e+08	4.95705e+08	1.00474e+09	8.58695e+08	9.18603e+08	6.38516e+08	5.68394e+08	5.60543e+08	9.87172e+08	1.02763e+09	8.75609e+08	9.68334e+08	8.4876e+08	8.1407e+08	1.43229e+09	1.32333e+09	1.15578e+09	Organic acids and derivatives	Organic carbonic acids and derivatives	Organic carbonic acids
HMDB40143;HMDB0040143;				Pyrazine, 2-methoxy-3-methyl-;	453930	2-methoxy-6-methylpyrazine	0.15	8.3414e+07	13	16	15	DDA for preferred ion	4.06559e+07	3.23236e+07	4.33844e+07	6.15985e+07	7.33255e+07	5.99592e+07	1.31182e+06	1.97301e+06	1.81615e+06	1.30885e+06	1.09618e+06	1.34323e+06	324863	339596	1.20169e+06	3.02917e+07	2.96599e+07	3.30211e+07	1.8828e+06	2.12569e+06	192822	2.02846e+06	2.12326e+06	1.84597e+06	2.56252e+06	2.16207e+06	495655
HMDB40237;HMDB0040237;				3(2H)-Thiophenone,dihydro-2-methoxy-2-methyl-;	458725	2-methoxy-2-methyldihydro-3(2h)-thiophenone	-2.58	1.45664e+07	11	21	20	DDA for preferred ion	2.36638e+06	2.75446e+06	1.0687e+06	1.69132e+07	5.59611e+06	6.23862e+06	2.95192e+06	2.82359e+06	1.05694e+06	733268	154425	180500	602955	219966	193264	878202	1.00065e+06	912093	956257	915987	1.03125e+06	1.0448e+06	712068	1.10288e+06	781020	826190	579464
HMDB59696;HMDB0059696;			89475;	Naphthalene, 1,2,3,4-tetrahydro-1,5,7-trimethyl-;	461407	1,5,7-trimethyltetralin	-2.25	3.34528e+07	12	32	23	DDA for preferred ion	1.25244e+06	1.67122e+06	3.09722e+06	799176	903448	839410	1.68535e+06	1.40438e+06	3.13399e+06	7.60057e+06	6.12551e+06	3.40946e+06	3.55786e+06	3.8779e+06	8.8616e+06	1.43655e+07	1.54891e+07	1.06101e+07	2.45176e+06	1.68525e+06	3.1836e+06	1.87632e+06	3.3907e+06	2.71815e+06	1.79636e+06	2.49012e+06	1.8084e+06
HMDB38183;HMDB0038183;				Thiophene, 3-(4-methyl-3-penten-1-yl)-;	492107	3-(4-methyl-3-pentenyl)thiophene	1.6	7.72856e+07	9	27	23	DDA for preferred ion	1.69643e+07	3.69367e+06	3.37878e+06	2.50569e+07	3.8385e+06	3.16849e+06	4.34594e+06	2.74526e+06	2.53087e+06	2.30315e+06	1.91737e+06	394753	2.99326e+06	1.52221e+06	1.65742e+06	2.80663e+07	2.63776e+07	2.55536e+07	5.8422e+07	6.38248e+07	5.19732e+07	4.56225e+07	4.69303e+07	4.12137e+07	4.74805e+07	4.26858e+07	3.67942e+07
				4(3H)-Pyrimidinone,2-methyl-6-phenyl-;	525141	2-methyl-6-phenylpyrimidin-4-ol	-2.04	7.50771e+09	13	24	23	DDA for preferred ion	3.37013e+09	3.36455e+09	3.4186e+09	6.86798e+09	7.26023e+09	7.03959e+09	5.55784e+08	5.66348e+08	5.48809e+08	2.02563e+06	1.91296e+06	1.78558e+06	2.10963e+06	1.94326e+06	1.81016e+06	2.20902e+09	2.03608e+09	2.19358e+09	3.15252e+06	2.79769e+06	2.69737e+06	2.11084e+06	2.41217e+06	2.62271e+06	6.56224e+06	7.12734e+06	5.54593e+06	Benzenoids	Phenols	Benzenediols
				4-[(Dimethylamino)methylene]-5-phenyl-2,4-dihydro-3H-pyrazol-3-one;	531977	4-[(dimethylamino)methylene]-5-phenyl-2,4-dihydro-3h-pyrazol-3-one	-1.59	1.10291e+09	13	23	22	DDA for preferred ion	1.83291e+08	1.96617e+08	1.72351e+08	2.51366e+08	2.54418e+08	2.64044e+08	4.89291e+07	4.69134e+07	3.64292e+07	863072	782824	944650	853691	754940	823897	4.04574e+08	3.88745e+08	3.9129e+08	501944	476959	480585	487304	471250	489460	832606	835222	866835	Lipids and lipid-like molecules	Fatty Acyls	Fatty acid esters
HMDB0000086	D07349;		16870;	Ethanaminium, 2-[[[(2R)-2,3-dihydroxypropoxy]hydroxyphosphinyl]oxy]-N,N,N-trimethyl-, inner salt;	571409	l-alpha-glycerylphosphorylcholine	-2.76	1.86527e+09	13	24	12	DDA for preferred ion	4.54384e+08	4.39296e+08	4.26312e+08	5.55075e+07	4.99403e+07	4.47788e+07	2.61183e+08	2.38501e+08	2.86851e+08	8.72593e+08	9.82473e+08	8.68696e+08	6.1223e+08	6.67495e+08	5.87809e+08	9.83973e+08	1.28142e+09	9.20849e+08	4.83037e+08	5.33582e+08	5.36632e+08	5.63341e+08	6.16445e+08	5.21448e+08	4.9263e+08	4.85855e+08	5.11248e+08
HMDB11621;HMDB0011621;			68616;	N-Cinnamylglycine;	618829	cinnamoyl glycine	-2.29	9.68634e+06	9	29	23	DDA for preferred ion	194107	217351	223342	245142	262780	196148	2.06049e+06	2.33734e+06	1.99193e+06	1.1503e+06	963597	1.01e+06	1.68755e+06	1.56067e+06	1.85011e+06	1.17277e+06	754115	585218	3.75381e+06	3.35549e+06	3.34375e+06	1.84396e+06	2.46265e+06	2.32755e+06	309645	194766	304331	Nucleosides, nucleotides, and analogues	Glycinamide ribonucleotides	Not Available
				(1S)-4,7,7-Trimethyl-3-oxo-2-oxabicyclo[2.2.1]heptane-1-carboxylic acid;	628285	(-)-camphanic acid	-3.93	1.76042e+07	13	22	21	DDA for preferred ion	3.93304e+06	3.59495e+06	3.33609e+06	1.46547e+07	1.45505e+07	1.26859e+07	2.63568e+06	1.95005e+06	1.53983e+06	1.71684e+06	1.92932e+06	1.60882e+06	3.29244e+06	3.41059e+06	3.03683e+06	2.34856e+06	2.38675e+06	1.8501e+06	6.15109e+06	6.31154e+06	5.43016e+06	1.21844e+06	1.06816e+06	853162	1.08271e+06	823668	588696	Organoheterocyclic compounds	Pyridines and derivatives	Hydropyridines
				5-Methyl-N-(3-pyridinylmethyl)-1,2-oxazol-3-amine;	2008752	5-methyl-n-(pyridin-3-ylmethyl)isoxazol-3-amine	-2.22	4.62683e+08	13	22	21	DDA for preferred ion	858085	886205	895160	1.15522e+06	1.06855e+06	1.06289e+06	715188	650099	558027	256871	253273	249684	345049	296244	279547	265674	274564	235269	302652	307143	289876	274492	272468	266261	230120	230873	216732
HMDB11149;HMDB0011149;			75216;	Ethanaminium, 2-[[hydroxy[(2R)-2-hydroxy-3-(octadecyloxy)propoxy]phosphinyl]oxy]-N,N,N-trimethyl-, inner salt;	2015318	lyso-paf c-18	-1.98	1.06743e+09	13	17	16	DDA for preferred ion	1.16667e+08	1.30681e+08	1.16258e+08	4.77085e+07	4.61831e+07	4.31207e+07	7.56673e+07	9.7803e+07	9.17881e+07	2.92665e+08	2.60533e+08	2.81522e+08	3.78659e+08	3.04929e+08	3.21489e+08	4.93575e+08	6.38523e+08	5.84994e+08	2.09305e+08	1.8602e+08	1.7195e+08	1.36414e+08	1.71885e+08	1.71048e+08	2.43305e+08	1.86629e+08	1.78102e+08
				Pyridazine, 3-methyl-5-phenyl-;	2018586	3-methyl-5-phenylpyridazine	-1.79	9.181e+07	13	18	16	DDA for preferred ion	3.27921e+07	2.82271e+07	3.1874e+07	7.73339e+07	7.16002e+07	6.8936e+07	4.61366e+06	4.58473e+06	4.51612e+06	425157	440516	440844	418575	478943	467246	2.22265e+07	2.23795e+07	2.38812e+07	269337	339674	264309	387966	337739	280309	266004	321868	251436	Organoheterocyclic compounds	Pteridines and derivatives	Pterins and derivatives
				2,5-Pyrrolidinedione, 1-(4-methyl-2-pyridinyl)-;	2019460	1-(4-methyl-2-pyridyl)pyrrolidine-2,5-dione	0.17	1.28034e+07	8	28	25	DDA for preferred ion	2.04657e+06	1.80636e+06	1.81359e+06	1.13922e+07	9.67176e+06	1.02828e+07	5.0036e+06	4.64213e+06	3.60288e+06	489766	407154	376252	372695	407413	351580	1.48899e+06	1.13032e+06	2.37814e+06	290798	417073	381292	235545	324870	257093	370154	273048	367132	Lipids and lipid-like molecules	Prenol lipids	Retinoids
				2-[5-(4-Chlorophenyl)-2-(trifluoromethyl)-3-furyl]-5-(2-furyl)-1,3,4-oxadiazole;	2022632	2-[5-(4-chlorophenyl)-2-(trifluoromethyl)-3-furyl]-5-(2-furyl)-1,3,4-oxadiazole	-1.69	6.54839e+08	13	33	18	DDA for preferred ion	1.95121e+08	2.05847e+08	1.76954e+08	2.78657e+08	1.57023e+08	1.26918e+08	2.25937e+08	2.82178e+08	2.17253e+08	2.44244e+08	1.99179e+08	2.25174e+08	1.99673e+08	2.1099e+08	1.33361e+08	1.88352e+08	2.35288e+08	1.87466e+08	2.84419e+08	3.34517e+08	2.72772e+08	2.49287e+08	2.55339e+08	2.41621e+08	2.39129e+08	1.90911e+08	2.40153e+08	Organoheterocyclic compounds	Benzodiazepines	1,4-benzodiazepines
				Pyrimidine, 4-methyl-5-phenoxy-6-(1-piperidinyl)-2-(trifluoromethyl)-;	2027297	4-methyl-5-phenoxy-6-piperidino-2-(trifluoromethyl)pyrimidine	4.27	2.49476e+09	13	25	25	DDA for preferred ion	1.30448e+06	1.52885e+06	1.26468e+06	1.88625e+08	1.59513e+08	1.57157e+08	987067	1.06673e+06	1.08132e+06	341179	305981	306225	354311	351605	348848	544453	590133	459532	172685	158553	174562	6.42343e+08	6.13634e+08	5.81601e+08	2.46937e+09	1.82402e+09	1.73362e+09	Organoheterocyclic compounds	Benzodiazepines	1,4-benzodiazepines
				Methanone, [4-(1H-indol-4-yl)-1-piperazinyl]-2-thienyl-;	2081311	[4-(1h-indol-4-yl)piperazino](2-thienyl)methanone	-2.83	2.55301e+08	13	21	21	DDA for preferred ion	1.41565e+07	1.33222e+07	1.02405e+07	3.66641e+06	2.73069e+06	3.28729e+06	6.89587e+06	5.5763e+06	6.63227e+06	3.28608e+07	2.80952e+07	2.69049e+07	297448	288279	275068	9.41599e+06	7.36959e+06	7.70962e+06	2.65886e+07	2.85964e+07	2.31552e+07	5.27507e+07	4.70675e+07	4.66217e+07	156726	130084	134423
				3-{[4-(2-Ethoxy-2-oxoethyl)-1,3-thiazol-2-yl]carbamoyl}-2-pyrazinecarboxylicacid;	2090194	3-({[4-(2-ethoxy-2-oxoethyl)-1,3-thiazol-2-yl]amino}carbonyl)-2-pyrazinecarboxylic acid	4.62	5.67358e+08	13	15	7	DDA for preferred ion	3.33625e+08	2.9978e+08	2.75726e+08	2.17415e+08	1.84223e+08	1.95135e+08	3.04723e+08	3.18042e+08	3.18372e+08	3.34611e+08	3.54433e+08	3.54821e+08	3.2913e+08	3.86985e+08	3.7893e+08	3.14629e+08	2.92549e+08	2.91855e+08	3.18522e+08	3.51156e+08	3.51164e+08	3.13383e+08	3.1693e+08	3.08998e+08	2.77991e+08	2.96402e+08	2.99626e+08	Lipids and lipid-like molecules	Steroids and steroid derivatives	Cholestane steroids
				Thiazolo[3,2-a]benzimidazol-3(2H)-one,2-[(5-methyl-2-furanyl)methylene]-;	2095411	2-[(5-methyl-2-furyl)methylene][1,3]thiazolo[3,2-a]benzimidazol-3(2h)-one	-2.62	9.59817e+06	6	26	22	DDA for preferred ion	493841	529793	525058	757780	693297	833160	465588	494412	457834	440199	375275	502809	383768	383545	380932	404991	596611	640337	324809	391541	287154	523142	472645	527318	143090	168401	150218	Lipids and lipid-like molecules	Fatty Acyls	Fatty acids and conjugates
				Furo[3,2-d]pyrimidine-2,4(1H,3H)-dione, 6-methyl-1-(2-methylphenyl)-3-propyl-;	2101450	6-methyl-1-(2-methylphenyl)-3-propylfuro[3,2-d]pyrimidine-2,4(1h,3h)-dione	-2.79	9.65767e+08	13	18	18	DDA for preferred ion	8.28037e+07	8.43285e+07	8.49793e+07	4.45067e+07	4.25937e+07	4.14067e+07	1.85675e+08	1.75055e+08	1.55924e+08	4.84816e+07	4.92454e+07	4.94008e+07	1.71492e+08	1.60833e+08	1.7162e+08	1.15901e+08	1.06756e+08	1.18758e+08	1.36235e+08	1.26882e+08	1.28528e+08	7.73341e+07	7.17063e+07	6.69089e+07	2.22455e+08	2.20304e+08	1.79208e+08	Organoheterocyclic compounds	Piperazinoazepines	Not Available
				Acetic acid, 2-[2-[[6-methoxy-2-(4-morpholinyl)-3-pyridinyl]amino]-2-oxoethoxy]-;	2104515	2-{2-[(6-methoxy-2-morpholinopyridin-3-yl)amino]-2-oxoethoxy}acetic acid	4.92	8.70051e+07	13	35	22	DDA for preferred ion	183029	166720	122321	164031	144066	175064	722640	313094	131970	100165	110436	108462	101554	111172	103586	116424	119845	99031.5	170939	101934	96814.4	2.5992e+07	2.32713e+07	2.29744e+07	1.028e+06	1.16268e+06	655378	Lipids and lipid-like molecules	Fatty Acyls	Fatty acid esters
HMDB35473;HMDB0035473;				16-Heptadecyne-1,2,4-triol;	2283375	16-heptadecyne-1,2,4-triol	-2.33	4.00912e+07	13	21	21	DDA for preferred ion	4.05577e+06	9.91755e+06	1.05029e+07	3.68108e+06	3.573e+06	2.29556e+06	8.09851e+06	5.11397e+06	3.54612e+06	1.33409e+07	1.06237e+07	1.35237e+07	1.38716e+07	8.3203e+06	1.08327e+07	6.56759e+06	6.37994e+06	5.62896e+06	1.34223e+07	8.99579e+06	1.02271e+07	1.96556e+07	1.29259e+07	2.43962e+07	2.53959e+07	2.47193e+07	1.83569e+07
HMDB00350;HMDB0000350;			89182;	3-Hydroxydecanedioate;	2285525	3-hydroxysebacic acid	-1.97	4.94594e+06	13	25	24	DDA for preferred ion	252919	204205	35013.5	733641	689043	713576	293081	394555	292034	258363	364166	200594	112091	133542	138095	111638	133398	68529	557124	448079	382273	120494	76407.5	107611	249129	257039	135773
HMDB32418;HMDB0032418;				Butanoic acid, 2-(4-methyl-5-thiazolyl)ethyl ester;	2289906	27mc9q333f	-2.07	1.71193e+08	13	23	21	DDA for preferred ion	7.45505e+07	7.98739e+07	5.58425e+07	4.63301e+07	3.86887e+07	3.94615e+07	9.72989e+07	8.67094e+07	7.87131e+07	2.46107e+06	2.53605e+06	2.24408e+06	975277	212761	1.01709e+06	790223	250515	1.57501e+06	1.18001e+06	751740	247054	1.15556e+06	300332	262953	6.14926e+07	5.06029e+07	4.06186e+07	Lipids and lipid-like molecules	Fatty Acyls	Fatty acid esters
HMDB29226;HMDB0029226;				5-(4-Hydroxy-3-methoxybenzyl)dihydro-2(3H)-furanone;	2293832	5-(4-hydroxy-3-methoxybenzyl)dihydro-2(3h)-furanone	-2.68	2.321e+08	12	36	23	DDA for preferred ion	548166	731701	507985	9.00368e+06	8.79253e+06	7.9971e+06	4.61069e+06	3.83822e+06	4.63383e+06	1.76427e+06	1.91475e+06	1.8213e+06	4.09137e+06	2.99104e+06	3.3097e+06	3.92248e+06	3.01603e+06	3.51092e+06	4.25408e+06	4.01201e+06	3.23943e+06	2.45651e+06	1.77728e+06	2.02099e+06	1.0972e+06	1.36233e+06	822360	Lipids and lipid-like molecules	Fatty Acyls	Fatty acids and conjugates
		LMFA08020048;	85253;	N-(2-Hydroxyethyl)icosanamide;	3015157	arachidoyl ethanolamide	-1.25	7.4671e+06	11	30	23	DDA for preferred ion	485043	503443	641654	512584	464786	763591	1.05553e+06	875993	510231	605093	679936	556785	877036	1.10301e+06	813195	1.3594e+06	750628	807695	395841	1.16778e+06	693212	636947	644954	523037	1.4753e+06	883977	517467	Benzenoids	Benzene and substituted derivatives	Not Available
HMDB28923;HMDB0028923;				L-Leucyl-L-arginine;	3027543	leu-arg	-1.85	5.26061e+07	11	48	25	DDA for preferred ion	6.41205e+06	8.33032e+06	5.23849e+06	1.34227e+07	2.54812e+06	4.08231e+06	8.75928e+06	6.26645e+06	8.99138e+06	3.25539e+06	1.48843e+06	732469	1.82943e+06	635598	947960	4.81453e+06	6.25189e+06	5.53453e+06	4.05563e+06	4.01523e+06	3.91909e+06	1.91554e+06	2.03305e+06	234599	1.66378e+07	1.42447e+07	1.42401e+07	Organic acids and derivatives	Carboxylic acids and derivatives	Amino acids, peptides, and analogues
HMDB00054;	C00486;		16990;	NOT FOUND;	4444055	bilirubin	-0.05	7.93165e+07	13	14	13	DDA for preferred ion	1.41655e+07	1.31357e+07	1.36948e+07	7.03863e+06	6.49009e+06	6.142e+06	2.60102e+07	2.41316e+07	1.84546e+07	6.89697e+06	6.62913e+06	6.23347e+06	1.81103e+07	1.89515e+07	1.79944e+07	1.42614e+07	1.28706e+07	1.23153e+07	1.82488e+07	1.73646e+07	1.55715e+07	1.08698e+07	1.064e+07	8.82905e+06	2.38504e+07	2.1307e+07	1.96281e+07	Lipids and lipid-like molecules	Fatty Acyls	Fatty acid esters
HMDB00673;HMDB0000673;	C01595;D01928;	LMFA01030120;	17351;	9,12-Octadecadienoic acid, (9Z,12Z)-;	4444105	linoleic acid	-0.47	2.27489e+08	13	24	19	DDA for preferred ion	3.43671e+07	3.13296e+07	3.31895e+07	5.03199e+07	4.42986e+07	3.2246e+07	1.9103e+08	1.60674e+08	9.82796e+07	1.93706e+07	1.76723e+07	1.51759e+07	3.05109e+07	3.01009e+07	2.64967e+07	1.38403e+08	1.26283e+08	1.13064e+08	1.55294e+07	1.23173e+07	1.16842e+07	2.0302e+07	1.76827e+07	1.69904e+07	7.69333e+06	6.99664e+06	4.98108e+06	Nucleosides, nucleotides, and analogues	Purine nucleosides	Not Available
HMDB35695;HMDB0035695;	C05918;		28537;	Retinal, 3,4-didehydro-;	4444397	dehydroretinaldehyde	-0.88	6.80052e+07	13	16	15	DDA for preferred ion	1.84585e+06	1.81217e+06	1.77703e+06	3.26544e+06	2.49613e+06	4.70517e+06	2.13339e+06	1.9388e+06	2.1055e+06	2.86733e+06	4.35335e+06	2.31789e+06	2.07098e+06	2.0573e+06	2.93271e+06	1.20839e+07	1.03976e+07	9.07476e+06	2.58813e+06	3.53731e+06	2.88571e+06	9.42075e+06	8.48688e+06	6.98363e+06	7.93661e+06	5.58864e+06	5.86518e+06	Organic acids and derivatives	Carboxylic acids and derivatives	Amino acids, peptides, and analogues
	C06732;		15802;78216;	2-Propenoic acid, 2-amino-3-(1H-indol-3-yl)-, (2Z)-;	4444471	alpha,beta-didehydrotryptophan	-0.86	1.01361e+08	7	21	21	DDA for preferred ion	1.76018e+07	1.43842e+07	2.01408e+07	2.92468e+07	2.98174e+07	2.7881e+07	7.55107e+06	7.49853e+06	5.45465e+06	1.59501e+06	1.57062e+06	1.54278e+06	1.87331e+06	1.84483e+06	1.73256e+06	4.33539e+07	4.50099e+07	4.11998e+07	1.35554e+06	1.25791e+06	962632	1.18036e+06	931823	1.13032e+06	1.23946e+06	1.09476e+06	1.14273e+06
HMDB0030963	C08364;	LMFA01030146;	8638;	9,11,13-Octadecatrienoic acid, (9Z,11E,13Z)-;	4444570	punicic acid	-2.18	6.32047e+07	11	32	22	DDA for preferred ion	4.6537e+06	4.41704e+06	3.66079e+06	6.24477e+06	1.78772e+06	6.34449e+06	2.57792e+06	8.07843e+06	5.26959e+06	5.42798e+06	5.65146e+06	5.05231e+06	5.89163e+06	1.44211e+07	1.60798e+07	8.3675e+06	1.99766e+07	6.3006e+06	1.75033e+07	1.70629e+07	5.91578e+06	1.004e+07	9.96573e+06	1.22587e+07	6.5556e+06	8.39973e+06	5.92647e+06	Benzenoids	Dibenzocycloheptenes	Not Available
HMDB35196;HMDB0035196;	C09209;		5623;	1-(2H3)Methyl-9H-β-carboline;	4444755	harmane	-2.03	1.29478e+08	13	19	19	DDA for preferred ion	4.74012e+07	5.47387e+07	5.08322e+07	1.22195e+08	1.232e+08	1.24944e+08	9.30318e+06	7.9956e+06	7.15353e+06	549242	563909	547868	509777	617836	602680	3.51388e+07	3.13717e+07	3.13303e+07	298068	274031	605909	285452	549534	545884	418729	389613	503832	Organoheterocyclic compounds	Pyridines and derivatives	Bipyridines and oligopyridines
HMDB04666;HMDB0004666;	C13856;		52392;	5,8,11,14-Eicosatetraenoic acid, 2-hydroxy-1-(hydroxymethyl)ethyl ester, (5Z,8Z,11Z,14Z)-;	4445451	2-arachidonoyl glycerol	-1.7	4.95348e+07	12	18	15	DDA for preferred ion	7.00326e+06	7.56373e+06	7.7853e+06	6.58668e+06	7.22387e+06	6.796e+06	4.2461e+07	3.72571e+07	3.01403e+07	1.61248e+07	1.60568e+07	1.87769e+07	1.8033e+07	1.45581e+07	1.69294e+07	2.94904e+07	3.07401e+07	2.47219e+07	1.02665e+07	1.25591e+07	9.52547e+06	1.05512e+07	1.12161e+07	1.21286e+07	4.4977e+06	4.1431e+06	3.27635e+06
	C14256;		34133;	Androst-4-ene-3,11-dione, 17-hydroxy-,(17β)-;	4445528	Androst-4-ene-3,11-dione, 17-hydroxy-,(17β)-;	-2.11	6.25914e+06	13	19	19	DDA for preferred ion	631874	817598	392861	234920	242719	232611	3.56368e+06	4.35877e+06	3.18384e+06	1.64784e+06	1.41949e+06	1.46376e+06	328508	431070	335073	2.92268e+06	3.20438e+06	2.43962e+06	1.16124e+06	1.76277e+06	1.07727e+06	755085	710818	887161	849745	651294	636873
		LMFA05000016;		13-Tetradecene-2,4-diyn-1-ol;	4446391	13-tetradecen-2,4-diyn-1-ol	-2.32	2.16851e+07	11	17	17	DDA for other ion	1.85157e+06	1.97712e+06	1.71578e+06	1.562e+06	1.60642e+06	1.63427e+06	8.0135e+06	6.93734e+06	6.54881e+06	3.00185e+06	2.07768e+06	2.11668e+06	5.72902e+06	3.78608e+06	6.3441e+06	4.30295e+06	6.49245e+06	3.17055e+06	4.92406e+06	2.02794e+06	4.37704e+06	2.65636e+06	4.13728e+06	2.76903e+06	1.54391e+06	1.65214e+06	1.47033e+06	Benzenoids	Benzene and substituted derivatives	Aniline and substituted anilines
HMDB31686;HMDB0031686;		LMFA06000034;		2,4-Octadienal, (2E,4E)-;	4446450	3721	-0.47	4.11541e+07	13	24	24	DDA for preferred ion	3.69557e+06	3.47793e+06	4.11693e+06	4.40762e+06	4.24866e+06	4.12363e+06	4.16211e+06	3.90142e+06	4.96571e+06	3.54883e+06	2.87376e+06	2.9943e+06	3.44578e+06	3.09397e+06	3.18381e+06	3.50905e+06	4.01483e+06	3.06569e+06	3.62471e+06	3.87738e+06	3.31198e+06	4.90241e+06	4.66951e+06	3.12987e+06	5.91126e+06	4.08218e+06	3.49602e+06
		LMFA06000077;		2-Tridecene-4,6-diynal, (2E)-;	4446486	(2e)-2-tridecene-4,6-diynal	-2.6	6.24357e+07	12	29	19	DDA for other ion	3.86811e+06	7.1325e+06	5.78282e+06	2.04532e+06	2.32843e+06	1.50569e+06	4.91004e+06	4.07666e+06	3.76971e+06	1.34005e+07	1.18803e+07	7.5544e+06	8.79152e+06	6.53402e+06	1.13475e+07	2.27558e+07	2.55629e+07	1.62875e+07	7.48962e+06	6.4038e+06	4.69152e+06	9.53932e+06	8.05626e+06	7.38665e+06	4.53432e+06	4.64274e+06	2.91035e+06
		LMFA06000094;		10,12-Hexadecadienal, (10E,12E)-;	4446499	10,12-hexadecadienal	-2.88	4.1084e+07	13	15	15	DDA for preferred ion	9.56647e+06	8.91567e+06	1.0208e+07	9.76165e+06	8.01849e+06	7.71592e+06	8.85975e+06	1.04398e+07	7.86911e+06	3.43217e+06	4.00677e+06	4.27316e+06	1.24786e+07	1.06538e+07	1.38995e+07	8.92779e+06	7.99727e+06	8.36118e+06	8.64606e+06	6.35344e+06	8.25366e+06	1.71885e+07	1.71157e+07	1.42093e+07	5.66228e+06	5.71882e+06	3.99139e+06	Alkaloids and derivatives	Not Available	Not Available
		LMFA06000101;		9,12-Octadecadienal, (9E,12E)-;	4446504	9,12-octadecadienal	-2.83	6.41365e+07	13	15	15	DDA for preferred ion	1.40593e+07	1.33512e+07	1.23403e+07	1.23892e+07	1.46166e+07	1.06396e+07	9.53914e+06	1.27721e+07	9.63041e+06	1.02293e+07	1.07544e+07	7.08593e+06	2.60897e+07	2.83897e+07	1.93259e+07	1.92812e+07	1.4935e+07	1.40133e+07	1.46152e+07	1.06685e+07	8.34453e+06	2.6922e+07	2.25539e+07	2.28889e+07	7.33522e+06	7.16098e+06	6.13038e+06	Benzenoids	Phenol ethers	Anisoles
HMDB02117;HMDB0002117;	C19670;	LMFA08020001;	116314;	9-Octadecenimidic acid, (9Z)-;	4446508	oleamide	-1.89	5.27193e+07	13	21	20	DDA for preferred ion	8.38888e+06	7.29495e+06	6.67817e+06	5.06815e+06	6.27967e+06	5.39908e+06	5.49464e+06	6.50628e+06	5.70862e+06	2.55849e+06	4.60407e+06	2.12788e+06	1.42722e+07	1.53395e+07	1.13837e+07	7.57384e+06	9.56094e+06	8.96384e+06	7.24421e+06	6.26759e+06	4.97015e+06	2.11979e+07	1.68653e+07	2.03195e+07	3.96637e+06	4.2944e+06	4.0235e+06
		LMFA08040010;	73725;	11-Eicosenamide, N-(2-hydroxyethyl)-,(11Z)-;	4446572	n-gondoylethanolamine	-2.31	2.88598e+07	5	24	23	DDA for preferred ion	3.54349e+06	3.97237e+06	4.47531e+06	6.53309e+06	5.65793e+06	5.17847e+06	3.46334e+06	3.5739e+06	3.42063e+06	2.62205e+06	1.44492e+06	1.75366e+06	6.20893e+06	5.0957e+06	4.89626e+06	4.46307e+06	7.51552e+06	5.99457e+06	3.70326e+06	4.17275e+06	4.30664e+06	1.19007e+07	1.38533e+07	1.44025e+07	6.92278e+06	4.68656e+06	4.69561e+06
HMDB02088;HMDB0002088;		LMFA08040015;	71466;	9-Octadecenamide, N-(2-hydroxyethyl)-,(9Z)-;	4446574	oleoyl ethanolamide	-0.51	2.04286e+07	10	18	14	DDA for preferred ion	8.55254e+06	7.09219e+06	8.73306e+06	1.13247e+07	8.45245e+06	9.25489e+06	1.19468e+07	1.24569e+07	1.33028e+07	4.03301e+06	4.34201e+06	5.12158e+06	5.58297e+06	5.37887e+06	3.37375e+06	1.07739e+07	1.38755e+07	1.10555e+07	2.89585e+06	2.69427e+06	2.62558e+06	2.39645e+06	3.3704e+06	3.04728e+06	2.73453e+06	2.74169e+06	2.78261e+06	Benzenoids	Benzene and substituted derivatives	Benzoyl derivatives
HMDB0094684;		LMGL01010005;	75342;	9-Octadecenoic acid, 2,3-dihydroxypropyl ester;	4446588	1-oleoyl-rac-glycerol	0.41	1.01622e+07	13	19	19	DDA for preferred ion	99405.9	107923	230104	95986.1	96469.6	180420	174440	107016	131658	316744	311350	218238	1.70248e+06	1.70486e+06	1.49758e+06	871660	792989	863779	4.98015e+06	4.66676e+06	4.23623e+06	1.6692e+06	1.583e+06	1.43819e+06	296804	276143	256165	Benzenoids	Phenols	1-hydroxy-4-unsubstituted benzenoids
HMDB62531;HMDB0000277;	C06124;	LMSP01050001;	37550;	4-Octadecene-1,3-diol, 2-amino-, 1-(dihydrogen phosphate), (2S,3R,4E)-;	4446673	d-erythro-sphingosine 1-phosphate	-1.68	2.08806e+08	13	18	17	DDA for preferred ion	3.37722e+07	3.3093e+07	2.96092e+07	2.21105e+07	2.55923e+07	2.25613e+07	2.59018e+07	2.6055e+07	1.93113e+07	2.79726e+07	2.91304e+07	3.49793e+07	7.48564e+07	6.31948e+07	6.55221e+07	1.07327e+08	1.02207e+08	9.40658e+07	3.12466e+07	2.99614e+07	2.92382e+07	3.77077e+07	3.65995e+07	3.065e+07	4.59794e+07	4.01838e+07	3.75e+07	Organic acids and derivatives	Carboxylic acids and derivatives	Amino acids, peptides, and analogues
HMDB04948;HMDB0004948;		LMSP02010003;	77996;	9-Octadecenamide, N-[(1S,2R,3E)-2-hydroxy-1-(hydroxymethyl)-3-heptadecen-1-yl]-, (9Z)-;	4446676	ceramide (d18:1/9z-18:1)	-2.48	9.28637e+07	13	18	17	DDA for preferred ion	2.45775e+07	2.28221e+07	2.29767e+07	4.9165e+07	4.9244e+07	5.13112e+07	2.45776e+07	2.4194e+07	2.4318e+07	3.51358e+07	2.78027e+07	3.48667e+07	3.8154e+07	2.92457e+07	3.74898e+07	7.61208e+07	6.83576e+07	8.92052e+07	4.79796e+07	5.28336e+07	4.58992e+07	3.63435e+07	2.53948e+07	3.37086e+07	9.47861e+06	1.35121e+07	1.29515e+07	Organoheterocyclic compounds	Tetrapyrroles and derivatives	Bilirubins
HMDB04949;HMDB0004949;		LMSP02010004;	72959;	N-[(2S,3R,4E)-1,3-Dihydroxy-4-octadecen-2-yl]hexadecanamide;	4446677	ceramide (d18:1/16:0)	-2.05	1.30599e+09	13	14	11	DDA for preferred ion	4.95218e+08	4.7644e+08	4.70088e+08	8.20368e+08	7.3397e+08	7.65853e+08	5.54606e+08	5.18463e+08	5.01742e+08	5.93753e+08	5.25062e+08	5.62532e+08	5.14097e+08	4.37711e+08	4.68429e+08	1.0886e+09	1.0395e+09	1.13873e+09	5.93577e+08	5.29689e+08	4.90722e+08	3.41049e+08	3.19249e+08	3.30947e+08	2.83978e+08	2.77825e+08	2.67413e+08	Organic nitrogen compounds	Organonitrogen compounds	Amines
HMDB04950;HMDB0004950;		LMSP02010006;	72961;	Octadecanamide, N-[(1S,2R,3E)-2-hydroxy-1-(hydroxymethyl)-3-heptadecen-1-yl]-;	4446678	ceramide (d18:1/18:0)	0.05	8.28289e+07	13	27	21	DDA for preferred ion	1.40515e+07	1.3335e+07	1.39303e+07	2.23931e+07	1.90533e+07	1.85341e+07	8.78252e+06	8.52135e+06	6.15985e+06	1.7282e+07	1.73223e+07	1.65723e+07	1.84613e+07	1.89492e+07	1.87425e+07	7.95483e+07	6.73969e+07	6.77673e+07	3.09085e+07	2.64964e+07	2.66557e+07	1.59992e+07	1.50891e+07	1.42477e+07	6.47451e+06	5.4204e+06	4.09896e+06
HMDB04951;HMDB0004951;		LMSP02010007;	72962;	N-[(2S,3R,4E)-1,3-Dihydroxy-4-octadecen-2-yl]icosanamide;	4446679	ceramide (d18:1/20:0)	0.01	9.28085e+07	13	24	19	DDA for preferred ion	2.29177e+07	2.15837e+07	2.44512e+07	2.57402e+07	2.27031e+07	1.88076e+07	1.4553e+07	1.34464e+07	9.71892e+06	2.46706e+07	2.89202e+07	2.47812e+07	3.90594e+07	3.94462e+07	3.86739e+07	6.91641e+07	5.94544e+07	5.5713e+07	5.88728e+07	5.22112e+07	4.81029e+07	3.40681e+07	3.30863e+07	2.99668e+07	1.13493e+07	8.48945e+06	6.81386e+06	Lipids and lipid-like molecules	Sphingolipids	Ceramides
HMDB04953;HMDB0004953;		LMSP02010009;	74450;	15-Tetracosenamide,N-[(1S,2R,3E)-2-hydroxy-1-(hydroxymethyl)-3-heptadecen-1-yl]-, (15Z)-;	4446681	ceramide (d18:1/24:1(15z))	-2.11	1.10842e+09	13	19	13	DDA for preferred ion	3.88067e+08	3.97226e+08	2.88089e+08	6.73716e+08	7.02872e+08	6.67497e+08	4.42816e+08	3.4487e+08	4.03648e+08	4.88293e+08	4.91196e+08	4.49076e+08	4.09884e+08	3.66021e+08	3.6018e+08	6.17121e+08	5.27638e+08	4.77565e+08	4.64814e+08	5.23266e+08	5.1655e+08	3.8857e+08	2.92273e+08	2.84584e+08	2.40852e+08	2.68306e+08	2.57202e+08
HMDB04956;HMDB0004956;		LMSP02010012;	72965;	Tetracosanamide, N-[(1S,2R,3E)-2-hydroxy-1-(hydroxymethyl)-3-heptadecen-1-yl]-;	4446684	ceramide (d18:1/24:0)	0.44	6.23024e+08	13	21	17	DDA for preferred ion	1.39556e+08	1.36344e+08	1.31107e+08	1.46815e+08	1.49227e+08	1.42097e+08	1.49648e+08	1.63603e+08	1.32947e+08	4.04287e+08	4.27774e+08	3.99209e+08	3.75705e+08	3.51053e+08	3.50289e+08	3.54174e+08	3.24998e+08	3.30506e+08	3.31074e+08	3.0929e+08	2.93761e+08	2.79472e+08	2.51185e+08	2.66128e+08	9.38698e+07	7.89948e+07	5.99211e+07	Organic acids and derivatives	Carboxylic acids and derivatives	Amino acids, peptides, and analogues
HMDB11760;HMDB0011760;		LMSP02020001;	67042;	N-[(2S,3R)-1,3-Dihydroxy-2-octadecanyl]hexadecanamide;	4446685	c16-dihydroceramide	-2.68	1.59135e+07	13	20	17	DDA for preferred ion	4.67214e+06	5.28061e+06	3.73529e+06	3.88685e+06	2.5773e+06	3.51692e+06	2.83015e+06	3.76996e+06	2.67068e+06	6.23701e+06	4.94082e+06	5.30744e+06	8.68912e+06	6.83382e+06	5.90311e+06	6.4404e+06	7.09984e+06	7.52889e+06	2.81152e+06	3.26453e+06	3.41424e+06	2.75922e+06	2.91066e+06	3.44759e+06	1.94775e+06	812267	1.97223e+06	Lipids and lipid-like molecules	Prenol lipids	Monoterpenoids
HMDB11761;HMDB0011761;		LMSP02020008;	67033;	Octadecanamide, N-[(1S,2R)-2-hydroxy-1-(hydroxymethyl)heptadecyl]-;	4446686	n-octodecanoylsphinganine	-1.8	5.0618e+07	13	25	21	DDA for preferred ion	9.13086e+06	7.08358e+06	9.05204e+06	4.04706e+07	4.41174e+07	4.52827e+07	1.70216e+07	1.76799e+07	1.82577e+07	5.04748e+06	4.29796e+06	5.56483e+06	8.12249e+06	7.92163e+06	7.00436e+06	1.80658e+07	1.67972e+07	1.79672e+07	1.2603e+07	1.10389e+07	1.028e+07	4.89022e+06	5.27983e+06	4.95273e+06	5.46891e+06	5.49568e+06	8.1336e+06
		LMST04010233;		Chol-4-en-24-oic acid, 3-oxo-;	4447078	3-oxochol-4-en-24-oic acid	-1.96	4.09134e+07	6	25	24	DDA for preferred ion	4.37329e+06	4.82357e+06	2.32937e+06	1.2687e+06	1.99948e+06	2.07463e+06	2.36102e+06	2.58037e+06	2.96632e+06	1.73156e+06	1.71856e+06	908434	1.40219e+06	2.21555e+06	2.16402e+06	1.07249e+06	2.22879e+06	701550	1.57086e+06	1.51032e+06	1.32909e+06	1.86969e+06	1.77835e+06	1.22236e+06	2.83555e+06	3.63013e+06	2.96425e+06	Lipids and lipid-like molecules	Sphingolipids	Ceramides
		LMST04010328;		Chola-7,9(11)-dien-24-oic acid, (5β)-;	4447163	(5beta)-chola-7,9(11)-dien-24-oic acid	0.57	2.73504e+06	13	29	25	DDA for preferred ion	93316.7	57729.4	59486.1	72487.7	61625.2	41946.7	749222	480386	261271	100125	43212	39636.1	169484	144135	224555	346099	430209	347679	209962	169242	167638	142039	63688.9	103307	88786.3	58602.1	45456.8	Lipids and lipid-like molecules	Sphingolipids	Ceramides
HMDB0034381;			69080;	Methyl (9Z,12Z)-9,12-octadecadienoate;	4447491	methyl linoleate	-1.61	6.03891e+07	13	34	13	DDA for preferred ion	8.85563e+06	8.60423e+06	8.1367e+06	3.39393e+06	4.14472e+06	3.20953e+06	6.90916e+06	4.71404e+06	5.92237e+06	1.33919e+07	1.36545e+07	1.71393e+07	1.11484e+07	1.23652e+07	1.23622e+07	2.99121e+07	3.08468e+07	3.0024e+07	7.02998e+06	7.30079e+06	6.83756e+06	9.94651e+06	9.9021e+06	1.09366e+07	5.24272e+06	4.07325e+06	4.97501e+06	Lipids and lipid-like molecules	Sphingolipids	Ceramides
HMDB62447;HMDB0062447;				Cyclohexene, 6-[(2E,4E,6E)-3,7-dimethyl-2,4,6,8-nonatetraen-1-ylidene]-1,5,5-trimethyl-, (6E)-;	4449996	235bbf3k97	-2.33	1.40055e+08	13	31	19	DDA for preferred ion	7.70275e+06	7.10837e+06	1.17931e+07	6.49328e+06	5.23594e+06	5.31257e+06	1.66513e+07	1.37664e+07	1.32982e+07	4.08688e+07	3.71323e+07	3.20934e+07	3.85262e+07	3.24702e+07	2.81226e+07	3.45631e+07	3.63657e+07	3.26186e+07	3.24667e+07	3.52562e+07	3.23708e+07	1.90165e+07	1.8399e+07	1.75724e+07	1.4486e+07	1.43122e+07	1.33407e+07
		LMFA01030582;		14-Pentadecynoic acid;	4472129	14-pentadecynoic acid	-2.02	4.65677e+06	4	24	21	DDA for preferred ion	20117.3	21046.2	19915.6	31192	18974.8	21200	20864.5	19947.1	19593.3	18398.2	18996.4	17903.6	19547.3	17893.6	26659.8	23996.6	39281.7	18964.3	18731.1	19596.6	19196.6	18260.6	20351.6	17100.7	19952.6	18703.3	18457.3	Benzenoids	Benzene and substituted derivatives	Diphenylmethanes
HMDB39104;HMDB0039104;				(3E,5Z)-1,3,5-Tridecatriene-7,9,11-triyne;	4479622	trideca-1,3,5-triene-7,9,11-triyne	-1.26	6.86202e+07	13	20	20	DDA for preferred ion	315596	266836	264517	382328	349881	420569	235372	250005	231566	187956	189564	175132	195347	195282	193998	100152	119167	96537.8	128779	128867	167996	86086.6	96876	105654	194486	245400	97397.6	Lipids and lipid-like molecules	Steroids and steroid derivatives	Cholestane steroids
HMDB06024;HMDB0006024;				2H-Pyran-2-one, tetrahydro-4-hydroxy-4-methyl-, (4S)-;	4483406	(4s)-4-hydroxy-4-methyltetrahydro-2h-pyran-2-one	-1.16	3.71347e+07	8	18	16	DDA for preferred ion	1.82693e+07	1.55524e+07	1.0226e+07	4.14493e+07	2.10017e+07	2.36909e+07	1.75164e+07	1.45061e+07	1.21965e+07	799932	813012	974802	814718	934982	896417	508093	490378	471728	363905	348032	355711	488781	423089	497959	480509	553334	433479
HMDB39109;HMDB0039109;				1,3-Tridecadiene-5,7,9,11-tetrayne, (3E)-;	4509556	(e)-1,3-tridecadiene-5,7,9,11-tetrayne	-2.81	3.55933e+08	13	25	24	DDA for preferred ion	560612	340805	612022	548803	345614	466080	262588	684951	269595	419475	207941	328313	234754	487098	396057	509583	526543	349628	603827	506627	613955	589109	581620	506774	566455	820529	567313	Organic acids and derivatives	Carboxylic acids and derivatives	Amino acids, peptides, and analogues
				cis-Docos-13-enamide;	4517399	erucamide	-2.65	1.73036e+10	13	13	12	DDA for preferred ion	4.20606e+09	4.06867e+09	4.05908e+09	3.83165e+09	3.60081e+09	3.39411e+09	3.18644e+09	3.05049e+09	2.90836e+09	1.09863e+09	1.10711e+09	1.08644e+09	6.18266e+09	5.94425e+09	6.27494e+09	2.69325e+09	2.59664e+09	2.6463e+09	2.57012e+09	2.7294e+09	2.3951e+09	6.82653e+09	6.50838e+09	6.36339e+09	1.90779e+09	1.73576e+09	1.63578e+09	Lipids and lipid-like molecules	Fatty Acyls	Fatty acid esters
HMDB38897;HMDB0038897;				2-[(2E)-Oct-2-en-1-yl]cyclopentan-1-one;	4519311	2-(2e)-2-octen-1-ylcyclopentanone	-2.73	3.01143e+07	5	15	15	DDA for other ion	5.11114e+06	4.48836e+06	4.11825e+06	4.10554e+06	5.99359e+06	5.72595e+06	4.70781e+06	2.79034e+06	3.13488e+06	2.45962e+06	2.71962e+06	2.21716e+06	8.27888e+06	8.35646e+06	6.24331e+06	4.75788e+06	7.08616e+06	4.50784e+06	4.47016e+06	5.15224e+06	6.28045e+06	1.06465e+07	1.07825e+07	9.85392e+06	3.23851e+06	3.30101e+06	3.96937e+06	Organic oxygen compounds	Organooxygen compounds	Carbonyl compounds
HMDB61787;HMDB0061787;			90063;	1,3,5,7-Octatetraene, 2,6-dimethyl-;	4519742	cosmene	-2.57	4.76733e+06	10	23	18	DDA for preferred ion	971149	1.04259e+06	358564	857789	1.18906e+06	1.17686e+06	1.94967e+06	1.88228e+06	1.88506e+06	727240	942964	1.10112e+06	341046	1.17167e+06	1.00159e+06	742711	250125	764914	331838	645170	698007	596566	844877	735004	2.62969e+06	2.33956e+06	1.77845e+06	Hydrocarbons	Unsaturated hydrocarbons	Olefins
	C10301;		4943;	L-Arabinitol, 1,5-dideoxy-4-C-methyl-2-O-methyl-3-C-[[[(1S,7aR)-2,3,5,7a-tetrahydro-1-hydroxy-1H-pyrrolizin-7-yl]methoxy]carbonyl]-;	4575419	europine	-2.5	5.26547e+07	13	24	24	DDA for preferred ion	2.92339e+06	2.85137e+06	3.16278e+06	5.77016e+06	5.58376e+06	6.26711e+06	5.4549e+06	4.60768e+06	4.11769e+06	3.89718e+06	3.32474e+06	2.64748e+06	4.26047e+06	4.4562e+06	5.05361e+06	4.69428e+06	3.86387e+06	4.5458e+06	1.7843e+07	1.5764e+07	1.59041e+07	2.11148e+06	2.32003e+06	1.56598e+06	2.97967e+07	2.55856e+07	2.3442e+07	Organic acids and derivatives	Carboxylic acids and derivatives	Amino acids, peptides, and analogues
				1(2H)-Naphthalenone, 2-(cyclohexylmethylene)-3,4-dihydro-, (2E)-;	4642809	2-(cyclohexylmethylidene)-1,2,3,4-tetrahydronaphthalen-1-one	-2.63	5.19658e+07	13	25	19	DDA for preferred ion	2.25666e+06	3.78569e+06	6.76859e+06	2.81948e+06	2.68993e+06	2.48938e+06	3.26974e+06	3.84961e+06	3.66547e+06	9.36506e+06	1.23676e+07	9.25433e+06	9.46224e+06	6.54755e+06	7.07454e+06	2.40876e+07	2.2318e+07	2.06931e+07	6.70571e+06	4.34439e+06	2.80446e+06	6.27779e+06	5.288e+06	6.58237e+06	3.83684e+06	5.2446e+06	3.15992e+06	Organic acids and derivatives	Carboxylic acids and derivatives	Amino acids, peptides, and analogues
HMDB04160;HMDB0004160;				NOT FOUND;	4704429	urobilin, (-)-	-0.9	2.11212e+08	13	26	25	DDA for preferred ion	366808	393154	375066	397301	465879	389733	1.108e+06	845959	916379	355622	372505	459156	569844	411308	391299	315277	267778	295350	2.5684e+06	2.34631e+06	1.56709e+06	286595	272514	270794	268374	265622	243829
HMDB62594;HMDB0062594;			78033;	Methyl (5Z,8Z,11Z,14Z)-5,8,11,14-icosatetraenoate;	4926799	arachidonic acid methyl ester	-2.06	1.64965e+09	13	45	13	DDA for preferred ion	1.22407e+08	1.24699e+08	1.22969e+08	4.15958e+07	4.42044e+07	4.10685e+07	1.70119e+08	1.5071e+08	1.40358e+08	3.3209e+08	2.87471e+08	3.46432e+08	2.95369e+08	2.46191e+08	2.8187e+08	7.87128e+08	7.87454e+08	7.50938e+08	2.11048e+08	2.08433e+08	2.1202e+08	3.17791e+08	2.70718e+08	2.59083e+08	7.67375e+07	6.06374e+07	6.20937e+07	Benzenoids	Benzene and substituted derivatives	Not Available
				Methyl (5Z,8Z,11Z,14Z,17Z)-5,8,11,14,17-icosapentaenoate;	4926802	eicosapentaenoic acid methyl ester	-2.32	1.29784e+08	13	39	19	DDA for preferred ion	1.01097e+07	7.77125e+06	9.85882e+06	5.33814e+06	4.67025e+06	4.50106e+06	1.10493e+07	9.70918e+06	1.31745e+07	2.03541e+07	2.26926e+07	2.43134e+07	3.17513e+07	2.525e+07	2.76333e+07	4.68595e+07	4.18484e+07	3.72379e+07	1.88197e+07	2.14958e+07	2.25615e+07	4.14233e+07	4.09904e+07	3.82281e+07	7.70461e+06	9.36079e+06	8.43938e+06	Lipids and lipid-like molecules	Prenol lipids	Monoterpenoids
HMDB62775;HMDB0062775;			82931;	Phenol, 4-ethenyl-,hydrogen sulfate;	4932200	4-vinylphenol sulfate	-3.75	1.8311e+07	13	37	19	DDA for preferred ion	4.30744e+06	3.92313e+06	4.41492e+06	3.36857e+06	3.61309e+06	3.46733e+06	4.70589e+06	4.90369e+06	3.81123e+06	7.55926e+06	7.57262e+06	7.72927e+06	9.47541e+06	8.25379e+06	9.68421e+06	9.5314e+06	6.72119e+06	8.04609e+06	6.13173e+06	5.77557e+06	5.02992e+06	5.4231e+06	4.57061e+06	3.80911e+06	2.34582e+06	2.181e+06	1.59053e+06
HMDB00705;HMDB0000705;			70749;	Hexanoic acid;	4932273	hexanoylcarnitine	-2.33	5.09322e+08	13	19	19	DDA for preferred ion	6.27741e+06	6.55931e+06	5.63347e+06	3.30261e+07	3.65281e+07	3.37232e+07	3.29069e+07	3.4534e+07	3.15249e+07	2.26069e+07	2.08609e+07	2.11684e+07	1.56017e+07	1.41963e+07	1.39283e+07	8.15479e+07	7.13505e+07	7.73276e+07	4.36907e+07	4.12358e+07	3.63947e+07	4.41031e+07	4.12332e+07	3.65553e+07	4.2067e+07	3.77361e+07	3.08212e+07
HMDB13238;			74303;	3-(Heptanoyloxy)-4-(trimethylammonio)butanoate;	4932315	o-heptanoylcarnitine	-2.54	1.85551e+07	13	23	23	DDA for preferred ion	3.30651e+06	2.8749e+06	2.44365e+06	4.11473e+06	5.58688e+06	5.15293e+06	3.24397e+06	2.72798e+06	2.22032e+06	2.26539e+06	1.6968e+06	1.89344e+06	4.16023e+06	3.69297e+06	3.64146e+06	5.27195e+06	5.17075e+06	4.67521e+06	7.24176e+06	5.5318e+06	5.10217e+06	3.20118e+06	2.12311e+06	1.65775e+06	9.03697e+06	7.82939e+06	7.84904e+06	Organic oxygen compounds	Organooxygen compounds	Ethers
HMDB34373;HMDB0034373;				1-Hexadecanone, 14-methyl-1-(1-pyrrolidinyl)-;	4935858	1-(14-methylhexadecanoyl)pyrrolidine	-2.44	1.48481e+08	13	17	17	DDA for preferred ion	1.57147e+06	1.2891e+06	2.04244e+06	2.19491e+06	439486	1.64506e+06	1.59099e+06	1.67467e+06	1.78237e+06	661875	627829	544168	2.95883e+06	2.32194e+06	897494	3.05459e+06	1.25087e+06	1.84743e+06	8.68376e+06	8.47416e+06	6.60399e+06	9.26856e+06	6.86282e+06	1.0281e+07	2.77535e+07	2.99438e+07	2.40974e+07	Organoheterocyclic compounds	Lactones	Delta valerolactones
HMDB62656;HMDB0062656;			82984;	9,12-Octadecadienamide, (9Z,12Z)-;	4940587	linoleamide	-1.56	7.55228e+07	13	21	21	DDA for preferred ion	1.0012e+07	1.21038e+07	9.86562e+06	1.03452e+07	1.21408e+07	1.13647e+07	1.62961e+07	1.62728e+07	1.22783e+07	1.14616e+07	1.17346e+07	1.29911e+07	1.97189e+07	1.55028e+07	1.93071e+07	1.78554e+07	2.13611e+07	2.29431e+07	1.28043e+07	9.88261e+06	1.24241e+07	1.42284e+07	1.15695e+07	1.44875e+07	1.07988e+07	9.50252e+06	7.78755e+06	Lipids and lipid-like molecules	Sphingolipids	Phosphosphingolipids
			74407;	3-{[(2E)-4-Methoxy-4-oxo-2-butenoyl]amino}-L-alanine;	4943140	n(3)-(4-methoxyfumaroyl)-2,3-diaminopropionic acid	-3.12	3.7978e+07	13	22	20	DDA for preferred ion	2.53544e+07	2.47013e+07	2.29105e+07	3.63766e+07	3.50644e+07	3.87666e+07	2.98637e+07	3.96093e+07	2.52131e+07	1.62681e+07	1.86136e+07	1.95292e+07	2.06537e+07	1.60586e+07	1.99757e+07	1.80621e+07	1.38942e+07	1.32366e+07	2.33447e+07	2.1476e+07	2.51489e+07	2.11474e+07	2.0252e+07	2.16796e+07	1.51246e+07	1.20634e+07	1.36867e+07	Organoheterocyclic compounds	Piperazinoazepines	Not Available
HMDB13889;HMDB0013889;				5H-Dibenzo[a,d]cyclohepten-10-ol, 10,11-dihydro-5-[3-(methylamino)propylidene]-, (5E)-;	4944825	10-hydroxynortriptyline, (e)-	-1.6	4.12907e+07	7	25	24	DDA for other ion	5.69449e+06	2.8708e+06	5.40495e+06	1.03384e+07	1.0745e+07	3.73625e+06	5.87167e+06	5.54226e+06	4.47446e+06	540609	397575	422358	413628	371602	414026	249532	353696	276707	3.62282e+06	3.5273e+06	2.83394e+06	247094	297847	206546	226566	304599	207000	Organic acids and derivatives	Carboxylic acids and derivatives	Amino acids, peptides, and analogues
HMDB11151;HMDB0011151;			86231;	Ethanaminium, 2-[[[(2R)-3-(hexadecyloxy)-2-[[(9Z,12Z)-1-oxo-9,12-octadecadien-1-yl]oxy]propoxy]hydroxyphosphinyl]oxy]-N,N,N-trimethyl-, inner salt;	4947190	1-hexadecyl-2-[(9z,12z)-octadecadienoyl]-sn-glycero-3-phosphocholine	-4.46	9.68016e+07	10	24	23	DDA for preferred ion	1.73976e+07	5.57975e+07	2.12927e+07	4.36331e+07	1.38761e+07	1.14733e+07	1.6078e+07	4.3024e+07	4.29739e+07	4.2056e+07	4.41272e+07	5.43934e+06	7.78714e+07	7.73673e+07	1.99247e+07	6.0861e+07	6.36609e+07	6.35229e+07	2.80223e+07	3.01482e+07	3.21344e+07	6.31707e+07	2.2537e+07	2.21367e+07	4.77e+07	3.16073e+07	3.69886e+07	Organic acids and derivatives	Carboxylic acids and derivatives	Amino acids, peptides, and analogues
HMDB06469;HMDB0006469;			84098;	1-Propanaminium, 3-carboxy-N,N,N-trimethyl-2-[[(9Z,12Z)-1-oxo-9,12-octadecadien-1-yl]oxy]-, inner salt, (2R)-;	4952667	linoleyl carnitine	-2.04	1.25101e+09	13	17	16	DDA for preferred ion	1.10554e+08	1.03606e+08	1.09498e+08	1.06518e+08	1.00843e+08	9.60498e+07	1.72221e+08	1.68501e+08	1.53821e+08	1.24566e+08	1.20995e+08	1.30568e+08	1.99166e+08	1.73581e+08	1.80345e+08	7.37271e+08	7.12904e+08	6.4803e+08	6.3442e+07	5.94452e+07	5.34261e+07	6.06377e+07	5.65643e+07	5.61094e+07	1.57409e+08	1.45726e+08	1.28528e+08
HMDB13888;HMDB0013888;				5H-Dibenzo[a,d]cyclohepten-10-ol, 5-[3-(dimethylamino)propylidene]-10,11-dihydro-, (5E)-;	4957199	mfcd00069200	-2.03	1.8886e+07	7	18	18	DDA for preferred ion	448618	433093	387184	568032	545802	454795	453183	507872	392475	955950	314655	439370	356482	413459	348686	203445	236940	422350	2.07222e+06	2.1114e+06	1.78083e+06	407552	240122	252404	330911	343740	314091	Lipids and lipid-like molecules	Fatty Acyls	Fatty acids and conjugates
HMDB13657;HMDB0013657;			75913;	2-[(5Z,8Z,11Z,14Z)-5,8,11,14-Icosatetraen-1-yloxy]-1,3-propanediol;	4983515	2-arachidonyl glycerol ether	-2.29	5.93991e+07	12	17	10	DDA for preferred ion	3.09851e+06	4.09097e+06	3.97096e+06	3.18245e+06	2.33588e+06	1.79635e+06	1.67536e+06	2.60291e+06	2.11797e+06	7.77519e+06	7.9794e+06	8.0342e+06	5.87813e+06	5.03537e+06	5.33809e+06	1.3883e+07	1.30623e+07	1.2268e+07	2.67702e+06	3.48123e+06	3.12865e+06	5.2054e+06	5.56693e+06	5.39567e+06	1.99071e+06	2.40568e+06	1.40316e+06
				1-Propanone, 1-(1-piperidinyl)-2-[(2R)-1,2,3,4-tetrahydro-7-(2-methoxyethoxy)-5,8-dimethyl-2-naphthalenyl]-, (2S)-;	5478014	(2s)-2-[(2r)-7-(2-methoxyethoxy)-5,8-dimethyl-1,2,3,4-tetrahydro-2-naphthalenyl]-1-(1-piperidinyl)-1-propanone	-2.01	8.06344e+06	8	28	22	DDA for preferred ion	517945	549125	530062	771893	977017	840807	351233	359364	400603	413364	544855	1.01843e+06	986843	1.54219e+06	968668	278344	273516	291344	614443	508207	499553	375761	275951	202818	2.06389e+06	1.79543e+06	1.525e+06	Benzenoids	Phenols	Benzenediols
HMDB60384;HMDB0060384;	C16420;		20302;	N-(3-Amino-4-methyl-5-nitrophenyl)acetamide;	7822150	4-acetamido-2-amino-6-nitrotoluene	-2.78	7.7293e+07	7	34	19	DDA for preferred ion	563634	518163	424936	858827	660002	760650	6.21892e+07	9.31603e+07	5.3115e+07	579550	562832	530623	859989	623033	666090	7.63546e+07	7.03878e+07	7.21286e+07	174976	169401	173346	388914	354459	358211	84903.9	87029.5	77448.8	Organic acids and derivatives	Carboxylic acids and derivatives	Amino acids, peptides, and analogues
		LMFA01170040;	76334;	Hexacosanedioic acid;	7822620	hexacosanedioic acid	-1.82	2.70589e+08	13	26	23	DDA for preferred ion	2.83878e+08	2.1537e+08	1.88462e+08	1.55873e+08	1.5439e+08	1.56053e+08	1.13862e+08	1.30127e+08	1.26986e+08	1.70723e+08	2.06409e+08	2.20735e+08	1.64263e+08	1.54647e+08	1.5903e+08	2.13785e+08	2.2725e+08	2.33232e+08	1.31702e+08	1.3767e+08	1.40473e+08	1.10934e+08	1.13589e+08	1.09405e+08	1.17491e+08	1.08378e+08	1.0698e+08	Lipids and lipid-like molecules	Fatty Acyls	Fatty acids and conjugates
HMDB07121;HMDB0007121;		LMGL02010162;	82949;	4,7,10,13,16,19-Docosahexaenoic acid,(1S)-2-hydroxy-1-[[(1-oxohexadecyl)oxy]methyl]ethyl ester, (4Z,7Z,10Z,13Z,16Z,19Z)-;	7822777	1-palmitoyl-2-[(4z,7z,10z,13z,16z,19z)-docosahexaenoyl]-sn-glycerol	-2.17	7.97923e+08	13	12	8	DDA for preferred ion	5.40654e+07	5.04365e+07	5.49972e+07	1.58787e+08	1.52205e+08	1.49438e+08	6.8077e+08	6.23411e+08	6.50756e+08	1.33679e+08	1.29253e+08	1.34968e+08	1.89953e+08	1.24053e+08	1.78453e+08	1.24589e+08	1.23069e+08	1.18757e+08	2.41118e+08	1.67882e+08	1.38364e+08	2.7503e+08	3.13095e+08	2.66213e+08	1.46654e+08	1.23072e+08	8.94728e+07
HMDB08993;HMDB0008993;		LMGP02010036;	75038;	9-Octadecenoic acid, (1R)-2-[[(2-aminoethoxy)hydroxyphosphinyl]oxy]-1-[[(1-oxooctadecyl)oxy]methyl]ethyl ester, (9Z)-;	7825692	1-stearoyl-2-oleoyl-sn-glycero-3-phosphoethanolamine zwitterion	-1.92	4.04861e+09	13	10	9	DDA for preferred ion	1.97379e+09	1.94216e+09	2.02505e+09	1.41839e+09	1.45604e+09	1.25298e+09	1.51696e+09	1.21926e+09	1.29591e+09	1.48578e+09	1.39069e+09	1.40219e+09	2.25449e+09	1.8667e+09	2.14251e+09	1.98693e+09	1.8584e+09	1.84378e+09	2.47619e+09	2.46791e+09	2.39948e+09	1.51674e+09	1.82607e+09	1.21443e+09	1.65995e+09	1.46293e+09	1.29542e+09
HMDB08946;HMDB0008946;		LMGP02010095;	78261;79097;	4,7,10,13,16,19-Docosahexaenoic acid,(1R)-2-[[(2-aminoethoxy)hydroxyphosphinyl]oxy]-1-[[(1-oxohexadecyl)oxy]methyl]ethyl ester, (4Z,7Z,10Z,13Z,16Z,19Z)-;	7825749	1-hexadecanoyl-2-(4z,7z,10z,13z,16z,19z-docosahexaenoyl)-sn-glycero-3-phosphoethanolamine	-2.48	3.14986e+09	13	14	14	DDA for preferred ion	6.07194e+08	5.48576e+08	5.48351e+08	1.05599e+09	8.81347e+08	9.64882e+08	1.10862e+09	1.0104e+09	9.54954e+08	6.16278e+08	6.51031e+08	6.28157e+08	7.28411e+08	6.08714e+08	7.1532e+08	1.95083e+09	1.94204e+09	1.74928e+09	6.5081e+08	6.61936e+08	5.8962e+08	4.21527e+08	3.99981e+08	3.85336e+08	6.4969e+08	6.34005e+08	5.73868e+08	Organic acids and derivatives	Carboxylic acids and derivatives	Carboxylic acid derivatives
HMDB08937;HMDB0008937;		LMGP02010096;	73117;73009;	5,8,11,14-Eicosatetraenoic acid, (1R)-2-[[(2-aminoethoxy)hydroxyphosphinyl]oxy]-1-[[(1-oxohexadecyl)oxy]methyl]ethyl ester, (5Z,8Z,11Z,14Z)-;	7825750	1-hexadecanoyl-2-(5z,8z,11z,14z-icosatetraenoyl)-sn-glycero-3-phosphoethanolamine	-2.38	2.69134e+09	13	12	11	DDA for preferred ion	8.34454e+08	7.43699e+08	5.95922e+08	1.22683e+09	1.14773e+09	1.0898e+09	1.25811e+09	1.10736e+09	1.08344e+09	7.59324e+08	6.89369e+08	6.69652e+08	1.24008e+09	1.18576e+09	1.1756e+09	2.01143e+09	1.85371e+09	1.94032e+09	1.02346e+09	9.37903e+08	7.53533e+08	6.87459e+08	6.85709e+08	6.9743e+08	7.40445e+08	7.2279e+08	6.99924e+08
HMDB10564;HMDB0010564;		LMGP02010326;	85680;85963;	9-Octadecenoic acid, (1R)-1-[[[[2-(dimethylamino)ethoxy]hydroxyphosphinyl]oxy]methyl]-1,2-ethanediyl ester, (9Z,9'Z)-;	7825972	1,2-dioleoyl-sn-glycero-3-phospho-n,n-dimethylethanolamine	0.14	7.30318e+08	13	7	7	DDA for preferred ion	1.06707e+08	1.41271e+08	1.51143e+08	2.46338e+08	2.5053e+08	2.06107e+08	2.30751e+08	1.70652e+08	1.64706e+08	2.63418e+08	2.56974e+08	2.58426e+08	3.63416e+08	3.66642e+08	3.64029e+08	3.35549e+08	3.58397e+08	3.30127e+08	4.45247e+08	4.5779e+08	4.0763e+08	4.33997e+08	3.99998e+08	3.71399e+08	2.26134e+08	3.59104e+08	8.02476e+07
HMDB11130;HMDB0011130;		LMGP02050001;	75036;83047;	Octadecanoic acid,(2R)-3-[[(2-aminoethoxy)hydroxyphosphinyl]oxy]-2-hydroxypropyl ester;	7826018	1-stearoyl-2-hydroxy-sn-glycero-3-pe	0.01	7.31594e+08	13	16	16	DDA for preferred ion	1.01154e+08	8.79081e+07	9.0409e+07	4.77147e+07	3.38751e+07	3.75077e+07	1.07376e+08	8.20764e+07	5.95482e+07	1.72146e+08	1.69591e+08	1.66222e+08	2.21129e+08	2.14106e+08	2.14103e+08	3.37282e+08	2.9372e+08	2.65868e+08	1.95567e+08	1.78522e+08	1.47633e+08	1.70748e+08	1.63504e+08	1.32911e+08	1.56893e+08	1.21882e+08	9.23863e+07
HMDB11503;HMDB0011503;		LMGP02050002;	73004;73134;	Hexadecanoic acid,(2R)-3-[[(2-aminoethoxy)hydroxyphosphinyl]oxy]-2-hydroxypropyl ester;	7826019	1-palmitoyl-2-hydroxy-sn-glycero-3-pe	-1.76	3.50987e+08	13	17	13	DDA for preferred ion	8.23577e+07	7.7154e+07	7.1047e+07	4.91808e+07	4.67703e+07	4.31636e+07	7.63926e+07	7.44124e+07	6.56046e+07	1.02428e+08	1.02564e+08	1.00534e+08	1.22541e+08	1.09274e+08	1.20049e+08	1.9765e+08	2.23222e+08	2.0101e+08	1.07523e+08	1.01708e+08	9.20065e+07	9.32497e+07	8.67634e+07	9.02977e+07	9.53286e+07	9.34126e+07	8.04365e+07	Lipids and lipid-like molecules	Sphingolipids	Glycosphingolipids
HMDB11506;HMDB0011506;		LMGP02050004;	74971;75168;	9-Octadecenoic acid, (2R)-3-[[(2-aminoethoxy)hydroxyphosphinyl]oxy]-2-hydroxypropyl ester, (9Z)-;	7826021	1-oleoyl-2-hydroxy-sn-glycero-3-pe	-1.57	3.39153e+08	13	25	22	DDA for preferred ion	1.21455e+08	1.44111e+08	1.49877e+08	3.75853e+07	3.59388e+07	3.53239e+07	1.01137e+08	8.95544e+07	8.35329e+07	8.91444e+07	9.10464e+07	9.10786e+07	1.30936e+08	1.07931e+08	1.18018e+08	2.35107e+08	2.28567e+08	2.01239e+08	8.16779e+07	8.98083e+07	8.54462e+07	9.12233e+07	8.34126e+07	7.95939e+07	7.10867e+07	6.76217e+07	5.62404e+07	Lipids and lipid-like molecules	Fatty Acyls	Fatty acids and conjugates
		LMSP03020001;		Phosphoric acid, 2-aminoethyl (2S,3R,4E)-3-hydroxy-2-[(1-oxodocosyl)amino]-4-tetradecen-1-yl ester;	7826145	2-aminoethyl (2s,3r,4e)-2-(docosanoylamino)-3-hydroxy-4-tetradecen-1-yl hydrogen phosphate	-2.39	1.53991e+10	13	14	14	DDA for preferred ion	3.93916e+09	3.89827e+09	3.82144e+09	2.37656e+09	2.39194e+09	2.42566e+09	3.45339e+09	3.15963e+09	2.96056e+09	4.73811e+09	4.49614e+09	2.90613e+09	5.62874e+09	4.97615e+09	5.22304e+09	8.01468e+09	7.42686e+09	7.34602e+09	6.88651e+09	6.57912e+09	6.11507e+09	3.90521e+09	5.01169e+09	4.97708e+09	4.52133e+09	4.43104e+09	4.15558e+09	Lipids and lipid-like molecules	Prenol lipids	Terpene lactones
		LMST03020590;		1,3-Cyclohexanediol, 5-[(2E)-2-[(1R,3aS,7aS)-7a-[[[3-(1-ethyl-1-hydroxypropyl)phenyl]methoxy]methyl]octahydro-1-(1-methylethyl)-4H-inden-4-ylidene]ethylidene]-4-methylene-, (1R,3S,5Z)-;	7826624	(1s,3r,5z,7e,9xi)-18-{[3-(3-hydroxy-3-pentanyl)benzyl]oxy}-20-methyl-9,10-secopregna-5,7,10-triene-1,3-diol	0.48	1.97664e+10	13	16	13	DDA for preferred ion	3.02062e+09	2.96871e+09	3.07477e+09	1.23598e+09	1.12418e+09	1.09706e+09	2.93408e+09	2.7361e+09	2.5683e+09	6.28529e+09	5.9933e+09	6.22324e+09	6.34515e+09	6.01705e+09	6.03602e+09	1.37281e+10	1.2747e+10	1.33905e+10	4.72876e+09	4.7254e+09	4.29489e+09	6.37243e+09	5.84761e+09	5.77273e+09	5.14462e+09	4.73355e+09	4.17842e+09	Alkaloids and derivatives	Harmala alkaloids	Not Available
HMDB13820;HMDB0013820;			89191;	Benzene, (1,1,3,3-tetramethylbutyl)-;	7969879	(2,4,4-trimethyl-2-pentanyl)benzene	-2.25	8.35554e+06	11	36	23	DDA for preferred ion	1.1293e+06	1.43992e+06	4.7368e+06	4.04219e+06	1.83554e+06	2.26577e+06	1.27817e+06	1.89593e+06	2.0455e+06	3.59021e+06	2.29687e+06	2.31502e+06	1.79953e+06	1.93288e+06	1.22016e+06	3.44071e+06	2.051e+06	2.46212e+06	2.26121e+06	2.09065e+06	2.49349e+06	2.65486e+06	1.94365e+06	1.8822e+06	2.09632e+06	1.50372e+06	2.54094e+06	Alkaloids and derivatives	Harmala alkaloids	Not Available
HMDB62665;			78647;	Ethanaminium, 2-[[hydroxy[[(2S,3R)-3-hydroxy-2-[(1-oxohexadecyl)amino]octadecyl]oxy]phosphinyl]oxy]-N,N,N-trimethyl-, inner salt;	8115586	n-palmitoyldihydrosphingomyelin	-3.01	7.13424e+09	13	18	18	DDA for preferred ion	2.81645e+09	2.73222e+09	2.79535e+09	3.19472e+09	3.01733e+09	2.94076e+09	4.16386e+09	3.33837e+09	3.17993e+09	5.50659e+09	4.44854e+09	6.01476e+09	2.38119e+09	2.7298e+09	2.92704e+09	6.30515e+09	6.25943e+09	5.83368e+09	2.44715e+09	2.64298e+09	2.80944e+09	3.22922e+09	2.89746e+09	3.03238e+09	2.76496e+09	2.50764e+09	2.13488e+09
	C11837;			N-(2-Oxotetrahydro-3-furanyl)butanamide;	8305680	butyryl-l-homoserine lactone	-2.33	3.03154e+09	13	23	17	DDA for preferred ion	7.1459e+08	6.83646e+08	5.39528e+08	4.12751e+09	3.09068e+09	2.91322e+09	1.60616e+09	1.85041e+09	1.27962e+09	4.15308e+08	3.50068e+08	3.24934e+08	6.43255e+08	4.74967e+08	5.25123e+08	4.26465e+08	4.63885e+08	3.40629e+08	8.56827e+08	1.07707e+09	8.2224e+08	3.58659e+08	3.1645e+08	3.24398e+08	1.26847e+09	1.13245e+09	1.36836e+09
HMDB0142637;				Benzenepropanoic acid, α-hydrazinyl-4-hydroxy-3-methoxy-α-methyl-, (αS)-;	8374147	(s)-2-hydrazino-3-(4-hydroxy-3-methoxyphenyl)-2-methylpropionic acid	-3.11	4.52043e+07	9	22	22	DDA for preferred ion	506364	248758	474668	804877	815461	518275	1.67056e+07	7.93006e+06	5.88023e+06	739271	218867	231294	186604	249441	421413	4.56474e+07	4.51554e+07	4.18673e+07	547118	472859	277669	199253	247483	176726	408917	659244	519854	Lipids and lipid-like molecules	Fatty Acyls	Fatty acid esters
HMDB00651;HMDB0000651;			68830;	3-(Decanoyloxy)-4-(trimethylammonio)butanoate;	8420677	decanoylcarnitine	-2.14	3.73302e+09	13	25	22	DDA for preferred ion	1.15046e+08	1.14886e+08	1.30167e+08	6.20525e+08	6.89523e+08	7.10447e+08	3.95196e+08	3.92387e+08	4.19247e+08	8.22261e+07	8.21946e+07	8.92951e+07	1.07669e+08	1.01538e+08	1.02203e+08	5.47771e+08	5.21669e+08	4.72688e+08	1.60419e+08	1.75343e+08	1.46269e+08	4.24445e+08	3.62924e+08	3.49393e+08	1.69405e+08	1.60756e+08	1.11102e+08
HMDB60956;HMDB0060956;				Pyrazino[2,1-a]pyrido[2,3-c][2]benzazepine, 1,2,3,4,10,14b-hexahydro-;	8642761	desmethylmirtazapine	-1.19	2.41068e+08	13	24	25	DDA for preferred ion	1.54066e+06	1.33971e+06	1.13888e+06	1.98844e+06	1.93174e+06	1.4342e+06	1.27447e+06	1.16532e+06	1.3375e+06	162014	165414	168358	152329	148411	144891	121502	160955	125834	84725.6	90311.7	95117.7	101687	97118.3	85874.4	1.42996e+08	1.70647e+08	1.56967e+08	Organic nitrogen compounds	Organonitrogen compounds	Amines
	C15633;		79996;	Cholestan-3-ol, 5,6:24,25-diepoxy-, (3β,5α,6α,24S)-;	8701378	5,6-24(s),25-diepoxycholesterol	-1.63	1.70733e+07	13	27	23	DDA for preferred ion	3.1972e+06	2.64883e+06	3.26783e+06	1.29361e+06	900132	980552	3.06648e+06	2.55387e+06	2.44054e+06	1.79574e+06	1.49e+06	1.48788e+06	4.22899e+06	3.1909e+06	4.06555e+06	6.30847e+06	6.21288e+06	5.91055e+06	2.58927e+06	3.95939e+06	3.85685e+06	4.14023e+06	3.17195e+06	2.72366e+06	1.88197e+06	1.99507e+06	1.90778e+06	Benzenoids	Benzene and substituted derivatives	Not Available
				Methyl (5Z,8Z,11Z)-5,8,11-icosatrienoate;	9133417	5(z),8(z),11(z)-eicosatrienoic acid methyl ester	-2.24	1.91964e+08	13	41	10	DDA for preferred ion	1.68455e+07	1.53642e+07	1.77309e+07	4.58458e+06	4.32011e+06	4.57949e+06	1.04087e+07	1.11798e+07	9.43639e+06	2.95639e+07	3.17029e+07	3.45284e+07	3.53329e+07	3.06337e+07	3.44411e+07	6.10519e+07	6.93578e+07	6.05797e+07	1.50197e+07	1.66498e+07	1.39045e+07	3.48727e+07	3.73768e+07	2.98001e+07	1.11378e+07	9.33706e+06	9.10695e+06	Organoheterocyclic compounds	Quinolines and derivatives	Aminoquinolines and derivatives
HMDB33576;HMDB0033576;				pyrrolo[1,2-a]pyrazine;	9194025	pyrrolo[1,2-a]pyrazine	-2.52	5.29575e+08	13	26	21	DDA for preferred ion	4.56588e+06	5.33453e+06	2.70443e+06	7.71576e+07	9.77988e+06	4.27227e+06	1.42962e+06	1.28998e+06	1.55444e+06	514206	507048	499908	691467	593717	560303	1.08463e+07	1.32946e+07	8.90295e+06	700698	711205	671324	636280	631683	617388	545570	540952	507897
				D-Glucopyranoside,2-phenylethyl;	9219450	2-phenylethyl d-glucopyranoside	-0.47	5.36371e+06	13	26	24	DDA for preferred ion	1.20552e+06	1.03676e+06	1.14265e+06	4.18958e+06	3.50085e+06	3.07727e+06	531502	446771	406513	414370	368504	305105	838971	769074	723587	521050	426881	373279	830942	873740	689893	162831	127454	116783	1.51334e+06	1.23444e+06	815942
	C19993;			8,10-Heptadecadiene-4,6-diyne-1,12-diol, (8E,10E,12S)-;	9283219	(8e,10e,12s)-8,10-heptadecadiene-4,6-diyne-1,12-diol	-2.11	1.97719e+07	13	29	19	DDA for preferred ion	1.25553e+06	1.08908e+06	2.02098e+06	881776	579923	613794	2.10926e+06	1.6075e+06	1.46433e+06	4.44383e+06	3.766e+06	3.92428e+06	3.23668e+06	2.82996e+06	3.19865e+06	9.33332e+06	8.54518e+06	8.39001e+06	2.52259e+06	2.17576e+06	1.84709e+06	2.82426e+06	2.49931e+06	2.35149e+06	756626	520709	1.24274e+06
HMDB0135240;				Pyrocatechol;	9564648	5-allyl-3-methoxy-1,2-benzenediol	-3.53	2.4234e+07	4	25	23	DDA for preferred ion	703088	785272	677646	1.05276e+06	1.26836e+06	1.20276e+06	2.13102e+06	1.8997e+06	892286	234830	306186	107997	390590	306328	278944	711784	544426	641454	325447	264178	146282	293734	286150	278680	388563	338366	362871	Organoheterocyclic compounds	Indoles and derivatives	Indoles
HMDB12097;HMDB0012097;			64486;	Ethanaminium, 2-[[hydroxy[[(2S,3R,4E)-3-hydroxy-2-[(1-oxotetradecyl)amino]-4-octadecen-1-yl]oxy]phosphinyl]oxy]-N,N,N-trimethyl-, inner salt;	9608732	n-myristoylsphingosine-1-phosphocholine	0.77	3.20919e+08	13	17	16	DDA for preferred ion	9.48393e+07	8.79436e+07	7.84941e+07	6.62266e+07	4.69403e+07	4.34543e+07	7.22511e+07	6.66793e+07	4.9422e+07	9.57585e+07	9.16035e+07	8.82157e+07	1.08745e+08	1.01133e+08	1.02015e+08	1.33623e+08	1.47599e+08	1.24207e+08	1.38903e+08	1.39419e+08	1.1309e+08	1.25103e+08	1.10071e+08	1.00655e+08	8.83678e+07	6.69059e+07	5.31285e+07	Organoheterocyclic compounds	Indoles and derivatives	Not Available
HMDB60957;HMDB0060957;				Pyrazino[2,1-a]pyrido[2,3-c][2]benzazepin-8-ol, 1,2,3,4,10,14b-hexahydro-2-methyl-;	9674933	8-hydroxymirtazapine	-2.26	1.80073e+07	4	21	17	DDA for preferred ion	327837	432560	760180	630217	950838	719137	319064	343000	581456	158776	174267	178009	174823	164154	156933	99893	82534.3	115046	62074.3	80528.1	143009	71353.8	65448.8	70392.7	1.74053e+07	1.52082e+07	1.30806e+07	Organoheterocyclic compounds	Pyridines and derivatives	Pyridinecarboxylic acids and derivatives
HMDB0062738;			86329;	9-Octadecenoic acid, 9-nitro-, (9E)-;	9820320	9-nitrooleate	-2.14	2.44342e+08	13	27	25	DDA for preferred ion	2.07669e+07	2.04951e+07	2.43233e+07	8.72016e+07	1.00954e+08	9.16156e+07	4.47137e+07	4.58991e+07	4.4985e+07	2.66197e+07	2.60197e+07	2.66478e+07	4.18407e+07	4.07276e+07	3.70028e+07	4.49053e+07	4.14258e+07	4.08441e+07	6.8561e+07	7.08821e+07	5.89976e+07	2.71778e+07	2.42723e+07	2.30759e+07	1.33036e+08	1.21599e+08	1.08937e+08
HMDB06695;HMDB0006695;			74767;133733;	L-Prolyl-(4R)-4-hydroxy-L-proline;	10077215	pro-hyp	-1.71	3.93649e+07	13	44	22	DDA for preferred ion	3.14884e+07	3.37789e+07	2.93698e+07	1.58277e+07	6.97303e+06	1.02607e+07	7.78296e+06	1.21644e+07	8.34773e+06	1.19898e+07	1.22836e+07	1.00897e+07	6.73095e+06	7.4588e+06	6.78901e+06	1.70401e+07	1.90395e+07	1.74467e+07	1.65411e+07	1.51574e+07	1.81999e+07	1.31286e+07	1.30866e+07	1.30453e+07	9.16535e+06	8.6801e+06	9.2392e+06	Organic acids and derivatives	Carboxylic acids and derivatives	Amino acids, peptides, and analogues
HMDB00791;HMDB0000791;	C02838;		18102;	Octanoate;	10128115	5955761	-2.32	3.33576e+09	13	21	21	DDA for preferred ion	7.64204e+07	7.62461e+07	7.98244e+07	6.52229e+08	6.03074e+08	5.99168e+08	2.72986e+08	2.58278e+08	2.43443e+08	7.6669e+07	7.42445e+07	7.76736e+07	7.10267e+07	6.6671e+07	6.27319e+07	3.58424e+08	3.36844e+08	3.15614e+08	1.31546e+08	1.26887e+08	1.30482e+08	3.10793e+08	3.40748e+08	2.99499e+08	1.40882e+08	1.18921e+08	1.03554e+08	Organoheterocyclic compounds	Isoquinolines and derivatives	Not Available
	C14915;		79440;	Androstan-17-ol, 3-(2,4-cyclopentadien-1-ylidene)-, (5α,17β)-;	10128377	3-(2,4-cyclopentadien-1-ylidene)-5alpha-androstan-17beta-ol	-2.54	7.86902e+06	9	24	22	DDA for preferred ion	276210	187494	212635	205952	166089	183639	227256	259692	163314	199222	198250	180968	153600	160289	173380	81340.4	88847.3	82148.7	219746	211122	163226	1.75353e+06	1.76481e+06	1.4286e+06	749197	277000	96771.9
	C15016;		79539;	Estr-4-en-3-one, 17-ethylidene-, (17E)-;	10128394	19-norpregna-4,17(20)-dien-3-one	-2.89	8.41262e+07	13	38	20	DDA for preferred ion	5.69439e+06	5.24285e+06	4.75766e+06	2.3799e+06	2.32665e+06	1.86659e+06	7.53286e+06	6.50784e+06	8.01266e+06	1.15874e+07	1.45464e+07	1.57379e+07	2.04349e+07	1.71489e+07	1.71215e+07	3.26626e+07	2.95438e+07	2.70122e+07	1.24595e+07	1.23995e+07	1.33251e+07	2.82666e+07	2.38416e+07	2.51374e+07	5.45809e+06	4.76498e+06	4.92485e+06	Organic acids and derivatives	Carboxylic acids and derivatives	Amino acids, peptides, and analogues
HMDB06280;HMDB0006280;	C15520;		37623;	Cholest-5-ene-3,7,25-triol, (3β,7α)-;	10128492	7alpha,25-dihydroxycholesterol	-2.95	9.5243e+07	13	16	15	DDA for preferred ion	6.9079e+06	5.70706e+06	5.66209e+06	4.46022e+06	4.64119e+06	5.17908e+06	8.16777e+06	9.88026e+06	1.15161e+07	9.04748e+06	8.58886e+06	1.25968e+07	1.93203e+07	1.94374e+07	2.18361e+07	9.13964e+06	1.01754e+07	1.24244e+07	2.49615e+07	2.79294e+07	2.35618e+07	2.66129e+07	2.34918e+07	1.96612e+07	1.15039e+07	9.84902e+06	1.17392e+07	Lipids and lipid-like molecules	Glycerophospholipids	Glycerophosphocholines
	C18217;		55330;	Hexadecanoic acid,16-[[(2E)-3-(4-hydroxy-3-methoxyphenyl)-1-oxo-2-propen-1-yl]oxy]-;	10252167	16-feruloyloxypalmitic acid	0.99	4.96112e+06	13	25	25	DDA for preferred ion	83320.7	70594.1	60508.6	33582.6	36148.6	38138.2	209572	215389	119984	275511	231359	263657	790115	754473	593012	635464	543843	444121	562026	436112	397809	166559	140728	105648	57153.2	38154.4	81315.7	Lipids and lipid-like molecules	Glycerophospholipids	Glycerophosphocholines
HMDB0137904;	C20414;		40070;	4-Hydroxy-2H-chromen-2-one;	10254753	4-hydroxycoumarin	-2.62	5.73252e+07	13	25	22	DDA for preferred ion	2.22656e+06	2.95528e+06	2.90303e+06	7.09852e+07	7.0612e+07	6.91829e+07	2.92975e+06	2.72996e+06	2.90616e+06	3.49044e+06	2.90196e+06	2.69439e+06	3.52943e+06	2.98773e+06	2.92833e+06	5.68656e+06	6.67527e+06	7.76004e+06	6.04432e+06	6.43594e+06	7.21442e+06	7.47696e+06	6.19827e+06	3.70056e+06	4.88962e+06	5.87464e+06	5.44769e+06	Benzenoids	Benzene and substituted derivatives	Halobenzenes
HMDB59711;HMDB0059711;			68440;	3-Pyridinecarboxamide, 2-methyl-;	10302852	2-methylnicotinamide	-1.2	5.13631e+07	13	25	13	DDA for preferred ion	4.82063e+06	4.04217e+06	4.46203e+06	3.56118e+07	2.52298e+07	2.26674e+07	1.60849e+07	1.49082e+07	1.34928e+07	5.62926e+06	4.83546e+06	6.81147e+06	4.62885e+06	5.29113e+06	4.83092e+06	2.04801e+07	2.11762e+07	1.81487e+07	6.24198e+06	8.51888e+06	5.90755e+06	5.12553e+06	5.83758e+06	4.83389e+06	1.1824e+07	9.67989e+06	1.22033e+07	Organic acids and derivatives	Carboxylic acids and derivatives	Amino acids, peptides, and analogues
				6-Methyl[1,2,4]triazolo[4,3-b]pyridazin-8-ol;	10437318	6-methyl[1,2,4]triazolo[4,3-b]pyridazin-8-ol	-2.62	6.57236e+07	8	23	23	DDA for preferred ion	211277	1.00185e+06	536212	1.82652e+06	836294	1.04934e+06	881757	550852	598979	169782	523523	452715	717413	594310	453772	4.42287e+07	3.88847e+07	4.01771e+07	2.8461e+07	2.54221e+07	1.67923e+07	1.11835e+07	9.36144e+06	1.11726e+07	3.96912e+07	3.31556e+07	2.86495e+07
HMDB40909;HMDB0040909;				Tetracosanoic acid,2-hydroxy-22-methyl-;	10473686	2-hydroxy-22-methyltetracosanoic acid	-0.3	6.11417e+06	13	21	21	DDA for preferred ion	59290.8	84070.1	59914.3	213734	109149	144271	195225	157214	87827.6	59832.6	31958	61925.3	312780	344972	300700	672776	631548	576938	171936	116240	182061	616627	566384	536518	100913	44209.2	79972.2
HMDB28867;				leucyl-4-hydroxyproline;	10480082	4-hydroxyprolylleucine	-0.59	1.01547e+07	13	36	23	DDA for preferred ion	1.16509e+07	1.00818e+07	1.2636e+07	8.91895e+06	5.69746e+06	3.24926e+06	1.0623e+06	1.16273e+06	914298	4.58555e+06	5.02294e+06	4.34909e+06	1.47176e+06	2.77174e+06	2.83585e+06	4.1817e+06	3.51957e+06	2.7994e+06	5.64726e+06	7.20792e+06	5.49022e+06	2.18262e+06	1.11131e+06	1.34648e+06	1.98702e+06	2.65592e+06	1.61232e+06	Benzenoids	Benzene and substituted derivatives	Xylenes
				4(3H)-Quinazolinone, 2-(2-hydroxyphenyl)-;	10524605	2-(2-hydroxyphenyl)-3,4-dihydroquinazolin-4-one	-2.43	3.27322e+07	8	24	21	DDA for preferred ion	278489	322416	284961	582025	559662	578450	277116	378293	413080	277477	277715	269087	352364	301497	279815	160270	169123	144667	141510	146400	148976	152903	143869	147071	142089	136967	160533	Lipids and lipid-like molecules	Fatty Acyls	Fatty amides
			51630;	2H-Indol-2-one;	10613893	indol-2-one	-1.33	1.77114e+08	13	20	14	DDA for preferred ion	5.92997e+07	5.39389e+07	6.47604e+07	1.26708e+08	1.37339e+08	1.30531e+08	9.89984e+06	9.34587e+06	9.96849e+06	627452	697701	650683	585958	707390	690156	3.55334e+07	4.21688e+07	3.3347e+07	469738	414992	496305	524912	414662	498996	567007	575620	523548	Organic acids and derivatives	Carboxylic acids and derivatives	Amino acids, peptides, and analogues
HMDB28949;HMDB0028949;				L-Lysyl-L-glutamine;	10628316	lys-gln	-1.53	1.93442e+07	13	36	10	DDA for preferred ion	1.01162e+07	9.70783e+06	9.44768e+06	6.39066e+06	4.32137e+06	4.28657e+06	3.6933e+06	5.30145e+06	4.9961e+06	9.6317e+06	9.5288e+06	7.88214e+06	5.5417e+06	5.9603e+06	5.66378e+06	1.85569e+07	1.88343e+07	1.5975e+07	1.29032e+07	1.41949e+07	1.28175e+07	1.98056e+07	2.20151e+07	2.15604e+07	4.51903e+06	4.76404e+06	5.38548e+06	Lipids and lipid-like molecules	Glycerophospholipids	Glycerophosphocholines
HMDB62793;HMDB0062793;			84343;	6-Benzothiazolepropanoic acid, α-amino-4-hydroxy-;	11344987	3-(4-hydroxy-1,3-benzothiazol-6-yl)alanine	-1.99	9.23781e+06	8	20	19	DDA for preferred ion	33013.3	32313.9	32758.9	32864.8	40179.3	38778.4	166122	158611	115002	33707.4	28946.8	28552.1	30158.4	29740.6	29641.9	26840.8	38059	26758.8	25433.8	24651.5	23913.9	26520.6	24110	23325.3	30777.2	23059.3	23486.7	Lipids and lipid-like molecules	Glycerophospholipids	Glycerophosphocholines
HMDB29029;HMDB0029029;				L-Prolyl-L-tyrosine;	11396295	pro-tyr	-2.36	9.77604e+07	13	18	18	DDA for preferred ion	1.68748e+07	1.5545e+07	1.38217e+07	1.57103e+07	1.35794e+07	1.02536e+07	1.76637e+07	1.58095e+07	1.25834e+07	5.15006e+06	4.5941e+06	4.28638e+06	2.80642e+06	2.51685e+06	1.98051e+06	4.91009e+06	3.45209e+06	4.40876e+06	2.61039e+06	3.1317e+06	3.28003e+06	2.65231e+06	3.21516e+06	2.83505e+06	9.98168e+07	9.30982e+07	6.38688e+07	Lipids and lipid-like molecules	Glycerophospholipids	Glycerophosphocholines
HMDB40038;HMDB0040038;				2-Furanmethanol, 5-(1-pyrrolidinylmethyl)-;	12924662	5-(1-pyrrolidinylmethyl)-2-furanmethanol	-1.75	1.06773e+07	12	15	15	DDA for preferred ion	1.33323e+06	749238	1.39417e+06	2.16917e+06	1.64452e+06	1.995e+06	979220	1.02381e+06	1.18409e+06	472007	608751	566976	1.94019e+06	1.95764e+06	2.46306e+06	337333	463154	470086	1.26185e+06	1.09425e+06	842791	989414	1.03062e+06	993315	1.70211e+06	1.38159e+06	1.05175e+06	Lipids and lipid-like molecules	Glycerophospholipids	Glycerophosphocholines
HMDB29448;HMDB0029448;				Ornithine, N5-(2-amino-2-carboxyethyl)-;	13508105	ornithinoalanine	-1.7	1.64637e+08	13	44	18	DDA for preferred ion	8.68229e+07	6.6682e+07	6.49771e+07	4.25038e+08	2.50745e+08	2.64623e+08	2.48189e+07	2.58723e+07	1.33571e+07	1.91385e+07	2.88517e+07	2.38496e+07	4.21651e+07	3.47664e+07	3.39085e+07	2.34223e+07	2.43955e+07	2.40526e+07	5.47318e+07	4.9181e+07	4.93965e+07	1.21847e+07	8.93363e+06	8.53212e+06	1.01232e+08	1.01681e+08	9.09899e+07	Lipids and lipid-like molecules	Glycerophospholipids	Glycerophosphoethanolamines
	C19373;		82428;	1-[(4-Methyl-2-nitrophenyl)diazenyl]-2-naphthol;	13615376	qk4247000	-2.87	7.03954e+08	13	26	22	DDA for preferred ion	3.4242e+08	3.04957e+08	3.15072e+08	3.61591e+08	3.27384e+08	4.00812e+08	3.97812e+08	4.04636e+08	3.87574e+08	2.69024e+08	2.44487e+08	2.40989e+08	2.00316e+08	1.9073e+08	1.65831e+08	1.47865e+08	1.3051e+08	1.28433e+08	3.66844e+08	3.33537e+08	2.98928e+08	3.61125e+08	3.61473e+08	3.09696e+08	2.03918e+08	1.84048e+08	1.63249e+08
HMDB61888;HMDB0061888;	C14447;		50415;	Pyridine, 2-methyl-;	13839199	2-picoline	3.49	4.33781e+08	13	23	22	DDA for preferred ion	689910	673097	787088	1.52555e+07	5.51384e+06	6.63516e+06	788042	721592	774973	1.45512e+08	1.39808e+08	1.19293e+08	9.12547e+07	6.80562e+07	8.18421e+07	1.33979e+07	1.22917e+07	1.06166e+07	1.163e+08	8.70405e+07	1.27529e+08	5.8657e+07	4.64569e+07	4.7479e+07	8.6797e+07	6.82253e+07	7.37188e+07	Benzenoids	Benzene and substituted derivatives	Benzoic acids and derivatives
			48983;	Guanine;	13854818	lepidine	-1.68	2.48203e+08	13	19	17	DDA for preferred ion	7.73665e+07	8.92864e+07	1.04891e+08	1.911e+08	2.13276e+08	2.01418e+08	1.50955e+07	1.42306e+07	1.19226e+07	612778	661944	756192	532110	642335	626638	6.87749e+07	6.04326e+07	5.99923e+07	735112	829797	842085	338528	736962	851144	1.14097e+06	408516	329111	Benzenoids	Dibenzocycloheptenes	Not Available
HMDB30353;HMDB0030353;	C10129;		2814;	Methyl 1-methyl-1,2,5,6-tetrahydro-3-pyridinecarboxylate;	13872064	arecoline	-1.83	4.63359e+08	13	25	23	DDA for preferred ion	2.09272e+06	2.54472e+06	2.24714e+06	3.09799e+06	3.37936e+06	3.03609e+06	2.70064e+06	3.06915e+06	2.40953e+06	9.11957e+07	7.85163e+07	7.37335e+07	6.60533e+07	6.44408e+07	5.67839e+07	1.51221e+06	2.21474e+06	1.87057e+06	9.6067e+07	7.98047e+07	7.08565e+07	976259	1.33931e+06	1.6673e+06	4.00111e+07	3.13067e+07	3.15896e+07
	C19495;			2,5-Hexadienoic acid, 3-methoxy-5-methyl-4-oxo-;	16735953	penicillic acid	-3.11	1.4271e+07	12	28	22	DDA for preferred ion	321102	373262	283322	247832	341982	372843	259487	221291	237281	341856	227074	206740	254567	173823	249859	87058.1	66673.6	142386	330119	173783	218894	57570.6	112017	116882	260915	180751	95903.7
HMDB04848;HMDB0004848;				14-Tetracosenamide,N-[(1S,2R,3Z)-1-[[[O-5-(acetylamino)-3,5-dideoxy-D-glycero-α-D-gluco-2-nonulopyranonosyl-(2-&gt;3)-O-β-D-galactopyranosyl-(1->4)-β-D-glucopyranosyl]oxy]methyl]-2-hydroxy-3-h_x000D_ eptadecen-1-yl]-, (14Z)-;	16744865	ganglioside gm3 (d18:1/24:1(15z))	-4.62	1.2445e+07	4	7	5	DDA for other ion	1.58127e+06	1.59482e+06	1.49055e+06	1.44032e+06	1.55261e+06	1.4775e+06	1.69331e+06	1.68464e+06	1.6522e+06	1.82097e+06	1.83951e+06	1.79949e+06	2.32809e+06	2.35081e+06	2.28712e+06	8.37859e+06	9.24714e+06	9.44484e+06	1.00148e+07	9.52367e+06	9.42769e+06	1.07814e+07	9.49465e+06	8.31774e+06	6.80632e+06	9.80043e+06	8.85913e+06	Phenylpropanoids and polyketides	Coumarins and derivatives	Hydroxycoumarins
HMDB02014;HMDB0002014;			73060;	3-[(5Z)-5-Tetradecenoyloxy]-4-(trimethylammonio)butanoate;	17216151	cis-5-tetradecenoylcarnitine	-1.43	7.09335e+08	13	18	18	DDA for preferred ion	2.77365e+07	2.65514e+07	3.0037e+07	4.90397e+07	4.3555e+07	4.18369e+07	1.088e+08	9.90574e+07	8.4564e+07	1.23132e+07	1.12722e+07	1.36858e+07	4.09135e+07	3.07357e+07	3.93001e+07	1.43162e+08	1.38556e+08	1.34637e+08	2.65148e+07	2.6729e+07	2.59676e+07	3.26976e+07	3.07764e+07	2.57785e+07	1.897e+07	1.43469e+07	1.39487e+07	Lipids and lipid-like molecules	Glycerolipids	Monoradylglycerols
HMDB02282;HMDB0002282;				D-arabino-Hex-1-enitol, 2-(acetylamino)-1,5-anhydro-2-deoxy-4-O-β-D-galactopyranosyl-;	17216182	2-acetamido-1,5-anhydro-2-deoxy-4-o-beta-d-galactopyranosyl-d-arabino-hex-1-enitol	-1.88	3.61878e+07	13	16	16	DDA for preferred ion	6.5396e+06	7.45774e+06	6.44387e+06	6.02773e+06	4.00704e+06	5.88169e+06	7.68579e+06	7.46418e+06	7.97409e+06	1.365e+07	1.38609e+07	1.73091e+07	1.72383e+07	1.62802e+07	1.84595e+07	2.09942e+07	2.08403e+07	2.09249e+07	1.1889e+07	1.28146e+07	1.33123e+07	7.7672e+06	7.16716e+06	7.21742e+06	6.03585e+06	5.35781e+06	4.82635e+06
HMDB37831;HMDB0037831;				Hexadecanedioic acid, 8-hydroxy-;	17220725	8-hydroxyhexadecanedioic acid	-1.22	3.57939e+07	9	16	12	DDA for preferred ion	4.24956e+06	4.27736e+06	4.07865e+06	9.17943e+06	8.52936e+06	6.56848e+06	2.05318e+07	2.53236e+07	2.05956e+07	2.26787e+06	1.97105e+06	2.31593e+06	2.57912e+06	2.47823e+06	2.93624e+06	9.73566e+06	9.7402e+06	9.2918e+06	2.52975e+06	2.14535e+06	1.56625e+06	1.67641e+06	1.88872e+06	2.12664e+06	1.6546e+06	1.60842e+06	1.43198e+06
	C20143;		63640;	Cholest-4-en-3-one,26-hydroxy-;	18580215	3-oxocholest-4-en-26-ol	-2.29	1.01398e+08	13	18	17	DDA for preferred ion	2.32825e+06	2.66151e+06	2.47824e+06	1.98273e+06	2.69997e+06	1.95111e+06	2.6227e+06	2.11481e+06	2.17644e+06	5.73767e+06	5.9726e+06	7.31733e+06	1.75119e+07	1.51939e+07	1.70474e+07	6.97329e+06	8.50043e+06	7.116e+06	1.53118e+07	1.95485e+07	1.69255e+07	1.27033e+07	1.7083e+07	1.35162e+07	9.84141e+06	9.26319e+06	8.55508e+06	Organic nitrogen compounds	Organonitrogen compounds	Amines
HMDB0140989;				4-Hydroxy-3-[1-(4-hydroxyphenyl)-3-oxobutyl]-2H-chromen-2-one;	19989178	mfcd00272666	-1.52	5.55599e+07	9	22	21	DDA for preferred ion	878562	1.08738e+06	1.23724e+06	4.66431e+07	4.50561e+07	3.67548e+07	5.22335e+06	4.97354e+06	4.78001e+06	694454	797425	788094	665304	665754	756806	485993	490380	495437	460851	450672	446790	459117	470732	437481	1.72658e+06	1.77163e+06	1.12303e+06
HMDB32024;HMDB0032024;				Benzaldehyde, ethyl-;	21105903	4-ethylbenzaldehyde	-1.47	5.48654e+07	6	22	21	DDA for preferred ion	8.22751e+06	3.25136e+06	6.92706e+06	6.27478e+06	6.31243e+06	5.47562e+06	1.06267e+07	5.08591e+06	9.27058e+06	1.23293e+07	1.03864e+07	1.61612e+07	1.26551e+07	1.22879e+07	1.42385e+07	2.18896e+07	1.76791e+07	2.20187e+07	7.35326e+06	6.05202e+06	5.25573e+06	1.06661e+07	9.37582e+06	8.99859e+06	4.08348e+06	5.57446e+06	4.39996e+06	Lipids and lipid-like molecules	Sphingolipids	Ceramides
HMDB31617;HMDB0031617;HMDB0141081;			78399;	3-Buten-2-one, 4-phenyl-, (3E)-;	21106584	benzylideneacetone	-2.1	2.72681e+07	5	17	11	DDA for preferred ion	4.66416e+06	3.38403e+06	4.48389e+06	5.02354e+06	3.63808e+06	4.28397e+06	6.93707e+06	5.88066e+06	6.1982e+06	1.12427e+07	8.70015e+06	9.51087e+06	7.77575e+06	6.49808e+06	7.40704e+06	1.25434e+07	1.57781e+07	1.13988e+07	5.86045e+06	5.50322e+06	4.82598e+06	7.87292e+06	6.37214e+06	3.24866e+06	2.65565e+06	3.06618e+06	4.16276e+06
				Methyl (7Z,10Z,13Z,16Z,19Z)-7,10,13,16,19-docosapentaenoate;	21169429	docosapentaenoic acid methyl ester	-2.59	5.22813e+08	13	31	17	DDA for preferred ion	3.08988e+07	2.28876e+07	2.2152e+07	1.26432e+07	1.02491e+07	8.66671e+06	3.62948e+07	3.00452e+07	2.85116e+07	1.14642e+08	8.47686e+07	1.08e+08	8.64351e+07	7.66138e+07	8.68318e+07	1.84891e+08	1.95591e+08	1.88146e+08	4.85731e+07	4.07009e+07	3.75693e+07	9.28197e+07	9.73454e+07	9.53471e+07	1.81691e+07	1.05258e+07	1.25594e+07	Organic acids and derivatives	Carboxylic acids and derivatives	Carboxylic acid derivatives
				N-{[(2R,4S,5R)-5-{[Methyl(phenyl)amino]methyl}-1-azabicyclo[2.2.2]oct-2-yl]methyl}-2-thiophenesulfonamide;	21381686	n-{[(2r,4s,5r)-5-{[methyl(phenyl)amino]methyl}-1-azabicyclo[2.2.2]oct-2-yl]methyl}-2-thiophenesulfonamide	3.56	4.95399e+08	13	19	19	DDA for preferred ion	331936	389637	349483	539486	758204	486632	391557	296819	299403	164087	168618	149230	170773	165640	161747	82958.8	93777.1	106698	85099.6	82146.6	80175.1	75465.7	80570.8	77370.5	97058.4	93319.8	99770	Organic acids and derivatives	Carboxylic acids and derivatives	Amino acids, peptides, and analogues
HMDB10394;HMDB0010394;			86256;	Ethanaminium, 2-[[hydroxy[(2R)-2-hydroxy-3-[[(8Z,11Z,14Z)-1-oxo-8,11,14-eicosatrien-1-yl]oxy]propoxy]phosphinyl]oxy]-N,N,N-trimethyl-, inner salt;	21403156	1-[(8z,11z,14z)-icosatrienoyl]-sn-glycero-3-phosphocholine	-3.69	6.9934e+09	13	17	16	DDA for preferred ion	1.93824e+09	1.3789e+09	1.93515e+09	5.27387e+08	4.4372e+08	3.92586e+08	1.46895e+09	1.39539e+09	1.33735e+09	2.485e+09	2.29181e+09	2.53913e+09	3.47607e+09	3.06637e+09	3.38755e+09	3.60995e+09	3.00655e+09	3.38182e+09	2.01479e+09	1.88745e+09	1.73156e+09	3.28582e+09	2.93715e+09	3.22458e+09	1.88525e+09	1.79072e+09	1.64911e+09	Organic acids and derivatives	Carboximidic acids and derivatives	Carboximidic acids
HMDB0240262;			76078;	Ethanaminium, 2-[[hydroxy[(2R)-3-hydroxy-2-[(1-oxohexadecyl)oxy]propoxy]phosphinyl]oxy]-N,N,N-trimethyl-, inner salt;	21403165	2-palmitoyl-sn-glycero-3-phosphocholine	-2.13	1.1282e+11	13	15	10	DDA for preferred ion	3.08303e+10	2.82714e+10	3.14738e+10	1.75188e+10	1.64362e+10	1.42057e+10	3.86128e+10	3.62123e+10	3.26114e+10	5.25599e+10	5.21448e+10	5.04902e+10	6.12352e+10	5.40875e+10	5.68617e+10	7.4786e+10	7.29594e+10	7.25669e+10	5.83067e+10	5.83942e+10	5.55064e+10	5.47075e+10	5.22839e+10	5.7061e+10	7.05148e+10	5.87807e+10	5.58855e+10	Benzenoids	Tetralins	Not Available
	C17233;		50714;58836;	Decanoic acid, 2-amino-10-(methylthio)-;	21865788	hexahomomethionine	-2.22	3.92364e+07	7	16	14	DDA for preferred ion	532904	582157	599300	756980	731955	595504	541467	586528	562369	344248	357596	391665	388141	349986	445063	328519	325243	175262	288232	219813	369822	279128	342096	202568	422133	369178	331858	Lipids and lipid-like molecules	Sphingolipids	Ceramides
HMDB37602;HMDB0037602;				4-Hydroxy-2,6,6-trimethyl-3-oxo-1,4-cyclohexadiene-1-carbaldehyde;	23254487	4-hydroxy-2,6,6-trimethyl-3-oxo-1,4-cyclohexadiene-1-carbaldehyde	-3.55	2.21238e+07	10	26	24	DDA for preferred ion	439787	582186	514083	708879	773280	789648	1.23412e+06	1.13939e+06	681070	195378	239993	311372	450467	245593	482436	712552	264856	374006	313572	277054	408263	260441	326374	184140	340131	299076	419671
HMDB0001060;			61682;	2,3-Dimethoxy-5-methyl-6-[(2E,6E,10E,14E,18E,22E,26E)-3,7,11,15,19,23,27,31-octamethyl-2,6,10,14,18,22,26,30-dotriacontaoctaen-1-yl]-1,4-benzenediol;	24603698	ubiquinol-8	-2.28	1.39291e+08	13	19	18	DDA for preferred ion	2.00629e+07	2.25391e+07	1.68672e+07	1.55106e+07	1.56289e+07	1.34616e+07	1.55654e+07	1.69063e+07	1.77887e+07	4.19891e+07	3.31809e+07	3.36721e+07	4.34164e+07	3.42551e+07	3.9832e+07	7.44064e+07	6.19792e+07	6.24068e+07	4.37062e+07	3.98584e+07	3.74227e+07	4.66461e+07	3.70661e+07	3.31648e+07	1.73115e+07	1.29463e+07	1.59514e+07	Organoheterocyclic compounds	Pyridines and derivatives	Pyridinecarboxylic acids and derivatives
HMDB06510;HMDB0006510;				3-[(4E,7E,10E,13E,16E,19E)-4,7,10,13,16,19-Docosahexaenoyloxy]-4-(trimethylammonio)butanoate;	24765758	3-[(4e,7e,10e,13e,16e,19e)-4,7,10,13,16,19-docosahexaenoyloxy]-4-(trimethylammonio)butanoate	-2.41	7.89403e+07	13	42	25	DDA for preferred ion	3.79525e+06	3.26071e+06	3.60202e+06	2.04315e+06	2.56463e+06	2.46705e+06	2.96669e+06	3.75243e+06	3.47943e+06	3.02188e+06	3.1772e+06	4.22429e+06	3.09143e+06	3.26586e+06	3.1808e+06	4.55038e+06	4.39531e+06	5.26786e+06	1.83943e+06	2.3521e+06	1.94549e+06	3.36168e+06	2.93515e+06	3.58313e+06	3.39018e+06	2.30616e+06	2.32489e+06	Organic acids and derivatives	Carboxylic acids and derivatives	Amino acids, peptides, and analogues
HMDB11775;HMDB0011775;			84701;	13-Docosenamide, N-[(1S,2R,3E)-2-hydroxy-1-(hydroxymethyl)-3-heptadecen-1-yl]-, (13Z)-;	24765767	n-[(13z)-docosenoyl]sphingosine	0.26	1.30541e+08	13	26	22	DDA for preferred ion	1.2699e+07	1.19576e+07	1.04098e+07	1.22699e+07	1.17618e+07	1.01392e+07	1.05144e+07	9.91651e+06	7.2581e+06	2.17468e+07	2.27717e+07	1.89904e+07	3.49391e+07	3.26148e+07	3.18843e+07	4.2618e+07	4.13778e+07	3.96355e+07	3.32609e+07	3.17727e+07	2.9123e+07	3.37345e+07	3.19117e+07	2.78431e+07	4.50706e+06	3.29472e+06	2.79906e+06	Lipids and lipid-like molecules	Sphingolipids	Phosphosphingolipids
HMDB07077;HMDB0007077;				6,9,12,15-Octadecatetraenoic acid, (1S)-2-hydroxy-1-[[(1-oxopentadecyl)oxy]methyl]ethyl ester,(6Z,9Z,12Z,15Z)-;	24765910	(2s)-1-hydroxy-3-(pentadecanoyloxy)-2-propanyl (6z,9z,12z,15z)-6,9,12,15-octadecatetraenoate	0.1	1.9637e+07	13	23	23	DDA for preferred ion	940132	680329	642381	1.29655e+06	1.10771e+06	889000	2.02119e+06	1.89875e+06	1.34448e+06	921390	1.2508e+06	1.20937e+06	3.23836e+06	3.41887e+06	3.29346e+06	2.41521e+06	2.12011e+06	1.84569e+06	2.36774e+06	2.4603e+06	2.28327e+06	4.57044e+06	4.06152e+06	3.63181e+06	784772	598216	415564	Lipids and lipid-like molecules	Sphingolipids	Ceramides
HMDB07305;HMDB0007305;			75578;	9,12,15-Octadecatrienoic acid, (2S)-3-hydroxy-2-[[(9Z)-1-oxo-9-octadecen-1-yl]oxy]propyl ester,(9Z,12Z,15Z)-;	24766055	1-alpha-linolenoyl-2-oleoyl-sn-glycerol	-2.09	2.14536e+09	13	9	7	DDA for preferred ion	3.53548e+08	3.4446e+08	3.35543e+08	9.71866e+08	8.99248e+08	9.53756e+08	1.16192e+09	1.05484e+09	1.05578e+09	1.00111e+09	9.82908e+08	1.00056e+09	9.83186e+08	9.09113e+08	9.47603e+08	9.47548e+08	9.30974e+08	9.08281e+08	6.47805e+08	5.85463e+08	5.59246e+08	8.04588e+08	7.27981e+08	7.03151e+08	3.12557e+08	2.98802e+08	2.94649e+08	Organic oxygen compounds	Organooxygen compounds	Carbonyl compounds
HMDB10383;HMDB0010383;			73851;	Ethanaminium, 2-[[hydroxy[(2R)-2-hydroxy-3-[[(9Z)-1-oxo-9-hexadecen-1-yl]oxy]propoxy]phosphinyl]oxy]-N,N,N-trimethyl-, inner salt;	24766525	1-[(9z)-hexadecenoyl]-sn-glycero-3-phosphocholine	-1.94	7.88277e+09	13	23	23	DDA for preferred ion	1.7006e+09	1.50313e+09	1.66133e+09	3.83693e+08	3.49872e+08	3.43068e+08	1.14894e+09	1.07426e+09	9.98443e+08	1.72737e+09	1.61112e+09	1.77042e+09	2.87245e+09	2.31722e+09	2.62092e+09	3.1317e+09	3.01095e+09	1.8066e+09	3.06417e+09	2.95277e+09	2.76694e+09	2.22468e+09	2.13188e+09	1.9775e+09	3.99439e+09	3.56305e+09	2.51025e+09
HMDB10385;HMDB0010385;			86255;	Ethanaminium, 2-[[hydroxy[(2R)-2-hydroxy-3-[[(11Z)-1-oxo-11-octadecen-1-yl]oxy]propoxy]phosphinyl]oxy]-N,N,N-trimethyl-, inner salt;	24766526	1-[(11z)-octadecenoyl]-sn-glycero-3-phosphocholine	-2.14	4.33987e+10	13	16	14	DDA for preferred ion	1.5098e+10	1.34137e+10	1.46376e+10	4.22239e+09	3.92616e+09	3.35657e+09	1.0377e+10	9.99705e+09	8.97116e+09	1.68002e+10	1.58158e+10	1.67367e+10	1.92733e+10	1.65926e+10	1.79781e+10	3.21325e+10	3.15128e+10	2.93364e+10	1.52728e+10	1.48575e+10	1.35435e+10	1.53005e+10	1.41929e+10	1.35136e+10	1.80105e+10	1.49324e+10	1.36762e+10	Lipids and lipid-like molecules	Sphingolipids	Phosphosphingolipids
HMDB10388;HMDB0010388;			88697;133456;	Ethanaminium, 2-[[hydroxy[(2R)-2-hydroxy-3-[[(9Z,12Z,15Z)-1-oxo-9,12,15-octadecatrien-1-yl]oxy]propoxy]phosphinyl]oxy]-N,N,N-trimethyl-, inner salt;	24766528	lysopc(18:3(9z,12z,15z))	-3	1.56398e+09	13	23	23	DDA for preferred ion	4.12022e+08	4.02655e+08	4.32624e+08	6.77189e+07	6.5e+07	6.30591e+07	2.16804e+08	2.0016e+08	1.67891e+08	3.52716e+08	3.24207e+08	3.58126e+08	6.25579e+08	5.48963e+08	6.29578e+08	8.24306e+08	7.90633e+08	5.75241e+08	3.28076e+08	2.85088e+08	2.65927e+08	6.23746e+08	5.71855e+08	5.35835e+08	1.58386e+08	1.52653e+08	1.51611e+08
HMDB10401;HMDB0010401;			88953;133657;	Ethanaminium, 2-[[hydroxy[(2R)-2-hydroxy-3-[[(7Z,10Z,13Z,16Z)-1-oxo-7,10,13,16-docosatetraen-1-yl]oxy]propoxy]phosphinyl]oxy]-N,N,N-trimethyl-, inner salt;	24766536	lysopc(22:4(7z,10z,13z,16z))	-2.11	1.5249e+09	13	19	17	DDA for preferred ion	2.28448e+08	1.93156e+08	2.0823e+08	1.01186e+08	6.17335e+07	7.6136e+07	2.03452e+08	2.10211e+08	1.81019e+08	4.88593e+08	4.39617e+08	4.75981e+08	4.83307e+08	4.1491e+08	4.34504e+08	8.92775e+08	8.47745e+08	7.71292e+08	3.56845e+08	3.16143e+08	3.37512e+08	4.1401e+08	4.11427e+08	3.8285e+08	2.46442e+08	2.0399e+08	1.8885e+08	Lipids and lipid-like molecules	Fatty Acyls	Fatty acid esters
HMDB07873;HMDB0007873;			84808;	Ethanaminium, 2-[[hydroxy[(2R)-2-[[(9Z)-1-oxo-9-octadecen-1-yl]oxy]-3-[(1-oxotetradecyl)oxy]propoxy]phosphinyl]oxy]-N,N,N-trimethyl-,inner salt;	24766549	1-tetradecanoyl-2-[(9z)-octadecenoyl]-sn-glycero-3-phosphocholine	-1.85	1.73127e+10	13	12	11	DDA for preferred ion	6.57608e+09	6.18306e+09	6.66594e+09	4.15285e+09	3.84869e+09	3.6134e+09	4.51066e+09	4.69438e+09	4.29138e+09	3.11434e+09	3.01596e+09	3.14031e+09	4.69094e+09	4.58057e+09	4.35837e+09	3.78059e+09	3.75474e+09	3.69312e+09	6.21592e+09	6.37518e+09	5.84478e+09	3.84097e+09	4.74675e+09	4.87964e+09	4.89473e+09	4.98023e+09	4.54643e+09	Benzenoids	Benzene and substituted derivatives	Cyclohexylphenols
HMDB07970;HMDB0007970;			73000;	Ethanaminium, 2-[[hydroxy[(2R)-3-[(1-oxohexadecyl)oxy]-2-[(1-oxooctadecyl)oxy]propoxy]phosphinyl]oxy]-N,N,N-trimethyl-, inner salt;	24766643	1-hexadecanoyl-2-octadecanoyl-sn-glycero-3-phosphocholine	0.34	7.12482e+10	13	8	7	DDA for preferred ion	3.06448e+10	3.01755e+10	2.86144e+10	2.2587e+10	1.82969e+10	2.32736e+10	2.91147e+10	3.18166e+10	3.052e+10	4.24003e+10	2.93319e+10	4.15847e+10	4.36923e+10	4.56997e+10	4.12322e+10	4.65363e+10	4.02958e+10	4.4747e+10	4.85576e+10	4.80112e+10	4.40994e+10	4.90033e+10	3.26597e+10	3.44554e+10	5.07605e+10	2.6359e+10	2.38874e+10	Lipids and lipid-like molecules	Fatty Acyls	Fatty acid esters
HMDB08204;HMDB0008204;			89439;	Ethanaminium, 2-[[hydroxy[(2R)-2-[[(9Z,12Z)-1-oxo-9,12-octadecadien-1-yl]oxy]-3-[[(9Z,12Z,15Z)-1-oxo-9,12,15-octadecatrien-1-yl]oxy]propoxy]phosphinyl]oxy]-N,N,N-trimethyl-, inner salt;	24766866	pc(18:3(9z,12z,15z)/18:2(9z,12z))	-2.79	9.16085e+09	13	12	12	DDA for preferred ion	4.32032e+09	4.20247e+09	5.11264e+09	6.49316e+09	7.78144e+09	8.60887e+09	5.70348e+09	5.26323e+09	5.64999e+09	5.89463e+09	3.93958e+09	4.00139e+09	3.39231e+09	3.70632e+09	4.5388e+09	3.94408e+09	3.5261e+09	4.03844e+09	3.57705e+09	3.15047e+09	2.99499e+09	2.93006e+09	3.25001e+09	4.02515e+09	3.84312e+09	4.36494e+09	4.12874e+09	Lipids and lipid-like molecules	Fatty Acyls	Fatty amides
HMDB09056;HMDB0009056;			78810;82837;	9-Octadecenoic acid, (2R)-3-[[(2-aminoethoxy)hydroxyphosphinyl]oxy]-2-[[(9Z)-1-oxo-9-hexadecen-1-yl]oxy]propyl ester, (9Z)-;	24768527	1-oleoyl-2-palmitoleoyl-sn-glycero-3-phosphoethanolamine	0.63	2.15227e+08	13	18	16	DDA for preferred ion	5.18473e+07	4.96909e+07	4.82431e+07	7.73387e+07	7.03669e+07	6.76647e+07	5.35009e+07	5.13818e+07	4.02067e+07	3.76309e+07	3.76156e+07	3.47752e+07	5.06268e+07	4.98297e+07	4.92332e+07	1.32515e+08	1.22001e+08	1.05682e+08	4.80408e+07	4.48833e+07	4.11473e+07	3.55193e+07	3.39251e+07	3.21778e+07	2.22004e+07	1.94957e+07	1.67807e+07	Organic nitrogen compounds	Organonitrogen compounds	Amines
HMDB09477;HMDB0009477;				5,8,11,14,17-Eicosapentaenoic acid, (2R)-3-[[(2-aminoethoxy)hydroxyphosphinyl]oxy]-2-[(1Z)-1-hexadecen-1-yloxy]propyl ester, (5Z,8Z,11Z,14Z,17Z)-;	24768927	(2r)-3-{[(2-aminoethoxy)(hydroxy)phosphoryl]oxy}-2-[(1z)-1-hexadecen-1-yloxy]propyl (5z,8z,11z,14z,17z)-5,8,11,14,17-icosapentaenoate	0.73	1.29e+07	13	24	21	DDA for preferred ion	1.3274e+06	1.32951e+06	1.24972e+06	537808	516728	482436	1.73997e+06	1.73027e+06	1.23403e+06	2.47485e+06	2.73459e+06	2.16244e+06	3.10219e+06	3.15279e+06	2.49372e+06	1.91564e+06	2.00295e+06	1.45855e+06	2.14723e+06	2.0935e+06	1.84142e+06	3.30473e+06	3.56751e+06	3.18541e+06	1.56721e+06	1.3903e+06	1.1309e+06	Organic acids and derivatives	Carboxylic acids and derivatives	Amino acids, peptides, and analogues
HMDB09649;HMDB0009649;				7,10,13,16,19-Docosapentaenoic acid, (2R)-3-[[(2-aminoethoxy)hydroxyphosphinyl]oxy]-2-[(1-oxohexadecyl)oxy]propylester, (7Z,10Z,13Z,16Z,19Z)-;	24769093	(2r)-3-{[(2-aminoethoxy)(hydroxy)phosphoryl]oxy}-2-(palmitoyloxy)propyl (7z,10z,13z,16z,19z)-7,10,13,16,19-docosapentaenoate	-3.29	1.07786e+09	13	11	11	DDA for preferred ion	4.29757e+08	4.53219e+08	4.21908e+08	6.86916e+08	6.96176e+08	8.55946e+08	7.94383e+08	6.62619e+08	6.62569e+08	3.89611e+08	3.86891e+08	3.25654e+08	7.80862e+08	7.36834e+08	7.69911e+08	7.38582e+08	6.89872e+08	6.75645e+08	6.65666e+08	5.32678e+08	5.32501e+08	4.9288e+08	4.02174e+08	4.12752e+08	5.15676e+08	5.17445e+08	4.64975e+08
HMDB11420;HMDB0011420;				5,8,11,14,17-Eicosapentaenoic acid, (1R)-2-[[(2-aminoethoxy)hydroxyphosphinyl]oxy]-1-[[(1Z,11Z)-1,11-octadecadien-1-yloxy]methyl]ethyl ester, (5Z,8Z,11Z,14Z,17Z)-;	24769304	(7z,17z,21r)-27-amino-24-hydroxy-24-oxido-19,23,25-trioxa-24lambda~5~-phosphaheptacosa-7,17-dien-21-yl (5z,8z,11z,14z,17z)-5,8,11,14,17-icosapentaenoate	0.81	1.16048e+07	13	22	17	DDA for preferred ion	1.03522e+06	1.62513e+06	1.56741e+06	975943	852213	749680	1.55468e+06	1.67609e+06	1.28434e+06	3.79208e+06	3.72977e+06	3.79726e+06	3.52698e+06	4.41257e+06	2.91848e+06	2.25889e+06	3.65686e+06	3.05483e+06	2.75625e+06	2.47e+06	1.75438e+06	4.30711e+06	2.87409e+06	2.87523e+06	1.87208e+06	1.33827e+06	1.65832e+06	Lipids and lipid-like molecules	Sphingolipids	Phosphosphingolipids
HMDB11482;HMDB0011482;				11-Eicosenoic acid,(1R)-2-[[(2-aminoethoxy)hydroxyphosphinyl]oxy]-1-(hydroxymethyl)ethyl ester, (11Z)-;	24769363	(2r)-1-{[(2-aminoethoxy)(hydroxy)phosphoryl]oxy}-3-hydroxy-2-propanyl (11z)-11-icosenoate	-0.48	1.79519e+09	13	21	20	DDA for preferred ion	5.33217e+08	4.43615e+08	4.48152e+08	1.30901e+08	1.2419e+08	1.11462e+08	3.5168e+08	3.25658e+08	2.2386e+08	5.0351e+08	5.3932e+08	4.71e+08	5.30529e+08	6.06723e+08	5.37981e+08	1.28145e+09	1.23615e+09	1.18247e+09	5.47881e+08	4.31962e+08	4.26115e+08	5.23539e+08	4.79106e+08	4.11424e+08	4.45125e+08	3.5788e+08	2.53013e+08
HMDB11483;HMDB0011483;			131692;	11,14-Eicosadienoicacid, (1R)-2-[[(2-aminoethoxy)hydroxyphosphinyl]oxy]-1-(hydroxymethyl)ethylester, (11Z,14Z)-;	24769364	2-[(11z,14z)-icosadienoyl]-sn-glycero-3-phosphoethanolamine	-0.38	2.76938e+09	13	22	21	DDA for preferred ion	6.39749e+08	5.76871e+08	6.0117e+08	1.67319e+08	1.81144e+08	1.56842e+08	5.19185e+08	4.53878e+08	3.89329e+08	9.49475e+08	9.30935e+08	9.6568e+08	1.1041e+09	1.12306e+09	1.06782e+09	2.24376e+09	2.08294e+09	1.81741e+09	7.23251e+08	6.29168e+08	5.72558e+08	9.35164e+08	8.3321e+08	7.58886e+08	3.19168e+08	2.31427e+08	1.66066e+08	Organic acids and derivatives	Organic sulfuric acids and derivatives	Arylsulfates
HMDB11491;HMDB0011491;				13-Docosenoic acid,(1R)-2-[[(2-aminoethoxy)hydroxyphosphinyl]oxy]-1-(hydroxymethyl)ethyl ester, (13Z)-;	24769372	(2r)-1-{[(2-aminoethoxy)(hydroxy)phosphoryl]oxy}-3-hydroxy-2-propanyl (13z)-13-docosenoate	-2.4	2.83561e+08	13	21	19	DDA for preferred ion	4.3182e+07	5.29997e+07	5.79956e+07	1.53271e+07	1.26496e+07	1.05462e+07	2.94756e+07	2.3901e+07	2.65092e+07	7.31406e+07	6.5422e+07	7.63128e+07	7.41906e+07	6.33613e+07	7.04553e+07	1.41995e+08	1.33564e+08	1.276e+08	7.11888e+07	7.68861e+07	7.49004e+07	7.34057e+07	5.95185e+07	6.07565e+07	1.1722e+08	9.48144e+07	9.63917e+07
HMDB11499;HMDB0011499;				6,9,12,15,18,21-Tetracosahexaenoic acid, (1R)-2-[[(2-aminoethoxy)hydroxyphosphinyl]oxy]-1-(hydroxymethyl)ethyl ester, (6Z,9Z,12Z,15Z,18Z,21Z)-;	24769380	(2r)-1-{[(2-aminoethoxy)(hydroxy)phosphoryl]oxy}-3-hydroxy-2-propanyl (6z,9z,12z,15z,18z,21z)-6,9,12,15,18,21-tetracosahexaenoate	-0.15	2.97605e+08	13	25	22	DDA for preferred ion	3.81251e+07	3.36675e+07	3.59875e+07	1.29616e+07	1.23963e+07	1.23858e+07	5.20083e+07	4.81724e+07	4.04257e+07	7.01103e+07	6.29129e+07	7.44273e+07	7.03331e+07	7.6661e+07	7.54108e+07	1.69844e+08	1.41524e+08	1.26115e+08	5.42916e+07	4.66143e+07	4.34436e+07	7.0245e+07	6.12725e+07	5.35271e+07	3.16949e+07	2.3266e+07	1.52345e+07	Lipids and lipid-like molecules	Glycerophospholipids	Glycerophosphocholines
HMDB11507;HMDB0011507;			83058;	9,12-Octadecadienoic acid, (2R)-3-[[(2-aminoethoxy)hydroxyphosphinyl]oxy]-2-hydroxypropyl ester, (9Z,12Z)-;	24769385	1-linoleoyl-sn-glycero-3-phosphoethanolamine	-2.61	7.75169e+08	13	26	21	DDA for preferred ion	2.14485e+08	1.98268e+08	2.08691e+08	3.35398e+07	3.53376e+07	3.16897e+07	1.6587e+08	1.66784e+08	1.66283e+08	1.356e+08	1.37887e+08	1.47032e+08	2.60525e+08	2.20685e+08	2.24872e+08	3.55336e+08	2.88083e+08	3.11462e+08	1.85739e+08	1.85155e+08	1.64633e+08	2.27086e+08	2.20101e+08	1.80613e+08	6.49832e+07	5.6174e+07	5.04105e+07
HMDB11523;HMDB0011523;				7,10,13,16-Docosatetraenoic acid, (2R)-3-[[(2-aminoethoxy)hydroxyphosphinyl]oxy]-2-hydroxypropyl ester, (7Z,10Z,13Z,16Z)-;	24769400	(2r)-3-{[(2-aminoethoxy)(hydroxy)phosphoryl]oxy}-2-hydroxypropyl (7z,10z,13z,16z)-7,10,13,16-docosatetraenoate	0.16	1.34963e+09	13	25	23	DDA for preferred ion	1.35295e+08	1.18759e+08	1.37663e+08	4.90671e+07	4.90077e+07	5.02548e+07	2.14333e+08	2.01583e+08	1.6825e+08	3.28439e+08	3.25418e+08	3.32572e+08	3.24131e+08	3.36968e+08	3.00796e+08	5.87421e+08	5.28214e+08	4.69207e+08	2.87975e+08	2.43473e+08	2.3506e+08	3.01132e+08	2.80272e+08	2.47942e+08	1.46229e+08	1.12224e+08	7.13695e+07	Organoheterocyclic compounds	Benzothiazines	Phenothiazines
HMDB11526;HMDB0011526;			72747;	4,7,10,13,16,19-Docosahexaenoic acid,(2R)-3-[[(2-aminoethoxy)hydroxyphosphinyl]oxy]-2-hydroxypropyl ester, (4Z,7Z,10Z,13Z,16Z,19Z)-;	24769403	lysophosphatidylethanolamine (22:6(4z,7z,10z,13z,16z,19z)/0:0)	-2.33	5.69808e+08	13	27	23	DDA for preferred ion	4.62731e+07	4.24532e+07	4.48614e+07	1.77681e+07	1.47434e+07	1.49074e+07	1.73572e+08	1.75633e+08	1.58354e+08	4.46351e+07	3.32699e+07	3.48743e+07	8.43628e+07	6.82072e+07	7.25133e+07	1.54013e+08	1.46667e+08	1.65449e+08	4.07016e+07	5.33838e+07	5.0306e+07	6.76205e+07	6.12193e+07	5.05527e+07	3.17763e+07	3.07874e+07	2.72802e+07	Organoheterocyclic compounds	Azoles	Pyrazoles
HMDB13122;HMDB0013122;			88779;133662;	Ethanaminium, 2-[[hydroxy[(2R)-2-hydroxy-3-[(1Z)-1-octadecen-1-yloxy]propoxy]phosphinyl]oxy]-N,N,N-trimethyl-, inner salt;	24823061	lysopc(p-18:0)	-2.26	2.63002e+09	13	22	19	DDA for preferred ion	5.0497e+08	4.91779e+08	4.90833e+08	2.35636e+08	2.08982e+08	1.8362e+08	3.81686e+08	3.8378e+08	3.51322e+08	6.02797e+08	5.77451e+08	5.43761e+08	7.87796e+08	6.75304e+08	7.11841e+08	2.32979e+09	2.26238e+09	2.25514e+09	4.55846e+08	4.7903e+08	4.02589e+08	4.17615e+08	4.56404e+08	4.05239e+08	1.08252e+09	9.11962e+08	8.53891e+08	Homogeneous non-metal compounds	Non-metal oxoanionic compounds	Non-metal phosphates
HMDB00332;HMDB0000332;			89213;	Pregn-4-en-18-al, 11,17,21-trihydroxy-3,20-dioxo-, (11β,17α)-;	24840619	18-oxocortisol	-2.85	1.29379e+08	13	22	19	DDA for preferred ion	4.81134e+06	4.90147e+06	4.71661e+06	3.33924e+06	2.74004e+06	3.39148e+06	1.20733e+07	9.90049e+06	1.13259e+07	2.8347e+07	1.87551e+07	2.15077e+07	1.07891e+07	8.94382e+06	8.17822e+06	7.30168e+06	7.35593e+06	5.46999e+06	3.10958e+07	3.10798e+07	2.90597e+07	3.73547e+06	4.28569e+06	5.05647e+06	1.00094e+07	9.13267e+06	7.23361e+06
			60256;	Tetracosanamide, N-[(1S,2S,3R)-2,3-dihydroxy-1-(hydroxymethyl)heptadecyl]-2,3-dihydroxy-, (2S,3R)-;	26331865	(4s)-n-(2,3-dihydroxytetracosanoyl)-4-hydroxysphinganine	0.51	1.03867e+07	13	42	22	DDA for preferred ion	8.03135e+06	7.14139e+06	9.12899e+06	6.97103e+06	7.27846e+06	6.83057e+06	1.01943e+07	8.62936e+06	8.06736e+06	9.30561e+06	9.98621e+06	8.23987e+06	7.89442e+06	8.12238e+06	7.88035e+06	6.86929e+06	5.40718e+06	6.04106e+06	3.91443e+06	4.16101e+06	3.06723e+06	5.43307e+06	7.07696e+06	9.00879e+06	2.56412e+06	2.09967e+06	1.55247e+06	Organic acids and derivatives	Carboxylic acids and derivatives	Amino acids, peptides, and analogues
HMDB06317;HMDB0006317;			86031;	3-[(2E)-2-Hexadecenoyloxy]-4-(trimethylammonio)butanoate;	26948132	(2e)-hexadecenoylcarnitine	-1.9	4.1174e+08	13	18	18	DDA for preferred ion	3.48812e+07	2.99705e+07	3.38178e+07	2.32221e+07	1.9254e+07	1.77547e+07	5.57773e+07	4.78971e+07	4.31177e+07	1.73507e+07	1.48062e+07	1.75052e+07	2.98148e+07	2.42264e+07	2.75241e+07	1.47631e+08	1.46677e+08	1.31673e+08	1.98727e+07	2.05274e+07	1.63336e+07	1.81967e+07	1.74074e+07	1.7396e+07	4.13094e+07	3.59656e+07	3.33129e+07	Lipids and lipid-like molecules	Prenol lipids	Monoterpenoids
HMDB06202;HMDB0006202;			63874;	3-[(4,8-Dimethylnonanoyl)oxy]-4-(trimethylammonio)butanoate;	27471335	o-(4,8-dimethylnonanoyl)carnitine	-2.28	3.49192e+07	13	25	24	DDA for preferred ion	1.13934e+06	1.84803e+06	1.75814e+06	3.93901e+06	5.20935e+06	4.51021e+06	4.00084e+06	3.05917e+06	3.3557e+06	1.25602e+06	1.88136e+06	1.76094e+06	2.32385e+06	1.80077e+06	2.22294e+06	3.76147e+06	4.401e+06	3.29422e+06	1.75258e+06	2.01982e+06	1.47559e+06	2.56506e+06	2.50401e+06	1.91916e+06	2.88139e+06	1.97447e+06	937415	Organic acids and derivatives	Carboxylic acids and derivatives	Amino acids, peptides, and analogues
			67025;	Docosanamide, N-[(1S,2S,3R)-2,3-dihydroxy-1-(hydroxymethyl)heptadecyl]-2-hydroxy-;	28533104	n-(2-hydroxydocosanoyl)-4-hydroxysphinganine	0.63	1.08556e+07	13	15	14	DDA for preferred ion	3.94366e+06	4.0174e+06	3.89947e+06	3.65397e+06	3.51646e+06	2.88961e+06	4.39633e+06	4.83978e+06	4.01395e+06	6.79801e+06	7.10367e+06	6.96345e+06	7.48227e+06	7.86273e+06	7.52877e+06	8.7671e+06	7.43696e+06	7.67193e+06	8.74006e+06	7.72301e+06	8.21433e+06	6.12377e+06	7.1029e+06	6.48528e+06	3.41709e+06	2.70012e+06	1.70526e+06	Organic acids and derivatives	Carboxylic acids and derivatives	Amino acids, peptides, and analogues
HMDB61638;HMDB0061638;			73056;	3-[(3-Hydroxydodecanoyl)oxy]-4-(trimethylammonio)butanoate;	28639177	3-hydroxydodecanoylcarnitine	-2.44	1.35542e+07	13	24	22	DDA for preferred ion	1.29021e+06	1.97503e+06	1.64794e+06	1.31523e+07	1.45126e+07	1.3069e+07	6.31553e+06	6.30982e+06	6.35802e+06	600961	545430	511600	1.74394e+06	1.62714e+06	1.63577e+06	2.79039e+06	2.68969e+06	2.47555e+06	3.13525e+06	3.34441e+06	3.03131e+06	942207	990443	611387	5.10159e+06	4.92908e+06	3.91815e+06	Organoheterocyclic compounds	Benzothiazines	Phenothiazines
HMDB61640;HMDB0061640;			73063;	3-[(3-Hydroxytetradecanoyl)oxy]-4-(trimethylammonio)butanoate;	28639180	3-hydroxytetradecanoylcarnitine	-2.09	8.14603e+06	13	25	24	DDA for preferred ion	1.40216e+06	1.41419e+06	1.64442e+06	4.26501e+06	3.98252e+06	4.19403e+06	5.93243e+06	3.97745e+06	4.1679e+06	622506	868933	645652	2.57574e+06	2.08041e+06	2.88666e+06	3.05505e+06	3.03426e+06	3.05595e+06	3.16544e+06	2.78931e+06	2.77352e+06	1.06517e+06	1.01585e+06	1.31264e+06	2.01486e+06	1.75767e+06	1.40746e+06
HMDB0142237;				2-Propenamide, 2-cyano-N,N-diethyl-3-(4-hydroxy-3-methoxy-5-nitrophenyl)-, (2E)-;	29787377	(e)-3-o-methyl entacapone	-3	1.51616e+07	4	45	17	DDA for preferred ion	140982	142697	137058	161336	159014	151569	138086	138918	144767	138334	134679	133607	156205	127025	144751	259455	258375	215782	264343	227229	231131	234334	290478	282718	244034	270862	288737	Organic oxygen compounds	Organooxygen compounds	Carbonyl compounds
				Benzothiazole, 2-[(3S)-1-(2-pyridinylmethyl)-3-pyrrolidinyl]-;	29849986	2-[(3s)-1-(2-pyridinylmethyl)-3-pyrrolidinyl]-1,3-benzothiazole	-2.89	5.46773e+08	13	21	20	DDA for preferred ion	1.41245e+07	1.37153e+07	1.265e+07	1.29776e+07	1.18168e+07	1.15468e+07	2.95975e+06	3.09856e+06	2.88594e+06	2.6491e+07	2.50617e+07	2.49662e+07	129310	127352	146921	4.59452e+07	4.84962e+07	3.97854e+07	1.23258e+07	1.334e+07	1.26132e+07	9.9892e+07	9.02514e+07	8.9896e+07	85876	88831.9	74001.1	Organic acids and derivatives	Carboxylic acids and derivatives	Amino acids, peptides, and analogues
HMDB05066;HMDB0005066;			84634;	1-Propanaminium, 3-carboxy-N,N,N-trimethyl-2-[(1-oxotetradecyl)oxy]-, innersalt, (2R)-;	30776567	4149853	-1.47	2.92616e+08	13	16	16	DDA for preferred ion	1.34403e+07	1.12276e+07	1.13779e+07	1.72291e+07	1.45458e+07	1.43966e+07	3.81552e+07	3.18616e+07	3.06986e+07	1.48502e+07	1.29219e+07	1.39214e+07	2.61481e+07	2.08695e+07	2.13319e+07	5.89977e+07	5.2987e+07	4.90334e+07	2.22862e+07	2.06325e+07	1.83849e+07	2.29852e+07	2.10842e+07	2.11816e+07	3.12207e+07	2.76243e+07	2.59487e+07
HMDB06319;HMDB0006319;				1-Propanaminium, 3-carboxy-N,N,N-trimethyl-1-[[(9Z,12Z,15Z)-1-oxo-9,12,15-octadecatrien-1-yl]oxy]-, inner salt, (1S)-;	30776571	(4s)-4-[(9z,12z,15z)-9,12,15-octadecatrienoyloxy]-4-(trimethylammonio)butanoate	-2.49	1.02045e+08	13	21	21	DDA for preferred ion	1.59338e+07	1.53048e+07	1.42329e+07	5.88904e+06	4.14417e+06	4.10122e+06	1.29326e+07	1.23412e+07	1.29118e+07	8.11758e+06	7.68762e+06	6.21305e+06	1.40427e+07	1.12426e+07	1.18237e+07	4.80352e+07	5.14231e+07	4.30001e+07	4.03272e+06	4.05705e+06	3.64344e+06	4.91594e+06	3.86666e+06	4.83574e+06	8.49151e+06	6.8955e+06	5.40222e+06	Lipids and lipid-like molecules	Fatty Acyls	Lineolic acids and derivatives
HMDB13325;HMDB0013325;				1-Propanaminium, 3-carboxy-N,N,N-trimethyl-1-[[(2E,4Z)-1-oxo-2,4-decadien-1-yl]oxy]-, inner salt, (1S)-;	30776706	(4s)-4-[(2e,4z)-2,4-decadienoyloxy]-4-(trimethylammonio)butanoate	-1.87	2.19756e+08	13	23	24	DDA for preferred ion	1.33043e+07	1.43399e+07	1.63008e+07	1.89471e+07	2.16612e+07	1.9649e+07	1.791e+06	1.58191e+06	1.53465e+06	4.71229e+06	4.96416e+06	5.21011e+06	1.31629e+07	1.25902e+07	1.29903e+07	571340	224100	374677	311058	414151	335162	207482	332114	284813	2.22257e+08	1.92028e+08	2.06309e+08	Organoheterocyclic compounds	Pyridines and derivatives	Pyridine carboxaldehydes
HMDB13324;				1-Propanaminium, 3-carboxy-N,N,N-trimethyl-1-[[(2E)-1-oxo-2-octen-1-yl]oxy]-, inner salt, (1S)-;	30776708	(4s)-4-[(2e)-2-octenoyloxy]-4-(trimethylammonio)butanoate	-2.69	1.13477e+09	13	22	22	DDA for preferred ion	1.82735e+08	1.08575e+08	1.53493e+08	4.87662e+08	4.68499e+08	3.41171e+08	3.0697e+08	2.94697e+08	3.23404e+08	1.87726e+08	1.71887e+08	1.7112e+08	2.22923e+08	2.21765e+08	2.23658e+08	1.85787e+08	2.42527e+08	1.68607e+08	3.05879e+08	9.25928e+07	2.94238e+08	2.20016e+08	1.9376e+08	1.67555e+08	1.31618e+08	1.44325e+08	1.30463e+08	Benzenoids	Benzene and substituted derivatives	Aniline and substituted anilines
HMDB13326;			89717;	1-Propanaminium, 3-carboxy-N,N,N-trimethyl-1-[[(2E)-1-oxo-2-dodecen-1-yl]oxy]-, inner salt, (1S)-;	30776709	trans-2-dodecenoylcarnitine	-2.02	6.45968e+08	13	27	24	DDA for preferred ion	3.70181e+07	5.16832e+07	6.46296e+07	1.13906e+08	1.26808e+08	1.28442e+08	1.16747e+08	1.28676e+08	1.80243e+08	1.67787e+07	2.53791e+07	2.49154e+07	2.91308e+07	2.60607e+07	2.74156e+07	1.73843e+08	1.74513e+08	1.52223e+08	7.07889e+07	6.32154e+07	5.28194e+07	4.48239e+07	4.01924e+07	3.93043e+07	4.47378e+07	4.84362e+07	3.2017e+07
HMDB13328;				1-Propanaminium, 3-carboxy-1-[(6-carboxy-1-oxohexyl)oxy]-N,N,N-trimethyl-, inner salt, (1S)-;	30776712	(4s)-4-[(6-carboxyhexanoyl)oxy]-4-(trimethylammonio)butanoate	-3.59	2.00794e+07	10	25	25	DDA for preferred ion	228367	270725	579382	358497	676522	646018	276962	240019	182742	169321	158598	146625	183717	143869	145240	87942.7	81981.3	78160.8	119802	108934	77128.9	104936	88789.5	101368	161526	122773	98311.2	Organoheterocyclic compounds	Pyrrolopyrazines	Not Available
HMDB13334;HMDB0013334;			89745;	1-Propanaminium, 3-carboxy-N,N,N-trimethyl-1-[[(9Z,12Z)-1-oxo-9,12-hexadecadien-1-yl]oxy]-, inner salt, (1S)-;	30776714	9,12-hexadecadienoylcarnitine	-2.62	1.94037e+08	13	22	22	DDA for preferred ion	3.87683e+06	3.97283e+06	3.91298e+06	6.34333e+06	6.57216e+06	4.74703e+06	2.00314e+07	1.62152e+07	1.45139e+07	1.9431e+06	2.49623e+06	2.61638e+06	6.99376e+06	5.6536e+06	7.07e+06	2.17616e+07	2.32832e+07	2.50438e+07	2.94992e+06	3.71358e+06	2.40424e+06	7.49952e+06	7.63943e+06	6.23115e+06	2.09806e+06	1.48023e+06	1.73522e+06	Organoheterocyclic compounds	Benzothiazepines	Dibenzothiazepines
HMDB31678;HMDB0031678;				2,4-Octadecadienamide, N-(2-methylpropyl)-, (2E,4Z)-;	30776913	(2e,4z)-n-isobutyl-2,4-octadecadienamide	-2.3	3.61442e+08	13	15	14	DDA for preferred ion	3.2131e+07	2.27336e+07	2.93987e+07	4.48158e+07	3.51064e+07	3.27978e+07	3.50109e+07	3.04411e+07	3.0123e+07	7.63662e+06	7.03511e+06	7.5897e+06	6.49521e+07	6.03708e+07	6.84434e+07	1.84278e+07	1.92819e+07	1.67702e+07	1.61574e+07	1.57605e+07	1.66412e+07	1.1336e+08	1.08336e+08	1.05643e+08	1.11585e+07	1.03402e+07	9.04768e+06	Benzenoids	Benzene and substituted derivatives	Phenoxy compounds
HMDB33365;HMDB0033365;				Pyridine, 2,3,4,5-tetrahydro-6-[(1Z)-1-propen-1-yl]-;	30776996	6-[(1z)-1-propen-1-yl]-2,3,4,5-tetrahydropyridine	-0.37	1.9072e+07	13	23	22	DDA for preferred ion	823674	1.15351e+06	1.31262e+06	1.50471e+06	1.35742e+06	1.32991e+06	1.72e+06	1.74141e+06	2.74937e+06	1.15729e+06	1.86078e+06	2.3772e+06	941961	1.00777e+06	1.73977e+06	1.88906e+06	1.60503e+06	1.51991e+06	1.67487e+06	1.17698e+06	1.03422e+06	2.69887e+06	2.1399e+06	1.67624e+06	2.6986e+06	1.68295e+06	1.84889e+06
HMDB33530;HMDB0033530;				2,4,6-Decatrien-1-one, 1-(3,4-dihydro-1(2H)-pyridinyl)-,(2E,4Z,6E)-;	30777016	(2e,4z,6e)-1-(3,4-dihydro-1(2h)-pyridinyl)-2,4,6-decatrien-1-one	-2.11	9.02426e+08	13	20	20	DDA for preferred ion	2.23443e+06	2.6101e+06	2.26617e+06	3.6001e+06	3.44553e+06	3.2071e+06	2.14897e+06	1.89788e+06	1.77102e+06	368104	340185	363672	380999	366829	473467	346506	371306	312318	289111	436145	224655	342816	344483	231182	255336	312368	320194	Organic acids and derivatives	Carboxylic acids and derivatives	Amino acids, peptides, and analogues
HMDB35996;HMDB0035996;				3H-Phenoxazin-3-one, 2-(methylthio)-;	30777154	2-(methylthio)-3h-phenoxazin-3-one	-2.31	4.38374e+07	13	31	24	DDA for preferred ion	3.23838e+06	3.40587e+06	2.93474e+06	3.26179e+06	3.18357e+06	2.81442e+06	1.91704e+06	1.50697e+06	1.24927e+06	2.89153e+06	3.12465e+06	2.75353e+06	339317	304955	339897	1.01805e+06	1.14637e+06	851769	6.89442e+06	7.34203e+06	5.86847e+06	3.54924e+06	3.371e+06	3.03424e+06	257786	271105	301734	Lipids and lipid-like molecules	Steroids and steroid derivatives	Steroidal alkaloids
HMDB38526;HMDB0038526;				3,5,7-Tridecatriene-9,11-diyn-1-ol, (3E,5Z,7Z)-;	30777265	(3e,5z,7z)-3,5,7-tridecatriene-9,11-diyn-1-ol	-2.25	2.86962e+07	10	18	17	DDA for preferred ion	2.14415e+06	3.20521e+06	2.15454e+06	1.62675e+06	2.03029e+06	1.69833e+06	4.1091e+06	4.04431e+06	3.10926e+06	5.90705e+06	5.76602e+06	6.62461e+06	5.01103e+06	4.38447e+06	5.05614e+06	1.17604e+07	1.55967e+07	1.15261e+07	3.202e+06	3.10519e+06	2.79196e+06	4.61905e+06	3.39327e+06	3.51868e+06	2.27246e+06	1.7568e+06	2.7254e+06	Organic nitrogen compounds	Organonitrogen compounds	Amines
HMDB38532;HMDB0038532;				5-[(10E)-10-Heptadecen-1-yl]-1,3-benzenediol;	30777267	5-[(10e)-10-heptadecen-1-yl]-1,3-benzenediol	-2.35	2.19731e+08	13	23	10	DDA for preferred ion	1.3312e+07	1.17115e+07	1.1972e+07	5.11107e+06	5.99757e+06	4.61354e+06	8.61123e+06	1.0998e+07	1.2038e+07	4.18328e+07	3.4195e+07	4.03643e+07	3.01185e+07	2.92727e+07	3.18317e+07	9.45426e+07	9.11308e+07	7.29279e+07	1.33997e+07	1.75186e+07	1.66137e+07	2.47242e+07	2.15342e+07	2.045e+07	7.70165e+06	7.88206e+06	7.20215e+06	Lipids and lipid-like molecules	Fatty Acyls	Fatty acids and conjugates
HMDB41297;HMDB0041297;				5-(5-Hydroxy-8-methyl-7,10-dihydrofuro[2,3-g][1]benzoxepin-2-yl)-1,3-benzenediol;	30777551	5-(5-hydroxy-8-methyl-7,10-dihydrofuro[2,3-g][1]benzoxepin-2-yl)-1,3-benzenediol	-1.22	1.59877e+08	13	26	25	DDA for preferred ion	662124	662731	652075	1.28213e+08	1.12451e+08	1.17404e+08	770511	687636	743828	716797	676946	700451	658990	654575	619105	559212	506633	519348	544879	451265	481347	493957	503435	513022	511036	573594	476534	Benzenoids	Benzene and substituted derivatives	Benzenesulfonamides
HMDB60966;HMDB0060966;				2-Oxazolidinone, 4-[[3-(2-aminoethyl)-1H-indol-5-yl]methyl]-, (4R)-;	30778612	(4r)-4-{[3-(2-aminoethyl)-1h-indol-5-yl]methyl}-1,3-oxazolidin-2-one	-1.22	1.19546e+08	13	23	23	DDA for preferred ion	4.98308e+07	4.85487e+07	4.48337e+07	1.16888e+08	1.08249e+08	1.01287e+08	4.07902e+06	4.53505e+06	3.42369e+06	867250	785379	747538	820150	808309	828397	3.28043e+07	2.44362e+07	2.79682e+07	412534	438860	453386	537200	473962	527858	1.22213e+06	950758	1.08065e+06	Organoheterocyclic compounds	Lactones	Gamma butyrolactones
	C17359;		81028;	4-Oxa-1-azabicyclo[3.2.0]heptane-3-propanoic acid, α-amino-β-hydroxy-7-oxo-,(αS,βS,3R,5S)-;	30791683	8-hydroxyalanylclavam	-3.49	5.65823e+07	13	29	13	DDA for preferred ion	2.64532e+07	2.85928e+07	2.82465e+07	2.15607e+07	1.6508e+07	2.17667e+07	3.14694e+07	3.47081e+07	2.40194e+07	2.44773e+07	2.413e+07	2.59916e+07	2.78508e+07	3.05725e+07	2.54217e+07	2.93892e+07	3.47575e+07	3.23741e+07	2.9423e+07	3.39444e+07	2.95455e+07	2.53483e+07	2.43519e+07	2.67962e+07	2.2747e+07	2.30479e+07	2.81163e+07
	C17352;		81022;131920;	O-{4-[(1R)-1-Amino-2-({(3S)-1-[(R)-carboxy(4-hydroxyphenyl)methyl]-2-oxo-3-azetidinyl}amino)-2-oxoethyl]phenyl}-L-homoserine;	30791685	isonocardicin c	-3.11	5.45366e+06	13	24	23	DDA for preferred ion	1.18664e+06	1.10606e+06	1.11118e+06	1.8499e+06	1.71349e+06	1.38308e+06	4.69402e+06	4.69296e+06	2.95463e+06	1.35854e+06	1.24264e+06	1.12867e+06	946965	932736	982848	2.35309e+06	2.201e+06	1.78634e+06	1.60998e+06	1.38607e+06	1.2584e+06	878164	783205	647337	2.9375e+06	2.37273e+06	1.66412e+06
HMDB60836;HMDB0060836;				5-(4-{2-[(3-Hydroxy-2-pyridinyl)amino]ethoxy}benzyl)-1,3-thiazolidine-2,4-dione;	32702400	n-desmethyl-o-hydroxy rosiglitazone	-2.88	1.38261e+08	13	24	23	DDA for preferred ion	1.38655e+08	1.17909e+08	1.34124e+08	4.05763e+07	1.33329e+08	1.5185e+08	4.94826e+07	5.10574e+07	4.43966e+07	2.2095e+07	1.98407e+07	2.1516e+07	195537	217089	184781	259887	120363	275031	83815.7	98212.2	97016.3	96300	114582	89572.9	9.30866e+07	8.99019e+07	7.15003e+07	Benzenoids	Benzene and substituted derivatives	Toluenes
HMDB61696;HMDB0061696;			83054;	Octadecanoic acid,(2R)-2-hydroxy-3-[[hydroxy[[(1α,2α,3α,4β,5α,6β)-2,3,4,5,6-pentahydroxycyclohexyl]oxy]phosphinyl]oxy]propyl ester;	34448669	1-stearoyl-sn-glycero-3-phospho-1d-myo-inositol	-3.48	2.19477e+08	13	19	18	DDA for preferred ion	2.74506e+07	2.25222e+07	4.28976e+07	2.16753e+07	1.26117e+07	1.29515e+07	4.07208e+07	1.90761e+07	2.9137e+07	8.82656e+07	7.96055e+07	9.91554e+07	8.06167e+07	7.52059e+07	8.9047e+07	1.856e+08	1.85027e+08	1.67587e+08	6.58002e+07	5.15202e+07	5.61966e+07	9.22997e+07	7.53546e+07	6.36876e+07	2.4834e+07	2.0474e+07	2.41796e+07	Organoheterocyclic compounds	Diazinanes	Piperazines
HMDB06320;HMDB0006320;			84095;86054;	3-[(2,6-Dimethylheptanoyl)oxy]-4-(trimethylammonio)butanoate;	34448950	3-[(2,6-dimethylheptanoyl)oxy]-4-(trimethylammonio)butanoate	-2.54	1.67085e+08	13	21	21	DDA for preferred ion	3.82863e+06	4.48392e+06	3.9415e+06	1.77691e+07	1.53931e+07	1.56142e+07	6.59595e+06	7.8126e+06	6.92631e+06	5.54275e+06	4.32288e+06	5.67591e+06	1.45767e+07	1.3543e+07	1.33867e+07	5.03895e+07	4.03395e+07	4.19289e+07	3.25305e+07	2.88688e+07	2.73039e+07	9.42824e+06	7.8456e+06	8.19241e+06	2.40728e+07	2.23189e+07	1.85954e+07	Hydrocarbons	Unsaturated hydrocarbons	Enynes
				9-Octadecen-17-ynoic acid, (9Z)-;	34975866	oleic acid alkyne	-0.62	2.69188e+07	13	23	20	DDA for preferred ion	5.34587e+06	4.66373e+06	3.41793e+06	4.96734e+06	2.99236e+06	2.83907e+06	2.47565e+07	1.75811e+07	1.24343e+07	813834	793707	692061	1.56372e+06	1.67554e+06	1.7625e+06	7.96204e+06	7.75163e+06	6.35664e+06	585935	604811	482167	1.27725e+06	1.10987e+06	1.46625e+06	340997	219386	180334	Alkaloids and derivatives	Not Available	Not Available
HMDB31168;				3-[(17Z)-13,14-Dihydroxy-17-triaconten-1-yl]-5-methyl-2(5H)-furanone;	35013327	3-[(17z)-13,14-dihydroxy-17-triaconten-1-yl]-5-methyl-2(5h)-furanone	-2.15	5.70765e+08	13	11	11	DDA for preferred ion	5.30815e+07	4.88735e+07	5.2961e+07	5.86065e+07	5.69198e+07	6.10997e+07	1.09902e+08	1.06312e+08	9.51101e+07	1.40497e+08	1.3067e+08	1.20727e+08	1.06808e+08	9.9654e+07	1.04817e+08	1.03646e+08	9.52685e+07	9.43812e+07	1.48194e+08	1.47637e+08	1.36924e+08	1.62748e+08	1.6755e+08	1.71326e+08	2.00781e+08	2.02873e+08	2.18603e+08	Benzenoids	Phenol ethers	Anisoles
HMDB33071;HMDB0033071;				Disulfide, propyl 1-(propylsulfinyl)propyl;	35013539	1-(propyldisulfanyl)-1-(propylsulfinyl)propane	-4.55	2.53089e+07	13	34	25	DDA for preferred ion	5.07911e+06	1.7321e+07	5.94303e+06	5.42819e+06	6.63775e+06	5.01228e+06	3.39307e+06	5.10467e+06	4.79147e+06	6.30515e+06	6.64207e+06	6.0393e+06	5.86219e+06	6.24725e+06	6.44587e+06	4.56324e+06	2.81664e+06	4.78647e+06	3.99235e+06	4.50171e+06	5.24561e+06	4.11067e+06	4.54394e+06	4.88536e+06	5.72211e+06	7.59673e+06	9.08389e+06	Benzenoids	Benzene and substituted derivatives	Phenethylamines
HMDB35470;				Tricosanamide, N-[2,3-dihydroxy-1-(hydroxymethyl)heptadecyl]-2-hydroxy-;	35013932	2-hydroxy-n-(1,3,4-trihydroxy-2-octadecanyl)tricosanamide	0.49	2.29187e+07	13	19	18	DDA for preferred ion	4.91993e+06	5.25617e+06	4.72484e+06	2.60224e+06	2.38772e+06	2.38004e+06	3.62946e+06	3.64247e+06	3.23078e+06	6.11435e+06	5.44247e+06	5.95446e+06	9.69758e+06	8.89802e+06	9.36585e+06	1.08329e+07	1.03091e+07	9.74156e+06	8.43647e+06	8.84764e+06	8.37169e+06	4.88656e+06	4.74829e+06	5.17606e+06	2.44424e+06	1.81582e+06	1.67758e+06	Lipids and lipid-like molecules	Prenol lipids	Quinone and hydroquinone lipids
HMDB35471;				Pentacosanamide, N-[2,3-dihydroxy-1-(hydroxymethyl)heptadecyl]-2-hydroxy-;	35013933	2-hydroxy-n-(1,3,4-trihydroxy-2-octadecanyl)pentacosanamide	0.87	5.92311e+07	13	24	22	DDA for preferred ion	1.40938e+07	1.38873e+07	1.26762e+07	9.7116e+06	9.30888e+06	8.38004e+06	1.04633e+07	1.15215e+07	9.67402e+06	2.09885e+07	1.95283e+07	2.12303e+07	3.51803e+07	3.31454e+07	3.21336e+07	3.30125e+07	2.80715e+07	2.79708e+07	2.73356e+07	2.56374e+07	2.46769e+07	1.77565e+07	1.67063e+07	1.60942e+07	6.72492e+06	5.8551e+06	4.72565e+06	Benzenoids	Benzene and substituted derivatives	Benzenesulfonamides
HMDB35480;HMDB0035480;				N-[(4Z,8Z)-1,3-Dihydroxy-4,8-octadecadien-2-yl]hexadecanamide;	35013934	n-[(4z,8z)-1,3-dihydroxy-4,8-octadecadien-2-yl]hexadecanamide	-2.28	1.18882e+08	13	11	11	DDA for preferred ion	3.49745e+07	3.6911e+07	3.58152e+07	5.96375e+07	4.97215e+07	5.84479e+07	4.75873e+07	4.9764e+07	4.66703e+07	5.106e+07	4.57552e+07	4.69546e+07	4.32787e+07	4.35547e+07	6.22891e+07	1.18934e+08	9.42965e+07	1.1477e+08	4.2358e+07	4.48484e+07	4.24907e+07	3.77932e+07	3.91263e+07	4.10352e+07	1.85484e+07	1.53846e+07	1.50671e+07	Benzenoids	Phenol ethers	Anisoles
HMDB36380;HMDB0036380;				4H-Pyran-4-one, 2,3-dihydro-3-hydroxy-5-methoxy-6-methyl-;	35014133	3-hydroxy-5-methoxy-6-methyl-2,3-dihydro-4h-pyran-4-one	-1.25	4.09399e+06	12	22	21	DDA for preferred ion	1.49035e+06	1.52438e+06	230674	2.20861e+06	1.55105e+06	1.13298e+06	1.19205e+06	1.01801e+06	287979	205673	922121	222701	167700	153883	146399	998856	915803	868385	1.49203e+06	1.76376e+06	1.57234e+06	475569	704800	539801	2.88329e+06	2.43091e+06	2.3214e+06
HMDB37844;HMDB0037844;				D-Fructofuranose, 1-[[(1S)-1-carboxy-2-methylpropyl]amino]-1-deoxy-;	35014481	(2s)-3-methyl-2-({[(3s,4s,5r)-2,3,4-trihydroxy-5-(hydroxymethyl)tetrahydro-2-furanyl]methyl}amino)butanoic acid (non-preferred name)	-1.57	4.733e+07	13	39	18	DDA for preferred ion	2.47825e+07	2.39515e+07	1.30653e+07	4.64798e+07	2.94019e+07	3.37264e+07	2.70681e+07	2.73085e+07	1.86012e+07	1.3191e+07	1.34777e+07	1.41411e+07	1.61058e+07	1.16672e+07	1.19466e+07	1.245e+07	1.15784e+07	1.07647e+07	4.28093e+07	4.2103e+07	4.38134e+07	1.47524e+07	1.43355e+07	1.30062e+07	2.03604e+07	1.50563e+07	1.86913e+07	Lipids and lipid-like molecules	Prenol lipids	Retinoids
HMDB38538;HMDB0038538;				2,6,10,14,18,22-Hexatriacontahexaen-1-ol, 3,7,11,15,19,23,27,31,35-nonamethyl-, (2E,6E,10Z,14Z,18Z,22E)-;	35014598	(2e,6e,10z,14z,18z,22e)-3,7,11,15,19,23,27,31,35-nonamethyl-2,6,10,14,18,22-hexatriacontahexaen-1-ol	4.26	7.33193e+08	13	13	12	DDA for preferred ion	1.43796e+08	1.477e+08	1.31033e+08	2.75211e+08	2.48321e+08	2.39649e+08	1.75388e+08	1.68261e+08	1.68287e+08	3.68971e+08	3.33522e+08	3.205e+08	3.61397e+08	3.58741e+08	3.05911e+08	2.36276e+08	2.05808e+08	2.28983e+08	4.4475e+08	4.49285e+08	4.65209e+08	3.58675e+08	3.58032e+08	3.42338e+08	1.81511e+08	1.64412e+08	1.5639e+08	Lipids and lipid-like molecules	Fatty Acyls	Fatty acid esters
HMDB40921;				Hexitol, 1,2:5,6-dianhydro-3,4-dideoxy-1-C-[12-(2,5-dihydro-5-methyl-2-oxo-3-furanyl)dodecyl]-6-C-dodecyl-;	35015050	1,2:5,6-dianhydro-3,4-dideoxy-1-dodecyl-6-[12-(5-methyl-2-oxo-2,5-dihydro-3-furanyl)dodecyl]hexitol	-2.19	1.47604e+08	13	17	13	DDA for preferred ion	1.50862e+07	8.07888e+06	1.44711e+07	9.01428e+06	1.79845e+07	1.97449e+07	3.39176e+07	3.14276e+07	2.11144e+07	5.92485e+07	5.76684e+07	4.34461e+07	4.84353e+07	5.73984e+07	5.64838e+07	3.76046e+07	3.55996e+07	2.87475e+07	1.15999e+08	7.56425e+07	8.58202e+07	7.02036e+07	1.02944e+08	8.91393e+07	1.01111e+08	1.21903e+08	1.14638e+08
HMDB13202;				3-[(6-Oxodecanoyl)oxy]-4-(trimethylammonio)butanoate;	35032588	3-[(6-oxodecanoyl)oxy]-4-(trimethylammonio)butanoate	-2.59	6.20603e+07	13	24	24	DDA for preferred ion	1.51202e+07	1.46522e+07	1.48492e+07	6.01279e+07	5.72126e+07	5.71544e+07	1.48067e+07	1.39609e+07	1.33782e+07	5.38318e+06	4.80956e+06	5.31718e+06	1.04517e+07	9.45464e+06	1.00525e+07	1.36657e+07	1.43319e+07	1.28633e+07	2.72798e+07	2.4404e+07	2.19171e+07	3.34352e+06	3.18611e+06	2.4932e+06	2.06949e+07	1.9799e+07	1.67788e+07	Lipids and lipid-like molecules	Glycerolipids	Triradylcglycerols
HMDB13205;			88543;	3-(9-Decenoyloxy)-4-(trimethylammonio)butanoate;	35032589	9-decenoylcarnitine	-2.45	1.65142e+09	13	23	22	DDA for preferred ion	7.19562e+07	7.85652e+07	8.68786e+07	7.08352e+08	7.00483e+08	7.00941e+08	3.0317e+08	3.03619e+08	3.1557e+08	9.84219e+07	1.00986e+08	1.01125e+08	1.38967e+08	1.36525e+08	1.34358e+08	3.97946e+08	3.95375e+08	3.67835e+08	2.16086e+08	2.09166e+08	1.89971e+08	2.0604e+08	1.97212e+08	1.46249e+08	9.99587e+07	9.7587e+07	7.52976e+07	Organoheterocyclic compounds	Indoles and derivatives	Tryptamines and derivatives
HMDB13330;			89748;	1-Propanaminium, 3-carboxy-1-[[(5Z)-3-hydroxy-1-oxo-5-tetradecen-1-yl]oxy]-N,N,N-trimethyl-, inner salt, (1S)-;	35032591	3-hydroxy-cis-5-tetradecenoylcarnitine	-2.8	5.4359e+07	13	28	25	DDA for preferred ion	8.84481e+06	8.40537e+06	8.27107e+06	1.98908e+07	2.26386e+07	1.9127e+07	1.59103e+07	1.63587e+07	1.50257e+07	1.80034e+06	1.39995e+06	1.81414e+06	4.83532e+06	3.56762e+06	4.85347e+06	5.02026e+06	5.25283e+06	4.45852e+06	7.83683e+06	6.20935e+06	5.75019e+06	2.17813e+06	2.67774e+06	1.99083e+06	1.39022e+07	1.24708e+07	1.03842e+07
HMDB13463;HMDB0013463;			90007;	Ethanaminium, 2-[[hydroxy[[(2S,3R,4E)-3-hydroxy-2-[[(9Z)-3-hydroxy-1-oxo-9-hexadecen-1-yl]amino]-4-octadecen-1-yl]oxy]phosphinyl]oxy]-N,N,N-trimethyl-,inner salt;	35032644	n-[(9z)-3-hydroxyhexadec-9-enoyl]sphingosine-1-phosphocholine	-2.79	3.8009e+08	13	19	19	DDA for preferred ion	7.53265e+07	7.22982e+07	4.22792e+07	5.68401e+07	5.55959e+07	4.95452e+07	9.76151e+07	8.45144e+07	8.66044e+07	1.03332e+08	1.01396e+08	1.06538e+08	1.15381e+08	1.12185e+08	1.14054e+08	2.02184e+08	2.0875e+08	2.1559e+08	1.02834e+08	9.50692e+07	8.82915e+07	7.9146e+07	8.75268e+07	7.48126e+07	3.62535e+07	3.29492e+07	3.02106e+07	Organic acids and derivatives	Carboxylic acids and derivatives	Amino acids, peptides, and analogues
HMDB62555;HMDB0062555;				3-Hydroxy-3-[(3-methylbutanoyl)oxy]-4-(trimethylammonio)butanoate;	35797888	3-hydroxy-3-[(3-methylbutanoyl)oxy]-4-(trimethylammonio)butanoate	-2.23	8.0852e+07	11	21	20	DDA for preferred ion	547356	526345	322686	9.26518e+07	812781	3.27474e+07	2.44841e+07	1.93129e+07	2.31871e+06	273652	301120	454211	1.61767e+07	206898	289920	1.35334e+07	1.45558e+07	1.25298e+07	1.95459e+07	2.3217e+07	1.89721e+07	1.37875e+07	1.20653e+07	1.43112e+07	5.05996e+07	3.86348e+07	3.73916e+07
				Tetracosanimidic acid, 2-hydroxy-N-[(1S,2R,3E,7E)-2-hydroxy-1-(hydroxymethyl)-3,7-heptadecadien-1-yl]-, (1Z,2S)-;	58837407	(1z,2s)-n-[(2s,3r,4e,8e)-1,3-dihydroxy-4,8-octadecadien-2-yl]-2-hydroxytetracosanimidic acid	0.45	4.37495e+07	13	29	25	DDA for preferred ion	4.4196e+06	4.39653e+06	4.30738e+06	5.51427e+06	5.14472e+06	4.14974e+06	5.29684e+06	4.78952e+06	3.07733e+06	2.90514e+06	3.07923e+06	2.49574e+06	9.04106e+06	9.25833e+06	9.01773e+06	1.40079e+07	1.34103e+07	1.17568e+07	2.46995e+07	1.92008e+07	1.94795e+07	6.02671e+06	6.37028e+06	5.47941e+06	4.48715e+06	3.32217e+06	2.98244e+06
				α-D-Glucopyranoside, (3β,22E)-ergosta-5,7,22-trien-3-yl;	58837435	(3beta,22e)-ergosta-5,7,22-trien-3-yl alpha-d-glucopyranoside	-1.14	1.28693e+07	4	21	17	DDA for preferred ion	281930	290179	274252	270003	280055	246987	266357	274159	279972	340227	344070	331958	444136	410381	373151	9.5313e+06	7.11777e+06	9.3899e+06	1.24848e+07	8.84082e+06	1.01618e+07	1.04598e+07	1.10748e+07	9.83721e+06	1.15353e+07	1.1983e+07	1.39039e+07
				Octanoic acid, 2-amino-8-hydroxy-, (2S)-;	58837571	(2s)-2-amino-8-hydroxyoctanoic acid	-1.52	9.9832e+07	13	21	15	DDA for preferred ion	5.56519e+07	5.21013e+07	4.3836e+07	7.5361e+07	4.70598e+07	5.18792e+07	4.78211e+07	4.95227e+07	3.90234e+07	4.60658e+07	4.00383e+07	3.73333e+07	2.4509e+07	2.02764e+07	2.24242e+07	5.00948e+07	4.41325e+07	4.25488e+07	4.06553e+07	4.35371e+07	4.39203e+07	3.05709e+07	2.88158e+07	2.66197e+07	6.69501e+07	5.7494e+07	5.44138e+07	Lipids and lipid-like molecules	Glycerophospholipids	Glycerophosphoethanolamines
				Alanine, N-[(1S)-1-carboxy-3-(dimethylsulfonio)propyl]-,inner salt;	58837617	(2s)-2-[(1-carboxyethyl)amino]-4-(dimethylsulfonio)butanoate	-2.34	8.15532e+06	4	25	22	DDA for preferred ion	191870	291179	137487	137843	317065	334522	182468	195134	180098	123036	170081	122353	128917	117093	120485	1.14106e+06	1.06215e+06	797329	4.37327e+06	4.33799e+06	3.7959e+06	4.21861e+06	3.85002e+06	3.60077e+06	239915	222224	356524	Lipids and lipid-like molecules	Glycerophospholipids	Glycerophosphoethanolamines
				3-[(1S)-2-Cyclohexen-1-yl]-L-alanine;	58837687	3-[(1s)-2-cyclohexen-1-yl]-l-alanine	-2.26	1.14301e+08	13	15	15	DDA for preferred ion	685524	852517	752604	1.03622e+06	1.13008e+06	1.01506e+06	997996	763425	1.0025e+06	2.53707e+07	2.22809e+07	2.30861e+07	2.33715e+07	1.78078e+07	1.86738e+07	767180	353348	738727	3.2414e+07	2.17037e+07	1.80067e+07	588757	627040	473764	1.40293e+07	1.02609e+07	1.12492e+07	Lipids and lipid-like molecules	Glycerophospholipids	Glycerophosphoethanolamines
				Tetracosanimidic acid, N-[(1S,2S,3R)-2,3-dihydroxy-1-(hydroxymethyl)heptadecyl]-2-hydroxy-, (1Z,2S)-;	58837720	(1z,2s)-2-hydroxy-n-[(2s,3s,4r)-1,3,4-trihydroxy-2-octadecanyl]tetracosanimidic acid	0.8	1.51788e+07	13	23	20	DDA for preferred ion	2.29736e+06	2.15414e+06	2.35911e+06	919542	792913	908933	2.34028e+06	2.22595e+06	2.35643e+06	5.75173e+06	5.49559e+06	5.11808e+06	4.32594e+06	4.01873e+06	3.82251e+06	4.40442e+06	3.50215e+06	3.63966e+06	9.32354e+06	8.65855e+06	9.7135e+06	3.95086e+06	3.9485e+06	3.67829e+06	1.75907e+06	1.91029e+06	1.2922e+06	Lipids and lipid-like molecules	Fatty Acyls	Lineolic acids and derivatives
				6H-Pyrazino[2,1-b]quinazolin-6-one, 1,4-dihydro-3-hydroxy-1-methyl-4-[[(9S,9aR)-2,3,9,9a-tetrahydro-9-hydroxy-2,2-dimethyl-3-oxo-1H-imidazo[1,2-a]indol-9-yl]methyl]-, (1S,4R)-;	58837833	(1s,4r)-3-hydroxy-4-{[(9s,9ar)-9-hydroxy-2,2-dimethyl-3-oxo-2,3,9,9a-tetrahydro-1h-imidazo[1,2-a]indol-9-yl]methyl}-1-methyl-1,4-dihydro-6h-pyrazino[2,1-b]quinazolin-6-one	-3.47	1.8406e+09	13	23	23	DDA for preferred ion	883405	808576	862952	1.00386e+06	1.02097e+06	1.04203e+06	811850	1.01667e+06	894911	798456	730580	831159	849232	956821	834961	913636	1.02888e+06	976627	493892	531063	544437	422781	495507	471722	422431	505076	470791
				4-Nonacosen-3-one,9,11-dihydroxy-29-(4-hydroxyphenyl)-4-methyl-, (4E,9R,11R)-;	58837852	(4e,9r,11r)-9,11-dihydroxy-29-(4-hydroxyphenyl)-4-methyl-4-nonacosen-3-one	-2.51	2.36068e+08	13	21	19	DDA for preferred ion	2.29453e+07	1.45274e+07	1.82625e+07	4.94654e+07	4.53239e+07	4.33461e+07	6.07604e+07	5.95183e+07	5.08832e+07	7.61321e+07	7.45978e+07	7.31599e+07	1.25589e+08	1.01341e+08	1.11592e+08	7.5025e+07	4.89541e+07	5.89744e+07	5.47658e+07	6.54649e+07	5.02574e+07	5.31064e+07	5.06579e+07	3.86659e+07	1.64786e+07	1.90162e+07	1.62897e+07	Lipids and lipid-like molecules	Glycerophospholipids	Glycerophosphoethanolamines
HMDB61636;HMDB0061636;				3-[(3-Hydroxydecanoyl)oxy]-4-(trimethylammonio)butanoate;	59664325	3-[(3-hydroxydecanoyl)oxy]-4-(trimethylammonio)butanoate	-2.11	8.98937e+07	13	26	23	DDA for preferred ion	9.21386e+06	6.89906e+06	7.26016e+06	7.15704e+07	6.09767e+07	4.87526e+07	2.26746e+07	1.83673e+07	2.03541e+07	1.77528e+06	2.02839e+06	1.81925e+06	3.10725e+06	2.75693e+06	4.6104e+06	1.46003e+07	1.5583e+07	1.33341e+07	9.37229e+06	8.99863e+06	8.17903e+06	9.71074e+06	9.05281e+06	7.73995e+06	1.49164e+07	1.32877e+07	1.27052e+07	Organosulfur compounds	Sulfoxides	Not Available
HMDB62711;HMDB0062711;				Ethanaminium, 2-[[hydroxy[(2R)-3-hydroxy-2-[[(9Z,12E)-1-oxo-9,12-octadecadien-1-yl]oxy]propoxy]phosphinyl]oxy]-N,N,N-trimethyl-, inner salt;	59664393	(2r)-3-hydroxy-2-[(9z,12e)-9,12-octadecadienoyloxy]propyl 2-(trimethylammonio)ethyl phosphate	-1.79	5.22396e+10	13	16	13	DDA for preferred ion	1.77212e+10	1.58539e+10	1.76018e+10	5.72546e+09	4.95864e+09	4.48402e+09	1.44922e+10	1.377e+10	1.27444e+10	2.51524e+10	2.04019e+10	2.51311e+10	3.06558e+10	2.74479e+10	2.86433e+10	4.62558e+10	4.45498e+10	4.31012e+10	2.00191e+10	1.98929e+10	1.81546e+10	2.5589e+10	2.4136e+10	2.26319e+10	1.34355e+10	1.20732e+10	1.03635e+10	Organic acids and derivatives	Carboxylic acids and derivatives	Amino acids, peptides, and analogues
HMDB62332;				Butanoic acid, 4-[[(1Z,4E,7Z,16Z,19Z)-1-hydroxy-4,7,10,13,16,19-docosahexaen-1-ylidene]amino]-;	59693704	4-{(z)-[(4e,7z,16z,19z)-1-hydroxy-4,7,10,13,16,19-docosahexaen-1-ylidene]amino}butanoic acid	-1.85	1.13199e+08	12	21	20	DDA for preferred ion	1.01706e+06	1.04063e+06	1.2327e+06	982945	981310	891413	1.62257e+07	1.60905e+07	1.49171e+07	1.24981e+06	1.76831e+06	1.27943e+06	2.05441e+06	1.67475e+06	1.33534e+06	1.78361e+06	1.84208e+06	1.72219e+06	1.18441e+06	1.22029e+06	1.15938e+06	1.24081e+07	1.11631e+07	8.98e+06	1.12621e+06	1.10465e+06	967630	Lipids and lipid-like molecules	Glycerophospholipids	Glycerophosphoethanolamines
HMDB0114757;				2-Hydroxy-3-(phosphonooxy)propyl (15Z)-15-tetracosenoate;	74851458	2-hydroxy-3-(phosphonooxy)propyl (15z)-15-tetracosenoate	1.76	1.03376e+10	13	16	14	DDA for preferred ion	3.33098e+09	3.11771e+09	3.20451e+09	9.40543e+08	8.75292e+08	7.69826e+08	2.37764e+09	2.21677e+09	2.04994e+09	3.69753e+09	3.45116e+09	3.64205e+09	4.19868e+09	3.62839e+09	3.82925e+09	7.55973e+09	7.3039e+09	6.89413e+09	3.40843e+09	3.29834e+09	3.01814e+09	3.42505e+09	3.22644e+09	3.06372e+09	4.05113e+09	3.55796e+09	3.25455e+09	Lipids and lipid-like molecules	Glycerolipids	Monoradylglycerols
HMDB0114770;				Tricosanoic acid, 22-methyl-, 2-hydroxy-3-(phosphonooxy)propyl ester;	74851465	2-hydroxy-3-(phosphonooxy)propyl 22-methyltricosanoate	-0.4	7.54564e+09	13	16	13	DDA for preferred ion	4.84523e+08	4.71818e+08	4.85968e+08	2.03009e+08	1.79833e+08	1.68362e+08	4.38209e+08	4.1936e+08	4.04377e+08	9.39681e+08	9.43982e+08	1.00109e+09	1.01806e+09	9.49345e+08	9.52376e+08	2.08837e+09	2.00625e+09	1.97156e+09	7.43398e+08	7.08534e+08	6.88489e+08	9.56938e+08	9.47066e+08	8.98615e+08	7.84153e+08	7.18108e+08	6.37987e+08
HMDB0133163;				6-Heptenal, 2-(phenylmethylene)-, (2Z)-;	74853191	(2z)-2-benzylidene-6-heptenal	-2	3.08066e+07	11	22	20	DDA for preferred ion	2.70823e+06	3.91015e+06	2.86627e+06	1.30433e+06	1.65776e+06	1.15361e+06	3.91095e+06	2.78406e+06	4.26027e+06	6.40097e+06	6.70633e+06	6.67356e+06	5.18825e+06	4.3557e+06	6.14857e+06	1.23715e+07	9.60376e+06	1.22002e+07	4.69658e+06	3.73668e+06	3.34861e+06	3.98633e+06	4.60696e+06	4.43494e+06	2.6933e+06	1.85274e+06	2.10698e+06	Lipids and lipid-like molecules	Fatty Acyls	Fatty acids and conjugates
HMDB0062357;				6,8,12-Octadecatrienoic acid, 10-hydroxy-3-oxo-, (6E,8E,10R,12Z)-;	74857874	(6e,8e,10r,12z)-10-hydroxy-3-oxo-6,8,12-octadecatrienoic acid	-2.51	2.11599e+08	13	32	9	DDA for other ion	2.26247e+07	2.26254e+07	2.0252e+07	2.10643e+07	2.14477e+07	2.07375e+07	2.22834e+07	1.53064e+07	2.28327e+07	2.04363e+07	1.81865e+07	2.10277e+07	3.19495e+07	2.447e+07	2.83019e+07	2.3992e+07	1.94048e+07	2.14501e+07	2.08908e+07	2.0852e+07	1.70444e+07	1.92923e+07	1.97183e+07	2.13185e+07	1.76732e+07	1.90931e+07	2.02586e+07	Lipids and lipid-like molecules	Sphingolipids	Ceramides
HMDB0032843;				N-[(4E)-1-(Hexopyranosyloxy)-3-hydroxy-4-octadecen-2-yl]-2-hydroxyhexadecanamide;	74886387	n-[(4e)-1-(hexopyranosyloxy)-3-hydroxy-4-octadecen-2-yl]-2-hydroxyhexadecanamide	-2.3	2.85964e+08	13	21	15	DDA for preferred ion	4.93696e+07	4.98717e+07	5.45084e+07	4.88493e+07	4.97384e+07	4.50344e+07	5.47504e+07	5.66233e+07	4.9882e+07	1.62204e+08	1.40634e+08	1.5047e+08	1.31289e+08	1.27771e+08	1.29827e+08	1.44866e+08	1.44553e+08	1.40254e+08	1.73602e+08	2.13168e+08	1.98155e+08	1.24595e+08	1.4058e+08	1.28195e+08	8.27186e+07	7.5361e+07	7.36353e+07
HMDB0240650	C06231;		58515;27592;	4-Pyrimidinecarboxylic acid, 3,4,5,6-tetrahydro-2-methyl-, (4S)-;2-Ethyl-3-methoxybenzaldehyde;	112069;670;	ectoine	-1.81	9.90237e+08	13	26	21	DDA for preferred ion	1.51018e+06	1.51085e+06	1.8159e+06	2.40764e+06	2.02821e+06	1.97732e+06	7.20886e+08	6.34885e+08	7.07279e+08	665669	693357	1.11023e+06	1.01062e+06	697270	919771	1.31529e+06	637973	795771	1.4053e+06	1.44732e+06	1.48602e+06	546467	1.23839e+06	1.23468e+06	1.31965e+06	793920	1.39566e+06	Organic acids and derivatives	Organic sulfuric acids and derivatives	Arylsulfates
HMDB04971			84716		16744956; 13890919	d-glucosyl-beta-1,1-n-palmitoyl-d-erythro-sphingosine	0.74	8.39509e+07	13	23	20	DDA for preferred ion	1.68257e+07	1.53355e+07	1.69618e+07	1.20868e+07	1.1335e+07	1.03269e+07	9.12442e+06	9.25716e+06	7.69818e+06	4.15002e+07	4.07052e+07	3.99144e+07	2.988e+07	2.99416e+07	2.85446e+07	5.37146e+07	4.87871e+07	4.60786e+07	3.01346e+07	2.79801e+07	2.51248e+07	1.83831e+07	1.75295e+07	1.50176e+07	9.99172e+06	8.86124e+06	7.41753e+06	Organic acids and derivatives	Organic sulfuric acids and derivatives	Arylsulfates
HMDB00626;HMDB00478;HMDB0000478;	C11171;C04483;	LMST04010040;	28834;	3,12-Dihydroxycholan-24-oic acid;Cholan-24-oic acid,3,12-dihydroxy-, (3α,5α,12β,17ξ)-;	193196;59651436;	deoxycholic acid	-0.83	4.41219e+06	6	21	13	DDA for preferred ion	184894	210345	216333	176332	108609	230223	298913	493903	216940	231800	275002	387771	438382	408796	407151	543913	514332	469078	501046	566105	540875	729405	631748	690782	718009	682724	662205	Lipids and lipid-like molecules	Glycerophospholipids	Glycerophosphocholines
		LMFA01030393;	36306;	5,8,11,14-Eicosatetraenoic acid, (5E,8E,11E,14E)-;5,8,11,14-Icosatetraenoic acid;	226;4471967;	icosa-5,8,11,14-tetraenoic acid	-1.79	1.89713e+07	7	15	13	DDA for preferred ion	5.14913e+06	4.49381e+06	4.7634e+06	3.61579e+06	3.71525e+06	3.51389e+06	1.66769e+07	1.28237e+07	1.0645e+07	5.66745e+06	4.21947e+06	5.73283e+06	8.53027e+06	6.91238e+06	7.27755e+06	7.61177e+06	6.09456e+06	6.17713e+06	3.53281e+06	6.03982e+06	4.53744e+06	5.89401e+06	5.90614e+06	3.91681e+06	3.23428e+06	2.83417e+06	2.90055e+06
HMDB57482;HMDB0111167;HMDB0057482;				5,8,11,14-Eicosatetraenoic acid, (1R)-2-[[[3-[[[(2R)-2,3-bis[[(9Z)-1-oxo-9-hexadecen-1-yl]oxy]propoxy]hydroxyphosphinyl]oxy]-2-hydroxypropoxy]hydroxyphosphinyl]oxy]-1-[[[(9Z)-1-oxo-9-hexadecen-1-yl]ox_x000D_ y]methyl]ethyl ester, (5Z,8Z,11Z,14Z)-;5,8,11,14-Eicosatetraenoic acid, (1R)-2-[[[3-[[[(2R)-2,3-bis[[(9Z)-1-oxo-9-hexadecen-1-yl]oxy]propoxy]hydroxyphosphinyl]oxy]-2-hydroxypropoxy]hydroxypho…	35029561;74874911;74855786;	(7z,19r,31r,42z)-31-[(9z)-9-hexadecenoyloxy]-22,25,28-trihydroxy-22,28-dioxido-16,34-dioxo-17,21,23,27,29,33-hexaoxa-22lambda~5~,28lambda~5~-diphosphanonatetraconta-7,42-dien-19-yl (5z,8z,11z,14z)-5,8 ,11,14-icosatetraenoate	-2.76	2.9505e+07	4	11	8	DDA for other ion	271778	286990	249782	247532	260195	259837	293054	293692	280060	301033	299084	292450	424783	406086	423182	2.1823e+07	1.74673e+07	2.53636e+07	2.15985e+07	1.66794e+07	2.3612e+07	2.38153e+07	1.3647e+07	2.77224e+07	1.36924e+07	2.23593e+07	2.42967e+07
HMDB00781;HMDB0000781;				β-D-Galactopyranose, 2-(acetylamino)-2-deoxy-, 4-(hydrogen sulfate);D-Galactose, 2-(acetylamino)-2-deoxy-,4-(hydrogen sulfate);	393546;149290;	n-acetyl-d-galactosamine 4-sulfate	-0.71	6.18948e+07	13	18	15	DDA for preferred ion	1.49078e+07	1.37171e+07	1.45954e+07	2.74874e+07	2.14063e+07	2.25739e+07	1.32524e+07	1.13734e+07	1.0388e+07	1.22626e+07	1.13043e+07	1.17865e+07	1.36933e+07	1.50459e+07	1.24518e+07	2.49415e+07	2.49291e+07	2.03125e+07	2.22469e+07	2.08836e+07	1.88689e+07	8.26744e+06	6.42762e+06	6.23284e+06	2.51993e+07	2.46767e+07	2.29406e+07
HMDB0011568		LMGL01010006;	75565;75568;	9,12-Octadecadienoic acid, 2,3-dihydroxypropyl ester, (9Z,12Z)-;9,12-Octadecadienoic acid, 2,3-dihydroxypropyl ester, (9E,12E)-;	4446589;4864241;	1-linoleoyl glycerol	-2.47	7.02298e+08	13	22	22	DDA for preferred ion	2.07032e+07	1.8295e+07	1.90645e+07	2.0169e+07	1.79322e+07	1.74633e+07	1.16799e+08	1.05032e+08	1.01535e+08	2.50931e+07	2.10703e+07	2.20447e+07	5.46264e+07	4.34679e+07	4.93826e+07	8.75381e+07	8.18299e+07	7.78279e+07	4.9057e+07	5.35205e+07	5.05413e+07	6.65334e+07	1.11679e+08	1.06586e+08	6.67585e+07	5.24472e+07	5.325e+07	Lipids and lipid-like molecules	Sphingolipids	Ceramides
HMDB01976;HMDB60113;HMDB0001976;		LMFA01030182;	65136;	9,12,15-Octadecatrienoic acid;4,7,10,13,16-Docosapentaenoic acid;	4945614;4445975;	all-cis-4,7,10,13,16-docosapentaenoic acid	-0.15	3.81454e+07	13	30	25	DDA for preferred ion	4.70231e+06	3.78236e+06	4.16449e+06	2.76326e+06	2.04041e+06	1.7111e+06	1.87018e+07	1.9015e+07	9.99579e+06	4.7984e+06	4.55201e+06	3.86063e+06	6.3686e+06	6.334e+06	6.96375e+06	9.80446e+06	9.8479e+06	8.18843e+06	5.45576e+06	5.36384e+06	4.88523e+06	4.9946e+06	4.47063e+06	4.48289e+06	2.35169e+06	1.88056e+06	1.66111e+06
HMDB0000201;			57589;86045;	1-Propanaminium, 2-(acetyloxy)-3-carboxy-N,N,N-trimethyl-, inner salt;1-Propanaminium, 2-(acetyloxy)-3-carboxy-N,N,N-trimethyl-, inner salt, (2S)-;3-Carboxylato-1,3,5-trideoxy-5-(trimethylammonio)pent-2-ulose;	5406074;17219;10135006;	acetyl-l-carnitine	-1.76	3.08374e+09	13	23	17	DDA for preferred ion	7.30498e+08	6.98757e+08	5.53386e+08	4.21058e+09	3.13693e+09	2.96543e+09	1.67879e+09	1.92892e+09	1.33746e+09	4.41526e+08	3.78071e+08	3.4971e+08	6.66235e+08	4.9668e+08	5.52382e+08	4.71875e+08	4.95035e+08	4.07162e+08	9.14171e+08	1.13113e+09	8.79251e+08	3.69792e+08	4.30559e+08	3.42571e+08	1.29664e+09	1.55186e+09	1.39068e+09	Organic acids and derivatives	Carboxylic acids and derivatives	Tetracarboxylic acids and derivatives
HMDB62389;HMDB0062389;				Cholesta-8,24-diene-4-carboxaldehyde,3-hydroxy-;Cholesta-8,24-diene-4-carboxaldehyde,3-hydroxy-, (3β,4α,5α)-;	570845;20059531;	4a-formyl-5a-cholesta-8,24-dien-3b-ol	-2.29	5.519e+07	10	26	19	DDA for other ion	1.69941e+06	1.11687e+06	1.16534e+06	954900	929612	909159	5.68885e+06	9.36054e+06	7.104e+06	3.0735e+06	4.10119e+06	2.69504e+06	6.7953e+06	5.79922e+06	5.71445e+06	3.3165e+06	6.40821e+06	3.32215e+06	2.53276e+07	2.25806e+07	2.20023e+07	2.46202e+07	1.94421e+07	2.04759e+07	9.79624e+06	1.10676e+07	7.23609e+06	Organic acids and derivatives	Carboxylic acids and derivatives	Amino acids, peptides, and analogues
HMDB34217;HMDB0034217;	C06537;		95347;	7H-Pyrido[3,4-b]indol-7-one, 2,9-dihydro-1-methyl-;9H-Pyrido[3,4-b]indol-7-ol, 1-methyl-;	61405;10296888;	harmol	-1.13	5.69333e+07	13	18	18	DDA for preferred ion	2.14004e+07	2.20193e+07	2.41243e+07	5.45434e+07	5.22577e+07	5.64952e+07	3.95085e+06	2.30356e+06	3.54827e+06	407275	434278	422188	406379	457992	446746	1.55176e+07	1.54401e+07	1.44432e+07	214191	494729	210123	205083	368622	222546	424366	198805	358211
HMDB0111168;HMDB56413;HMDB0056413;				5,8,11,14-Eicosatetraenoic acid, (1R)-2-[[[3-[[[(2R)-2,3-bis[(1-oxohexadecyl)oxy]propoxy]hydroxyphosphinyl]oxy]-2-hydroxypropoxy]hydroxyphosphinyl]oxy]-1-[[[(9Z)-1-oxo-9-hexadecen-1-yl]oxy]methyl]ethy_x000D_ l ester, (5Z,8Z,11Z,14Z)-;5,8,11,14-Eicosatetraenoic acid, (1R)-2-[[[3-[[[(2R)-2,3-bis[(1-oxohexadecyl)oxy]propoxy]hydroxyphosphinyl]oxy]-2-hydroxypropoxy]hydroxyphosphinyl]oxy]-1-[[[(9Z)-1-o…	74874912;35028494;74854745;	(7z,19r,31r)-22,25,28-trihydroxy-22,28-dioxido-16,34-dioxo-31-(palmitoyloxy)-17,21,23,27,29,33-hexaoxa-22lambda~5~,28lambda~5~-diphosphanonatetracont-7-en-19-yl (5z,8z,11z,14z)-5,8,11,14-icosatetraeno ate	-4.45	5.57179e+07	4	21	21	DDA for other ion	3.1069e+06	3.51017e+06	3.53862e+06	2.79836e+06	2.82405e+06	2.89955e+06	3.18368e+06	3.29176e+06	3.14887e+06	5.12898e+06	4.94565e+06	4.58458e+06	6.5793e+06	6.47764e+06	6.13638e+06	3.41219e+07	2.13501e+07	4.09806e+07	5.31426e+07	4.58672e+07	3.97103e+07	3.41977e+07	4.76529e+07	2.92106e+07	3.35085e+07	4.64086e+07	4.74263e+07
HMDB61712;HMDB0061712;			78646;	Ethanaminium, 2-[[hydroxy[[(2S,3R,4E)-3-hydroxy-2-[(1-oxohexadecyl)amino]-4-octadecen-1-yl]oxy]phosphinyl]oxy]-N,N,N-trimethyl-, inner salt;Ethanaminium, 2-[[hydroxy[[(3R,4E)-3-hydroxy-2-[(1-oxohexadecyl)amino]-4-octadecen-1-yl]oxy]phosphinyl]oxy]-N,N,N-trimethyl-, inner salt;	8115562;68025491;	palmitoyl sphingomyelin	-2.63	1.13708e+11	13	15	14	DDA for preferred ion	4.30546e+10	5.85754e+10	6.24426e+10	5.8233e+10	5.49003e+10	5.53429e+10	6.91782e+10	6.55227e+10	5.95984e+10	6.87514e+10	8.74545e+10	9.44081e+10	8.09804e+10	7.36159e+10	7.46976e+10	1.14757e+11	1.12427e+11	1.07473e+11	8.36417e+10	7.42906e+10	7.50983e+10	7.52075e+10	5.60886e+10	6.64799e+10	5.84464e+10	5.49205e+10	5.10677e+10	Lipids and lipid-like molecules	Fatty Acyls	Lineolic acids and derivatives
HMDB0006548;HMDB0006348;			4743;	8-Azabicyclo[3.2.1]octane-2-carboxylicacid, 3-hydroxy-8-methyl-, (1R,2R,3S,5S)-;8-Azabicyclo[3.2.1]octane-2-carboxylicacid, 3-hydroxy-8-methyl-, (1S,2S,3R,5R)-;	82586;34996282;	ecgonine	-1.04	1.56009e+08	13	23	14	DDA for preferred ion	6.98729e+07	7.33609e+07	6.32019e+07	1.49198e+08	9.65737e+07	1.12404e+08	1.27019e+08	1.39211e+08	1.02885e+08	4.82157e+07	4.40896e+07	3.99935e+07	4.35751e+07	3.92462e+07	4.50645e+07	8.21043e+07	7.56925e+07	6.37093e+07	1.02346e+08	9.73072e+07	9.4871e+07	5.19728e+07	4.45607e+07	4.55434e+07	1.03784e+08	8.48482e+07	9.24568e+07	Lipids and lipid-like molecules	Fatty Acyls	Fatty acids and conjugates
HMDB00921;HMDB0000921;	C00599;	LMST01010015;	16175;	(8α,9β)-Cholest-4-en-3-one;Cholest-4-en-3-one;	82602;71354593;	cholest-4-en-3-one	-2.32	2.35337e+08	13	28	24	DDA for preferred ion	4.93324e+07	4.71012e+07	4.76104e+07	1.65267e+08	1.5288e+08	1.5171e+08	3.92195e+07	4.05756e+07	3.95221e+07	5.17572e+07	5.30039e+07	5.60649e+07	5.84913e+07	5.13349e+07	5.53501e+07	6.28645e+07	6.83174e+07	7.68074e+07	7.65227e+07	7.0712e+07	4.68186e+07	8.10976e+07	6.07772e+07	7.15721e+07	6.7423e+07	3.83812e+07	5.29634e+07	Organic acids and derivatives	Organic sulfuric acids and derivatives	Sulfuric acid esters
