# Supplementary material for: Proteomics and Metabolomics Profiles of Unvaccinated Nonagenarian Patients with Severe SARS-CoV‑2 Infection
Source: J Proteome Res. 2025 Sep 25;24(11):5453–66. doi: 10.1021/acs.jproteome.5c00251 (PMC12604035; doi:10.1021/acs.jproteome.5c00251)
Supplement: Supplementary file 7 [file pr5c00251_si_007.xlsx]

## Sheet: ANOVA_result
Supplementary Table 6. ANOVA significant metabolites between C, D, and R groups considering p-value < 0.05.
D	R	C	Super Class	Class	Sub Class	ANOVA Significant	-logp-valueANOVA	Human Metabolome Database	KEGG	LipidMAPS	ChEBI	CSID	Significant pairs	Human Metabolome Database
0	1.44086	-1.44086	Lipids and lipid-like molecules	Prenol lipids	Monoterpenoids	+	1.42484	HMDB01263;HMDB0001263;	C01475;		17027;57988;	202	R_C	HMDB01263
1.71685	-1.71685	0	Benzenoids	Benzene and substituted derivatives	Phenylpropanes	+	1.71276	HMDB13744;HMDB0013744;	C17883;		42438;	325	D_R	HMDB13744
-1.58968	0	1.58968	Organoheterocyclic compounds	Pyridines and derivatives	Hydropyridines	+	1.62703	HMDB00073;HMDB0000073;	C03758;D07870;		18243;	661	C_D	HMDB00073
1.58299	0	-1.58299	Lipids and lipid-like molecules	Glycerophospholipids	Glycerophosphoethanolamines	+	1.55797	HMDB00738;HMDB0000738;	C00463;		16881;	776	D_C	HMDB00738
1.68986	-1.68986	0				+	1.6649	HMDB01020;HMDB0001020;	C02846;		16269;	924	D_R	HMDB01020
-1.78788	1.78788	1.47729	Phenylpropanoids and polyketides	Cinnamaldehydes	Not Available	+	1.84745	HMDB00220;HMDB60083;HMDB0000220;	C00249;D05341;	LMFA01010001;	15756;	960	C_D;R_D	HMDB00220
-4.03211	-3.54323	4.03211				+	4.08617	HMDB00228;HMDB0000228;	C00146;D00033;C15584;D01960;		15882;137811;	971	C_D;C_R	HMDB00228
-2.09679	2.09679	0	Organoheterocyclic compounds	Indoles and derivatives	Tryptamines and derivatives	+	2.01571			LMFA01030696;	53454;	1716	R_D
-2.45556	2.45556	1.85439	Lipids and lipid-like molecules	Fatty Acyls	Fatty acid esters	+	2.44975		C13903;		34114;	3845	C_D;R_D
-1.77732	0	1.77732				+	1.69947	HMDB14607;HMDB0014607;				5058	C_D	HMDB14607
0	-1.34689	1.34689				+	1.35153	HMDB00975;HMDB0000975;HMDB0029880;	C01083;		16551;	7149	C_R	HMDB00975
1.63903	0	-1.63903				+	1.57451		C09814;		27991;	7224	D_C
1.37002	-1.37002	0	Lipids and lipid-like molecules	Fatty Acyls	Fatty alcohols	+	1.48047		C02221;		27837;	7241	D_R
1.84796	-1.45907	-1.84796				+	1.88253		C14473;		34023;	8088	D_C;D_R
1.53969	0	-1.53969	Benzenoids	Dibenzocycloheptenes	Not Available	+	1.49997	HMDB34244;HMDB0034244;	C06323;		16092;	8098	D_C	HMDB34244
3.09703	-2.69054	-3.09703				+	3.16546	HMDB00893;HMDB0000893;	C08278;	LMFA01170001;	9300;	10025	D_C;D_R	HMDB00893
-3.2053	2.1154	3.2053				+	3.12565	HMDB0006294;	C18218;	LMFA01050051;	55328;	10034	R_D;C_D	HMDB0006294
1.6324	0	-1.6324				+	1.5582	HMDB13839;HMDB0013839;			73261;	10173	D_C	HMDB13839
-1.83031	0	1.83031	Lipids and lipid-like molecules	Glycerophospholipids	Glycerophosphoethanolamines	+	1.76321	HMDB02039;HMDB0002039;			36592;	11530	C_D	HMDB02039
-2.22593	2.22593	0	Lipids and lipid-like molecules	Glycerophospholipids	Glycerophosphocholines	+	2.1379					12477	R_D
2.58351	-2.58351	-1.69428	Lipids and lipid-like molecules	Glycerophospholipids	Glycerophosphoethanolamines	+	2.52189					13990	D_R;D_C
0	-1.70573	1.70573	Lipids and lipid-like molecules	Glycerophospholipids	Glycerophosphoethanolamines	+	1.62406		C01014;		28708;	15640	C_R
1.62949	0	-1.62949	Lipids and lipid-like molecules	Glycerophospholipids	Glycerophosphoethanolamines	+	1.59774				132810;	16036	D_C
3.42597	-3.42597	-1.91114	Lipids and lipid-like molecules	Glycerophospholipids	Glycerophosphoethanolamines	+	3.32399	HMDB32388;HMDB0032388;				16658	C_R;D_R;D_C	HMDB32388
1.58373	0	-1.58373	Lipids and lipid-like molecules	Glycerophospholipids	Glycerophosphoinositols	+	1.51769	HMDB62189;HMDB0062189;	C14788;		34108;	28546	D_C	HMDB62189
1.45469	0	-1.45469				+	1.44314	HMDB00050;HMDB0000050;	C00212;D00045;		16335;	54923	D_C	HMDB00050
-1.96015	1.96015	0				+	1.87427	HMDB36171;HMDB0036171;				56405	R_D	HMDB36171
-3.16822	-2.01578	3.16822	Organic oxygen compounds	Organooxygen compounds	Carbonyl compounds	+	3.08223	HMDB0034731	C10826;		9629;	59019	C_D;C_R	HMDB0034731
1.48758	0	-1.48758	Organic acids and derivatives	Carboxylic acids and derivatives	Amino acids, peptides, and analogues	+	1.44873				83513;	59166	D_C
-2.4731	-1.6394	2.4731				+	2.41823	HMDB61862;HMDB0061862;			88668;	62631	C_D;C_R	HMDB61862
1.60602	0	-1.60602	Lipids and lipid-like molecules	Prenol lipids	Sesquiterpenoids	+	1.55698				83526;	65525	D_C
3.30129	-3.30129	-3.18706	Lipids and lipid-like molecules	Glycerophospholipids	Glycerophosphates	+	3.49111		C11331;		6415;	79864	D_R;D_C
-1.54748	-2.70552	2.70552	Organosulfur compounds	Thioacetals	Monothioacetals	+	2.61628		C19117;		82238;	83387	C_R;C_D
-3.32236	3.32236	1.95011	Benzenoids	Phenols	Methoxyphenols	+	3.22358		C14500;		34187;	83803	C_D;R_D;R_C
-1.89002	0	1.89002	Organoheterocyclic compounds	Pyridines and derivatives	Pyridinecarboxylic acids and derivatives	+	1.80439	HMDB0004620				92866	C_D	HMDB0004620
0	1.6222	-1.6222				+	1.57122		C10168;		8603;	107703	R_C
-1.84799	0	1.84799	Organoheterocyclic compounds	Pyridines and derivatives	Methylpyridines	+	1.81899		C12107;		29507;	112847	C_D
-2.56564	-1.92621	2.56564				+	2.55312					121802	C_D;C_R
-1.83829	-1.65393	1.83829	Lipids and lipid-like molecules	Fatty Acyls	Fatty alcohols	+	1.95193	HMDB40241;HMDB0040241;				124910	C_D;C_R	HMDB40241
-1.53729	1.42484	1.53729	Lipids and lipid-like molecules	Fatty Acyls	Fatty acid esters	+	1.66651	HMDB06409;HMDB0006409;			125571;133530;133531;	134849	R_D;C_D	HMDB06409
1.68152	0	-1.68152	Lipids and lipid-like molecules	Fatty Acyls	Fatty acid esters	+	1.63209	HMDB37296;HMDB0037296;				137230	D_C	HMDB37296
1.49377	-1.49377	0				+	1.57646	HMDB41817;HMDB0041817;				163665	D_R	HMDB41817
1.53777	0	-1.53777				+	1.50344					174318	D_C
1.63327	-1.46274	-1.63327				+	1.7417	HMDB13272;HMDB0013272;			74441;	307040	D_C;D_R	HMDB13272
-3.40385	-2.64261	3.40385				+	3.37879		C10284;		3925;	349365	C_D;C_R
-1.82781	1.38986	1.82781	Lipids and lipid-like molecules	Fatty Acyls	Fatty acid esters	+	1.84532	HMDB00032;	C01164;	LMST01010069;	17759;	388534	R_D;C_D	HMDB00032
-1.52394	0	1.52394				+	1.47184		C04840;		18134;	389424	C_D
3.20003	-3.20003	-2.84183	Organic oxygen compounds	Organooxygen compounds	Carbonyl compounds	+	3.28746		C09169;		8269;	390614	D_R;D_C
-1.64012	1.64012	0	Organoheterocyclic compounds	Azoles	Pyrazoles	+	1.632	HMDB00305;	C00473;D00069;C17276;D06543;	LMPR01090001;	17336;	393012	R_D	HMDB00305
-1.84459	1.84459	0	Organic nitrogen compounds	Organonitrogen compounds	Amines	+	1.77044	HMDB11618;HMDB0011618;	C15492;		52075;	394057	R_D	HMDB11618
-1.84444	0	1.84444	Organic acids and derivatives	Organic carbonic acids and derivatives	Organic carbonic acids	+	1.81469	HMDB10379;HMDB0010379;			64489;	405289	C_D	HMDB10379
2.09232	-2.09232	0				+	2.01721	HMDB40237;HMDB0040237;				458725	D_R	HMDB40237
-2.80618	2.80618	-1.66171				+	2.71849	HMDB59696;HMDB0059696;			89475;	461407	R_D;R_C	HMDB59696
-1.73725	-1.93436	1.93436				+	2.04718	HMDB38183;HMDB0038183;				492107	C_R;C_D	HMDB38183
1.51456	0	-1.51456	Benzenoids	Phenols	Benzenediols	+	1.50398					525141	D_C
1.47043	0	-1.47043	Lipids and lipid-like molecules	Fatty Acyls	Fatty acid esters	+	1.39729					531977	D_C
1.3816	-1.3816	0				+	1.46535					2008752	D_R
-2.69219	2.69219	1.80936				+	2.63345	HMDB11149;HMDB0011149;			75216;	2015318	C_D;R_D	HMDB11149
1.65441	0	-1.65441	Organoheterocyclic compounds	Pteridines and derivatives	Pterins and derivatives	+	1.58759					2018586	D_C
2.52962	-1.95134	-2.52962	Lipids and lipid-like molecules	Prenol lipids	Retinoids	+	2.53192					2019460	D_C;D_R
-1.50244	0	1.50244	Organic acids and derivatives	Carboxylic acids and derivatives	Amino acids, peptides, and analogues	+	1.45657	HMDB35695;HMDB0035695;	C05918;		28537;	4444397	C_D	HMDB35695
-1.54789	0	1.54789	Benzenoids	Dibenzocycloheptenes	Not Available	+	1.55351	HMDB0030963	C08364;	LMFA01030146;	8638;	4444570	C_D	HMDB0030963
1.71054	0	-1.71054	Organoheterocyclic compounds	Pyridines and derivatives	Bipyridines and oligopyridines	+	1.65356	HMDB35196;HMDB0035196;	C09209;		5623;	4444755	D_C	HMDB35196
-1.8646	1.8646	0				+	1.78331			LMFA06000077;		4446486	R_D
3.94599	3.06054	-3.94599	Benzenoids	Benzene and substituted derivatives	Benzoyl derivatives	+	3.90195	HMDB02088;HMDB0002088;		LMFA08040015;	71466;	4446574	R_C;D_C;D_R	HMDB02088
-1.31919	0	1.31919	Benzenoids	Phenols	1-hydroxy-4-unsubstituted benzenoids	+	1.30155	HMDB0094684;		LMGL01010005;	75342;	4446588	C_D	HMDB0094684
-1.86266	1.86266	0	Organic acids and derivatives	Carboxylic acids and derivatives	Amino acids, peptides, and analogues	+	1.79084	HMDB62531;HMDB0000277;	C06124;	LMSP01050001;	37550;	4446673	R_D	HMDB62531
-1.87574	1.87574	0	Lipids and lipid-like molecules	Sphingolipids	Ceramides	+	1.80404	HMDB0034381;			69080;	4447491	R_D	HMDB0034381
-1.6707	1.6707	0				+	1.65833	HMDB62447;HMDB0062447;				4449996	R_D	HMDB62447
3.23125	-2.96606	-3.23125				+	3.35479	HMDB06024;HMDB0006024;				4483406	D_C;D_R	HMDB06024
0	-1.30781	1.30781	Organic acids and derivatives	Carboxylic acids and derivatives	Amino acids, peptides, and analogues	+	1.44327	HMDB39109;HMDB0039109;				4509556	C_R	HMDB39109
-3.14717	3.14717	-1.84103	Organic acids and derivatives	Carboxylic acids and derivatives	Amino acids, peptides, and analogues	+	3.05096					4642809	C_D;R_D;R_C
-1.39652	1.39652	0	Benzenoids	Benzene and substituted derivatives	Not Available	+	1.32207	HMDB62594;HMDB0062594;			78033;	4926799	R_D	HMDB62594
-1.39166	1.39166	0	Lipids and lipid-like molecules	Prenol lipids	Monoterpenoids	+	1.41147					4926802	R_D
-2.36872	-2.35726	2.36872	Organoheterocyclic compounds	Lactones	Delta valerolactones	+	2.58653	HMDB34373;HMDB0034373;				4935858	C_D;C_R	HMDB34373
1.41712	-1.41712	0	Organic acids and derivatives	Carboxylic acids and derivatives	Amino acids, peptides, and analogues	+	1.42311	HMDB13889;HMDB0013889;				4944825	D_R	HMDB13889
0	1.31721	-1.31721				+	1.3765	HMDB06469;HMDB0006469;			84098;	4952667	R_C	HMDB06469
-1.77362	1.77362	0				+	1.71417	HMDB13657;HMDB0013657;			75913;	4983515	R_D	HMDB13657
-2.07374	2.07374	1.65569				+	2.10864	HMDB11130;HMDB0011130;		LMGP02050001;	75036;83047;	7826018	C_D;R_D	HMDB11130
-2.32311	2.32311	1.71643	Lipids and lipid-like molecules	Sphingolipids	Glycosphingolipids	+	2.31199	HMDB11503;HMDB0011503;		LMGP02050002;	73004;73134;	7826019	C_D;R_D	HMDB11503
-1.62385	1.45599	1.62385	Lipids and lipid-like molecules	Prenol lipids	Terpene lactones	+	1.7329			LMSP03020001;		7826145	R_D;C_D
-2.28833	2.28833	1.7937	Alkaloids and derivatives	Harmala alkaloids	Not Available	+	2.3071			LMST03020590;		7826624	C_D;R_D
-1.55871	1.55871	0	Organoheterocyclic compounds	Quinolines and derivatives	Aminoquinolines and derivatives	+	1.48411					9133417	R_D
-1.76542	1.76542	0				+	1.6934		C19993;			9283219	R_D
2.13197	-2.03595	-2.13197	Organoheterocyclic compounds	Indoles and derivatives	Indoles	+	2.29941	HMDB0135240;				9564648	D_C;D_R	HMDB0135240
-1.39112	1.39112	0	Organic acids and derivatives	Carboxylic acids and derivatives	Amino acids, peptides, and analogues	+	1.39891		C15016;		79539;	10128394	R_D
-1.50784	0	1.50784				+	1.46762					10437318	C_D
1.74059	0	-1.74059	Organic acids and derivatives	Carboxylic acids and derivatives	Amino acids, peptides, and analogues	+	1.68279				51630;	10613893	D_C
-1.65477	1.4039	1.65477	Benzenoids	Benzene and substituted derivatives	Benzoic acids and derivatives	+	1.73031	HMDB61888;HMDB0061888;	C14447;		50415;	13839199	R_D;C_D	HMDB61888
1.54329	0	-1.54329	Benzenoids	Dibenzocycloheptenes	Not Available	+	1.50585				48983;	13854818	D_C
-4.24855	-2.82844	4.24855	Phenylpropanoids and polyketides	Coumarins and derivatives	Hydroxycoumarins	+	4.1479	HMDB04848;HMDB0004848;				16744865	R_D;C_D;C_R	HMDB04848
-1.76029	1.76029	0				+	1.6835	HMDB02282;HMDB0002282;				17216182	R_D	HMDB02282
1.38456	0	-1.38456				+	1.31275	HMDB37831;HMDB0037831;				17220725	D_C	HMDB37831
-2.08797	1.54379	2.08797	Organic nitrogen compounds	Organonitrogen compounds	Amines	+	2.08532		C20143;		63640;	18580215	R_D;C_D
-1.81401	1.81401	0	Lipids and lipid-like molecules	Sphingolipids	Ceramides	+	1.79427	HMDB32024;HMDB0032024;				21105903	R_D	HMDB32024
-1.61387	1.61387	0				+	1.58019	HMDB31617;HMDB0031617;HMDB0141081;			78399;	21106584	R_D	HMDB31617
-1.495	1.495	0	Organic acids and derivatives	Carboxylic acids and derivatives	Carboxylic acid derivatives	+	1.4183					21169429	R_D
-1.77781	1.59864	1.77781	Benzenoids	Tetralins	Not Available	+	1.89057	HMDB0240262;			76078;	21403165	R_D;C_D	HMDB0240262
-1.70393	1.70393	0	Organoheterocyclic compounds	Pyridines and derivatives	Pyridinecarboxylic acids and derivatives	+	1.682	HMDB0001060;			61682;	24603698	R_D	HMDB0001060
-1.37018	0	1.37018				+	1.37671	HMDB10383;HMDB0010383;			73851;	24766525	C_D	HMDB10383
-1.30194	1.30194	0	Lipids and lipid-like molecules	Sphingolipids	Phosphosphingolipids	+	1.32888	HMDB10385;HMDB0010385;			86255;	24766526	R_D	HMDB10385
-1.9828	1.9828	0	Lipids and lipid-like molecules	Fatty Acyls	Fatty acid esters	+	1.94146	HMDB10401;HMDB0010401;			88953;133657;	24766536	R_D	HMDB10401
0	0	0	Lipids and lipid-like molecules	Sphingolipids	Phosphosphingolipids	+	1.30336	HMDB11420;HMDB0011420;				24769304		HMDB11420
-1.35718	1.35718	0				+	1.32106	HMDB11482;HMDB0011482;				24769363	R_D	HMDB11482
-1.64081	1.59037	1.64081				+	1.80673	HMDB11491;HMDB0011491;				24769372	R_D;C_D	HMDB11491
-1.38176	1.38176	0	Organoheterocyclic compounds	Benzothiazines	Phenothiazines	+	1.32728	HMDB11523;HMDB0011523;				24769400	R_D	HMDB11523
-1.62201	1.62201	0	Homogeneous non-metal compounds	Non-metal oxoanionic compounds	Non-metal phosphates	+	1.57209	HMDB13122;HMDB0013122;			88779;133662;	24823061	R_D	HMDB13122
-3.38227	-2.42711	3.38227	Organic oxygen compounds	Organooxygen compounds	Carbonyl compounds	+	3.32162	HMDB0142237;				29787377	C_D;C_R	HMDB0142237
2.60228	-2.54428	-2.60228	Organic acids and derivatives	Carboxylic acids and derivatives	Amino acids, peptides, and analogues	+	2.80382	HMDB33530;HMDB0033530;				30777016	D_C;D_R	HMDB33530
-2.27297	2.27297	-1.38128	Organic nitrogen compounds	Organonitrogen compounds	Amines	+	2.20529	HMDB38526;HMDB0038526;				30777265	R_D;R_C	HMDB38526
-2.24206	2.24206	0	Lipids and lipid-like molecules	Fatty Acyls	Fatty acids and conjugates	+	2.16203	HMDB38532;HMDB0038532;				30777267	R_D	HMDB38532
-2.0161	2.0161	0	Organoheterocyclic compounds	Diazinanes	Piperazines	+	1.93521	HMDB61696;HMDB0061696;			83054;	34448669	R_D	HMDB61696
1.43833	0	-1.43833	Alkaloids and derivatives	Not Available	Not Available	+	1.36486					34975866	D_C
-1.49676	0	1.49676	Benzenoids	Phenol ethers	Anisoles	+	1.4201	HMDB31168;				35013327	C_D	HMDB31168
-2.10685	0	2.10685				+	2.02183	HMDB40921;				35015050	C_D	HMDB40921
-2.8123	-1.79597	2.8123				+	2.73699					58837435	C_D;C_R
-1.35649	1.35649	0	Organic acids and derivatives	Carboxylic acids and derivatives	Amino acids, peptides, and analogues	+	1.30892	HMDB62711;HMDB0062711;				59664393	R_D	HMDB62711
-1.30773	1.30773	0	Lipids and lipid-like molecules	Glycerolipids	Monoradylglycerols	+	1.34466	HMDB0114757;				74851458	R_D	HMDB0114757
-2.28504	2.28504	1.77585				+	2.29937	HMDB0114770;				74851465	C_D;R_D	HMDB0114770
-1.6237	1.6237	0	Lipids and lipid-like molecules	Fatty Acyls	Fatty acids and conjugates	+	1.54426	HMDB0133163;				74853191	R_D	HMDB0133163
-1.58425	1.55121	1.58425				+	1.75567	HMDB0032843;				74886387	R_D;C_D	HMDB0032843
-1.64002	1.64002	0	Organic acids and derivatives	Organic sulfuric acids and derivatives	Arylsulfates	+	1.5629	HMDB04971			84716	16744956	R_D	HMDB04971
-2.36127	0	2.36127	Lipids and lipid-like molecules	Glycerophospholipids	Glycerophosphocholines	+	2.27105	HMDB00626;HMDB00478;HMDB0000478;	C11171;C04483;	LMST04010040;	28834;	193196	C_D	HMDB00626
-2.34696	-1.39342	2.34696				+	2.27276	HMDB57482;HMDB0111167;HMDB0057482;				35029561	C_D;C_R	HMDB57482
-1.62351	0	1.62351	Organic acids and derivatives	Carboxylic acids and derivatives	Amino acids, peptides, and analogues	+	1.56015	HMDB62389;HMDB0062389;				570845	C_D	HMDB62389
1.6342	0	-1.6342				+	1.57013	HMDB34217;HMDB0034217;	C06537;		95347;	61405	D_C	HMDB34217
-4.18882	-2.72156	4.18882				+	4.08643	HMDB0111168;HMDB56413;HMDB0056413;				74874912	R_D;C_D;C_R	HMDB0111168
-1.35739	1.35739	0	Lipids and lipid-like molecules	Fatty Acyls	Lineolic acids and derivatives	+	1.32774	HMDB61712;HMDB0061712;			78646;	8115562	R_D	HMDB61712
