# Supplementary material for: Proteomics and Metabolomics Profiles of Unvaccinated Nonagenarian Patients with Severe SARS-CoV‑2 Infection
Source: J Proteome Res. 2025 Sep 25;24(11):5453–66. doi: 10.1021/acs.jproteome.5c00251 (PMC12604035; doi:10.1021/acs.jproteome.5c00251)
Supplement: Supplementary file 8 [file pr5c00251_si_008.xlsx]

## Sheet: T0.05
Supplementary Table 7. Significant metabolites in Stundent´s t-test applied to C, D, and R groups considering p-value < 0.05.
13	14	15	17	18	47	50	51	59	Super Class	Class	Sub Class	Student's T-test Significant D_C	Student's T-test Significant D_R	Student's T-test Significant R_C	Student's T-test significant	-Log Student's T-test p-value D_C	Student's T-test Difference D_C	Student's T-test Test statistic D_C	-Log Student's T-test p-value D_R	Student's T-test Difference D_R	Student's T-test Test statistic D_R	-Log Student's T-test p-value R_C	Student's T-test Difference R_C	Student's T-test Test statistic R_C	Human Metabolome Database	KEGG	LipidMAPS	ChEBI	CSID
D	D	D	R	R	R	C	C	C
-3.43638	-3.91011	-3.78584	-3.2114	-2.37274	-5.34036	-2.02574	-2.68512	-1.39034				+			D_C	1.8616	-1.67704	-4.19483	0.025952	-0.0692739	-0.0774385	0.772166	-1.60777	-1.67634	HMDB12247;HMDB0012247;			48052;	16
2.17151	0.957099	0.947289	1.71262	1.10542	0.227333	2.62031	2.04589	2.00012								0.88877	-0.863471	-1.90701	0.226817	0.343508	0.579741	1.19424	-1.20698	-2.54062	HMDB11718;HMDB0011718;	C00633;		17597;	123
-1.7101	-2.55612	-2.37148	0.657572	0.203527	-2.03453	-2.56614	-3.4284	-2.63753	Lipids and lipid-like molecules	Prenol lipids	Monoterpenoids			+	R_C	0.815881	0.664794	1.76234	0.98031	-1.82142	-2.09163	1.32724	2.48622	2.83571	HMDB01263;HMDB0001263;	C01475;		17027;57988;	202
3.28131	2.02536	2.35083	2.66299	3.07399	2.25312	4.24325	4.88117	2.56231								0.787173	-1.34308	-1.70581	0.0886233	-0.110865	-0.249294	0.776832	-1.23222	-1.68549	HMDB0000517	C02385;		29016;	227
-2.80476	-2.32807	-3.08215	-3.05894	-3.0404	-5.01181	-3.58731	-3.86108	-3.97077				+			D_C	1.90051	1.06806	4.30712	0.629997	0.965389	1.39883	0.0532552	0.102669	0.154638	HMDB06115;HMDB0006115;	C00261;D02314;C00193;		17169;	235
7.22241	8.52623	8.57577	9.86897	9.30403	7.58451	8.36412	7.82516	8.21313								0.018343	-0.0260035	-0.0551773	0.423321	-0.811035	-0.99213	0.483904	0.785031	1.11278	HMDB62496;			17126;	282
7.55721	7.7303	7.31759	7.83662	7.76359	6.83809	7.78872	7.29308	7.78718								0.162248	-0.0879593	-0.431626	0.0559873	0.055604	0.162151	0.14792	-0.143563	-0.397432	HMDB00097	C00114		15354	299
-1.9647	-1.5091	-2.16817	-3.03477	-2.73469	-3.91815	-2.85377	-2.69648	-3.14502	Benzenoids	Benzene and substituted derivatives	Phenylpropanes	+	+		D_C;D_R	1.90862	1.01777	4.33082	1.53549	1.34855	3.32869	0.36478	-0.330779	-0.873412	HMDB13744;HMDB0013744;	C17883;		42438;	325
10.8877	11.4898	5.88546	-0.452143	-1.16483	9.76888	-1.04345	-1.63902	0.607991				+			D_C	2.2228	10.1125	5.32463	0.782034	6.70368	1.69571	0.401497	3.4088	0.948161	HMDB01046;HMDB0001046;				395
1.87378	7.00802	3.61424	9.76635	8.47046	6.41816	4.37211	5.23629	5.36194	Organoheterocyclic compounds	Imidazopyrimidines	Purines and purine derivatives			+	R_C	0.20726	-0.824768	-0.535808	1.06096	-4.05298	-2.25768	1.46413	3.22821	3.15509	HMDB04827				539
6.46351	7.71499	7.25504	7.5675	7.02574	5.95069	7.56657	7.30076	7.53479	Lipids and lipid-like molecules	Fatty Acyls	Fatty acid esters					0.358765	-0.322862	-0.861062	0.189263	0.296536	0.4947	0.571022	-0.619398	-1.28384	HMDB00064;HMDB0000064;	C00300;		16919;57947;	566
6.48561	7.63628	6.9802	7.11035	6.98846	5.87924	7.59963	7.08567	7.57534	Lipids and lipid-like molecules	Fatty Acyls	Fatty amides					0.444982	-0.38618	-1.03548	0.295332	0.374682	0.728617	0.828057	-0.760863	-1.78639	HMDB00562;HMDB0000562;	C00791;D03600;		16737;	568
-4.85273	-5.36624	-5.6304	-4.62879	-4.99276	-5.25941	-4.10104	-3.93525	-2.43029	Organoheterocyclic compounds	Pyridines and derivatives	Hydropyridines	+			D_C	1.44191	-1.79426	-3.10207	0.47936	-0.322803	-1.10379	1.22985	-1.47146	-2.61829	HMDB00073;HMDB0000073;	C03758;D07870;		18243;	661
3.01491	4.07559	4.21006	3.60499	3.95838	2.7799	3.81289	3.55999	3.65729	Lipids and lipid-like molecules	Prenol lipids	Polyprenols					0.0827932	0.0901305	0.234058	0.245076	0.319097	0.620132	0.254904	-0.228967	-0.641641	HMDB06831;HMDB0006831;			16244;	705
5.71886	6.71875	3.01311	-1.68676	-1.89881	4.27588	-1.831	-2.26162	-1.07887	Lipids and lipid-like molecules	Glycerophospholipids	Glycerophosphoethanolamines	+			D_C	2.39172	6.87407	5.92814	1.00054	4.92014	2.13295	0.403245	1.95394	0.951694	HMDB00738;HMDB0000738;	C00463;		16881;	776
1.07684	-0.583747	1.10167	2.54506	2.24571	0.30641	2.54865	2.01469	2.27544	Lipids and lipid-like molecules	Glycerophospholipids	Glycerophosphoethanolamines	+			D_C	1.40753	-1.74801	-3.02097	0.580593	-1.16747	-1.30253	0.333149	-0.580532	-0.808089	HMDB0000904;			18211;	810
6.67947	7.62805	8.08126	8.28787	8.26614	6.94818	8.32631	7.63819	8.09866	Lipids and lipid-like molecules	Glycerophospholipids	Glycerophosphoethanolamines					0.535083	-0.558127	-1.21351	0.241742	-0.371137	-0.612799	0.142329	-0.18699	-0.383936	HMDB00070;HMDB0000070;HMDB0062767;			17964;	826
3.43317	2.50679	3.63868	-0.930733	-2.42299	-3.14047	-2.13931	-3.08888	3.32808					+		D_R	0.877814	3.82625	1.88515	2.71833	5.35761	7.25869	0.29515	-1.53136	-0.728229	HMDB01250;HMDB0001250;	C02558;C07565;		28884;	880
1.91216	1.44363	3.08907	3.40603	3.20281	4.20972	3.67188	3.69586	2.78698								1.01177	-1.23662	-2.15598	1.18581	-1.4579	-2.52238	0.198531	0.221279	0.515954	HMDB01406;HMDB0001406;	C00153;D00036;		17154;	911
-0.649748	-2.08216	-0.69698	-3.75956	-3.59012	-5.13548	-3.99245	-4.0005	-1.92877					+		D_R	1.21906	2.16428	2.59467	1.94903	3.01876	4.45017	0.432676	-0.85448	-1.01089	HMDB01020;HMDB0001020;	C02846;		16269;	924
-2.17663	-1.97994	-2.59773	-2.64415	-3.42183	-2.46303	-2.8086	-3.21577	-2.73855	Organic acids and derivatives	Carboxylic acids and derivatives	Amino acids, peptides, and analogues	+			D_C	1.33183	0.669539	2.84615	0.789234	0.59157	1.70986	0.0837483	0.0779689	0.236564	HMDB01392;HMDB0001392;	C00568;D02456;D02906;D02907;		30753;	953
-0.436831	-2.08273	-0.448915	1.17301	1.43307	0.554638	0.904966	0.852921	0.457072	Phenylpropanoids and polyketides	Cinnamaldehydes	Not Available	+	+		D_C;D_R	1.42417	-1.72781	-3.06009	1.55376	-2.04307	-3.37397	0.45905	0.315254	1.0635	HMDB00220;HMDB60083;HMDB0000220;	C00249;D05341;	LMFA01010001;	15756;	960
1.05366	0.643159	1.02289	1.59907	1.10209	1.41767	3.9279	3.34034	3.2183				+		+	D_C;R_C	3.27085	-2.58894	-10.1231	1.11765	-0.466373	-2.37662	2.89394	-2.12257	-8.07682	HMDB00228;HMDB0000228;	C00146;D00033;C15584;D01960;		15882;137811;	971
1.15898	0.70542	0.733721	1.56884	1.41539	0.822161	1.25704	1.52053	0.397445	Lipids and lipid-like molecules	Fatty Acyls	Fatty alcohols					0.200518	-0.1923	-0.520488	0.675301	-0.402756	-1.48707	0.198236	0.210456	0.51528	HMDB02142;HMDB0002142;HMDB0000973;HMDB0001429;HMDB0002105;	C00009;C08093;C08136;C07740;C13197;C13556;C13558;D00637;D00900;D00938;		26078;29931;52641;	979
-2.70468	-2.065	-3.86021	-2.52225	-1.98976	-2.82337	-2.14332	-2.69769	-0.003829								0.576288	-1.26168	-1.29412	0.303126	-0.431503	-0.74513	0.411843	-0.83018	-0.969044	HMDB01545;HMDB0001545;	C00250;		17310;	1021
2.51528	2.32243	1.98301	3.34408	4.10257	1.3588	3.61363	2.9276	2.72391								1.23113	-0.814805	-2.62111	0.326632	-0.661574	-0.794507	0.06177	-0.15323	-0.177936	HMDB00289;HMDB0000289;	C00366;		46811;46814;46817;46823;62589;17775;	1142
-2.0496	-3.08261	-1.78605	-0.106339	-0.467796	-0.0532894	-1.026	-0.517782	-1.74228	Organoheterocyclic compounds	Indoles and derivatives	Tryptamines and derivatives		+		D_R	1.07031	-1.21073	-2.27716	2.13601	-2.09695	-5.03433	1.10154	0.886215	2.34261			LMFA01030696;	53454;	1716
7.83079	8.42403	4.35994	-1.72348	-1.65799	9.56499	-1.94689	-2.37115	-2.39099	Lipids and lipid-like molecules	Fatty Acyls	Fatty acid esters	+			D_C	2.69131	9.10793	7.13958	0.535673	4.81041	1.21467	0.500001	4.29752	1.14456				59026;	2066
-2.56292	-2.42119	-2.49563	-1.71264	-1.94346	3.93141	-1.38053	-1.42679	-1.64171	Lipids and lipid-like molecules	Fatty Acyls	Fatty acid esters	+			D_C	3.44	-1.01023	-11.1904	0.60256	-2.58501	-1.34537	0.33843	1.57478	0.819062	HMDB02249;HMDB0002249;				3012
-4.15215	-3.24418	-4.80193	-4.99761	-5.02032	-7.38223	-6.40767	-6.33552	0.309211	Lipids and lipid-like molecules	Fatty Acyls	Fatty acid esters					0.0114087	0.0785758	0.0345785	0.886944	1.73397	1.90336	0.282118	-1.65539	-0.700437		C15094;		79613;	3418
5.85651	4.17037	5.31157	7.39844	7.71931	7.28965	6.82919	6.76632	7.0496	Lipids and lipid-like molecules	Fatty Acyls	Fatty acid esters	+	+	+	D_C;D_R;R_C	1.60725	-1.76888	-3.5086	1.99569	-2.35632	-4.59092	1.71554	0.587432	3.79107		C13903;		34114;	3845
3.3092	2.6817	2.61225	4.02045	3.56553	3.11533	3.25379	2.95037	3.09527	Organoheterocyclic compounds	Lactones	Delta valerolactones					0.414198	-0.232094	-0.973788	0.955491	-0.699391	-2.0412	0.782001	0.467298	1.69565	HMDB00543;HMDB0000543;			41500;	4611
0.30694	-0.182412	1.94229	0.478966	-3.08393	0.0743523	2.36609	1.27167	2.03289	Lipids and lipid-like molecules	Fatty Acyls	Lineolic acids and derivatives					0.768815	-1.20128	-1.66976	0.518988	1.53248	1.18192	1.09684	-2.73375	-2.33272		C06747;		8102;	4620
-8.0276	-8.1519	-7.83215	-7.43806	-7.38046	-3.1925	-3.61928	-3.22544	-3.30669				+			D_C	5.15738	-4.62008	-30.4159	0.640782	-2.00021	-1.41983	0.86368	-2.61987	-1.85701	HMDB14607;HMDB0014607;				5058
0.93873	1.12487	1.81585	1.46162	1.86861	1.22679	1.34076	1.77387	1.45418	Lipids and lipid-like molecules	Glycerophospholipids	Glycerophosphoglycerophosphoglycerols					0.317109	-0.229784	-0.77458	0.278455	-0.225853	-0.692585	0.00565274	-0.00393073	-0.0172432	HMDB00827;HMDB0000827;	C01530;C13961;C13966;D00119;D02184;D02189;D02523;D03310;	LMFA01010018;	28842;	5091
-1.00531	2.06958	0.859779	2.37583	1.70536	1.05417	2.29226	2.11656	3.68313								0.940488	-2.05597	-2.01086	0.477903	-1.07043	-1.1009	0.720842	-0.985532	-1.57589	HMDB00875;HMDB0000875;	C01004;		18123;	5369
-2.46986	-2.10106	-2.56324	2.75138	2.44246	-3.53494	2.524	-2.84684	1.47658	Lipids and lipid-like molecules	Fatty Acyls	Fatty amides					0.77124	-2.76263	-1.67452	0.64561	-2.93102	-1.42924	0.021399	0.168384	0.06416	HMDB00306;HMDB0000306;	C00483;		15760;	5408
-1.88368	-3.87751	-3.03059	-0.33721	-2.82821	-1.69524	-2.13445	-2.66875	-0.397853	Hydrocarbons	Unsaturated hydrocarbons	Enynes					0.597299	-1.19691	-1.33512	0.640556	-1.31037	-1.41939	0.0387515	0.113463	0.114127	HMDB01547;HMDB0001547;	C02140;		16827;	5550
3.22793	0.442792	4.00714	4.64059	2.63848	3.85482	3.80736	3.70142	4.5857	Phenylpropanoids and polyketides	Cinnamic acids and derivatives	Hydroxycinnamic acids and derivatives					0.588383	-1.47221	-1.31773	0.396277	-1.15201	-0.937597	0.189783	-0.320194	-0.495899	HMDB14879;	C00735;D00088;	LMST02030001;	17650;	5551
-1.74819	-1.499	-2.28225	-3.12232	-3.21527	-4.98234	-3.78469	-4.08496	-2.29182					+		D_R	1.20794	1.54401	2.57039	1.38997	1.93017	2.97996	0.178807	-0.386153	-0.470494	HMDB00181;HMDB0000181;	C00355;D00059;		15765;57504;	5824
-0.774504	-0.381978	-3.02626	-3.57769	-3.46172	1.35803	-4.04583	-4.07588	-3.34164	Phenylpropanoids and polyketides	Phenylpropanoic acids	Not Available	+			D_C	1.32399	2.42687	2.82834	0.0981938	0.499543	0.274019	0.514165	1.92733	1.17244	HMDB03012;HMDB0003012;	C00292;C02136;		17296;48372;	5889
-0.331989	-0.245955	-0.500006	0.883511	-0.0121613	-0.997456	0.241791	-0.299635	-0.396283								0.417468	-0.207941	-0.980368	0.226337	-0.317281	-0.578672	0.0658789	0.10934	0.189057	HMDB00167;HMDB0000167;	C00188;D00041;		16857;57926;	6051
-3.15184	-3.3864	-1.33417	-0.577204	-1.03537	-1.53113	-1.45184	0.467772	-2.03487	Organoheterocyclic compounds	Pyrrolidines	N-acylpyrrolidines					0.745564	-1.61782	-1.62421	1.05105	-1.57624	-2.23707	0.0171605	-0.0415881	-0.0516861		C14446;		35038;	6292
1.60408	7.24641	3.48639	9.6694	8.41808	6.07819	5.04449	5.3917	5.61384	Organic oxygen compounds	Organooxygen compounds	Carbonyl compounds					0.301905	-1.23771	-0.742549	0.938708	-3.94293	-2.00727	1.19355	2.70521	2.53913		C19548;		82551;	6651
2.58896	1.58795	2.3611	1.19013	1.67088	0.846811	2.14407	2.22159	3.00908						+	R_C	0.272711	-0.278909	-0.680235	1.14982	0.943398	2.44502	1.54237	-1.22231	-3.34571	HMDB00975;HMDB0000975;HMDB0029880;	C01083;		16551;	7149
3.48407	4.6004	0.727276	-1.97102	-3.35995	2.38976	-3.51445	-3.8257	-2.94716				+			D_C	2.24413	6.36635	5.39795	0.877122	3.91765	1.88377	0.62976	2.4487	1.39837		C09814;		27991;	7224
-2.03512	-1.87281	-2.67343	-3.32486	-3.05122	-4.66853	-3.41107	-3.48691	-3.81218	Lipids and lipid-like molecules	Fatty Acyls	Fatty alcohols	+			D_C	2.13488	1.37626	5.03061	1.25525	1.48775	2.67428	0.0761773	-0.111485	-0.216602		C02221;		27837;	7241
-2.62516	-2.19702	-2.79165	-2.80615	-2.79508	-4.37721	-3.83286	-2.50508	-0.477078	Organoheterocyclic compounds	Imidazopyrimidines	Purines and purine derivatives					0.0960481	-0.266271	-0.268506	0.641514	0.788205	1.42126	0.403132	-1.05448	-0.951465	HMDB59812;HMDB0059812;	C18150;		44194;	7419
-1.64307	-2.02944	-1.19151	-1.49111	-0.692432	-1.06288	-1.31046	-1.04324	-1.53471	Benzenoids	Tetralins	Not Available					0.507044	-0.325204	-1.15843	0.739332	-0.539194	-1.61202	0.324326	0.21399	0.78969	HMDB61706;HMDB0061706;		LMFA01050064;	85208;	7501
-3.47849	-3.205	-4.06376	-1.40912	-0.391457	-4.04234	-0.975664	-1.09646	-1.82456				+			D_C	2.47032	-2.28352	-6.22757	0.663312	-1.63478	-1.46371	0.226678	-0.648741	-0.579431					7651
3.12636	2.7553	1.8036	3.4162	2.8477	1.67661	3.78203	3.6494	2.74767	Lipids and lipid-like molecules	Glycerophospholipids	Glycerophosphocholines					0.747442	-0.831277	-1.62789	0.0449915	-0.0850833	-0.131689	0.543651	-0.746193	-1.23031	HMDB34301;HMDB0034301;	C01746;		18049;	7791
1.51341	6.52447	10.0939	7.65558	10.2483	6.32623	7.94142	9.58247	3.5014	Lipids and lipid-like molecules	Glycerophospholipids	Glycerophosphocholines					0.113573	-0.964492	-0.313048	0.301316	-2.03276	-0.741303	0.190137	1.06827	0.496712	HMDB32323;HMDB0032323;	C08306;		5712;	7811
1.07747	2.35532	0.4692	-2.06339	-2.7156	-0.31414	-2.31089	-1.38953	-3.48018				+	+		D_C;D_R	1.96465	3.69419	4.49693	1.52599	2.99837	3.30527	0.301535	0.695822	0.741767		C14473;		34023;	8088
3.89958	4.83233	1.14203	-2.05808	-2.40606	2.66865	-2.54065	-2.52234	-2.15847	Benzenoids	Dibenzocycloheptenes	Not Available	+			D_C	2.15946	5.69847	5.11152	0.919294	3.88981	1.96817	0.478413	1.80866	1.10191	HMDB34244;HMDB0034244;	C06323;		16092;	8098
-3.25884	-2.77836	-2.77783	-3.6864	0.106043	-4.49184	-1.90238	-0.876593	0.003829	Lipids and lipid-like molecules	Prenol lipids	Retinoids	+			D_C	1.60766	-2.0133	-3.50965	0.0601642	-0.247615	-0.173568	0.508347	-1.76568	-1.161					8109
-5.99277	-6.11228	-6.14602	-5.52415	-5.58267	-6.91253	-5.96067	-5.74292	-5.78044				+			D_C	1.45311	-0.255681	-3.12873	0.0586683	-0.0772416	-0.169489	0.144565	-0.17844	-0.389343					8331
-2.89692	-2.60099	-3.34398	-5.26077	-5.13462	0.0771885	-4.62807	-4.42053	-4.14708				+			D_C	2.315	1.45127	5.64746	0.0996418	0.492104	0.27773	0.210744	0.959161	0.543687	HMDB32857;HMDB0032857;			88153;	8433
-1.88318	-3.49649	-4.33298	-1.07748	-2.3007	-3.58695	-0.894571	-0.724792	2.73432	Lipids and lipid-like molecules	Fatty Acyls	Fatty alcohols					1.22526	-3.6092	-2.60822	0.37645	-0.915841	-0.897286	0.906418	-2.69336	-1.94232	HMDB59965;HMDB0059965;	C16700;		50205;	8438
2.29711	1.01875	0.813116	2.74857	0.934475	0.364983	1.25598	2.67388	2.05104	Lipids and lipid-like molecules	Steroids and steroid derivatives	Hydroxysteroids					0.425437	-0.617307	-0.996377	0.0103936	0.0269817	0.0315371	0.319	-0.644289	-0.778544	HMDB00682;HMDB0000682;			43355;	9840
0.56016	1.45536	0.317024	-2.3995	-2.37162	-4.4044	-3.98332	-3.67571	-3.72157				+	+		D_C;D_R	3.65857	4.57105	12.7282	2.14655	3.83602	5.06888	0.467998	0.735026	1.08127	HMDB00893;HMDB0000893;	C08278;	LMFA01170001;	9300;	10025
-1.24336	-0.98622	-0.924103	-0.680037	-0.352619	-1.15841	-0.465412	0.12599	-0.609473	Lipids and lipid-like molecules	Steroids and steroid derivatives	Hydroxysteroids	+			D_C	1.39674	-0.734929	-2.99573	0.561627	-0.320872	-1.26548	0.566769	-0.414057	-1.27553	HMDB00672;HMDB0000672;	C19615;	LMFA01170022;	73722;	10027
-1.74978	-2.16334	-1.6547	-0.994364	-0.428896	-1.06029	-0.26894	-0.0298138	-0.263917				+	+	+	D_C;D_R;R_C	3.17079	-1.66838	-9.53762	1.80933	-1.02809	-4.04716	1.38709	-0.640294	-2.97325	HMDB0006294;	C18218;	LMFA01050051;	55328;	10034
10.8924	11.4858	5.72206	-0.0869617	-0.66964	9.38121	-1.53012	-1.80113	-2.63735				+			D_C	2.43828	11.3563	6.10403	0.80323	6.49186	1.7374	0.674512	4.8644	1.48553	HMDB13839;HMDB0013839;			73261;	10173
-3.13063	-3.28289	-2.53765	-2.97547	-2.74815	-2.96693	-2.71801	-2.42383	-2.98472	Lipids and lipid-like molecules	Fatty Acyls	Lineolic acids and derivatives					0.419646	-0.274873	-0.984747	0.133815	-0.0868762	-0.363214	0.454635	-0.187997	-1.05472	HMDB00806;HMDB0000806;	C06424;	LMFA01010014;	28875;	10539
-5.811	-5.41462	-6.19234	-5.09959	-4.84471	-3.04881	-3.56594	-3.02083	-3.66113	Lipids and lipid-like molecules	Glycerophospholipids	Glycerophosphoethanolamines	+			D_C	2.86945	-2.39002	-7.95797	1.01308	-1.47495	-2.15868	0.60738	-0.915074	-1.35477	HMDB02039;HMDB0002039;			36592;	11530
-2.22283	-1.89098	-1.36315	-1.27801	-0.565218	-2.08179	-0.289921	-1.02084	-0.39672	Lipids and lipid-like molecules	Glycerophospholipids	Glycerophosphoethanolamines	+			D_C	1.68558	-1.2565	-3.71155	0.439902	-0.517315	-1.02534	0.68034	-0.739182	-1.49689		C01842;		16459;	11795
-5.52395	-4.91144	-5.72969	-5.66516	-5.3061	-6.83139	-5.9233	-6.12492	-5.11516	Lipids and lipid-like molecules	Glycerophospholipids	Glycerophosphocholines					0.350315	0.332765	0.843657	0.45022	0.545852	1.04593	0.142554	-0.213087	-0.384482	HMDB38310;HMDB0038310;				12252
-0.922886	-1.42128	-0.766396	0.686424	0.80076	0.0186634	-0.351292	0.0298138	-0.698749	Lipids and lipid-like molecules	Glycerophospholipids	Glycerophosphocholines		+		D_R	1.13569	-0.696778	-2.4149	2.09573	-1.5388	-4.90385	1.22799	0.842025	2.61421					12477
7.01831	6.54182	6.60868	6.15894	5.20472	4.1544	7.27541	6.88452	5.88422								0.0318298	0.041556	0.0944007	1.21854	1.55025	2.59353	0.993942	-1.5087	-2.11945					13090
-4.12055	-4.00801	3.1848	-3.27846	-2.9109	-4.80228	-4.05009	-3.99695	5.48173	Lipids and lipid-like molecules	Fatty Acyls	Lineolic acids and derivatives					0.0695606	-0.792814	-0.198958	0.334674	2.01596	0.81126	0.364111	-2.80877	-0.87204	HMDB61815;HMDB0061815;			88569;	13487
-2.53359	-2.06387	-2.82494	-4.23796	-4.27601	-5.2556	-3.65243	-4.22563	-3.68526	Lipids and lipid-like molecules	Glycerophospholipids	Glycerophosphoethanolamines	+	+		D_C;D_R	2.05397	1.3803	4.77135	2.21207	2.11572	5.28804	0.899395	-0.735419	-1.92826					13990
-1.12795	-1.211	-0.845688	-1.27639	-1.24362	-1.96659	-0.648005	-0.769342	-0.374087	Lipids and lipid-like molecules	Glycerophospholipids	Glycerophosphoethanolamines	+		+	D_C;R_C	1.3494	-0.464404	-2.88626	0.767346	0.433984	1.66688	1.56998	-0.898388	-3.41448		C01014;		28708;	15640
1.56789	2.43514	-0.979103	-1.76205	-2.23411	2.8695	-2.91942	-2.51224	-2.98645	Lipids and lipid-like molecules	Glycerolipids	Diradylglycerols	+			D_C	1.67516	3.81402	3.68413	0.29089	1.38353	0.719169	0.675042	2.43049	1.48657		C19463;		53003;	15851
5.80364	6.82226	3.1028	-2.01997	-1.94409	4.37888	-2.07295	-2.39792	-1.60208	Lipids and lipid-like molecules	Glycerophospholipids	Glycerophosphoethanolamines	+			D_C	2.51697	7.26722	6.41126	1.00053	5.10462	2.13293	0.434177	2.16259	1.01389				132810;	16036
-2.96985	-3.46718	-2.545	-2.65657	-2.6444	-4.05217	-3.01161	-1.44172	-3.0245								0.353891	-0.501401	-0.85103	0.0812425	0.123706	0.229983	0.372397	-0.625106	-0.889007	HMDB61813;HMDB0061813;			88571;	16061
-4.33418	-4.3245	-0.454628	-3.86047	-3.62804	-0.462322	-3.15709	-3.82521	-4.64072	Lipids and lipid-like molecules	Glycerophospholipids	Glycerophosphoethanolamines					0.242604	0.836573	0.614696	0.0807746	-0.387492	-0.228751	0.447242	1.22407	1.03999				83476;	16505
-3.18851	-2.85917	-3.72261	-5.11049	-5.43554	-5.39896	-4.07297	-4.50428	-4.33365	Lipids and lipid-like molecules	Glycerophospholipids	Glycerophosphoethanolamines	+	+	+	D_C;D_R;R_C	1.69036	1.04687	3.72416	2.78789	2.05823	7.57348	2.47274	-1.01136	-6.23701	HMDB32388;HMDB0032388;				16658
1.43993	2.49872	-1.24554	-3.07654	-2.99917	0.313278	-3.7697	-3.79717	-3.69963	Lipids and lipid-like molecules	Glycerophospholipids	Glycerophosphoinositols	+			D_C	1.8544	4.6532	4.17427	0.827927	2.81851	1.78613	0.754429	1.83469	1.64157	HMDB62189;HMDB0062189;	C14788;		34108;	28546
1.2259	1.36509	2.77657	1.44905	2.06373	1.70198	1.87555	1.97934	1.66259	Lipids and lipid-like molecules	Glycerophospholipids	Glycerophosphocholines					0.0334869	-0.0499725	-0.0991473	0.0326464	0.050931	0.0967419	0.192154	-0.100904	-0.501351	HMDB34153;HMDB0034153;			84849;	29023
-4.84519	-5.15629	-5.15276	-4.77546	-4.60589	-6.09403	-4.78361	-4.38256	-4.05765	Hydrocarbons	Unsaturated hydrocarbons	Enynes					1.28968	-0.643472	-2.75097	0.0783349	0.107047	0.222315	0.659923	-0.750519	-1.45711		C10926;		5705;	36542
7.73291	8.86836	5.56861	-3.80809	-4.39785	6.64171	-4.19971	-4.66049	-0.981456				+			D_C	2.67604	10.6705	7.07305	0.999188	7.91137	2.13018	0.297073	2.75914	0.732311	HMDB00050;HMDB0000050;	C00212;D00045;		16335;	54923
1.77672	2.59678	1.92019	2.56031	1.96413	1.57855	2.62958	1.50535	2.88109	Organic oxygen compounds	Organooxygen compounds	Carbonyl compounds					0.18663	-0.240778	-0.488627	0.0576311	0.0635672	0.166654	0.234304	-0.304345	-0.596373	HMDB37865;HMDB0037865;				55906
2.19838	3.23477	0.855537	1.99085	1.83324	2.75599	2.37302	1.75611	-0.329612								0.317836	0.829723	0.776103	0.0445017	-0.097132	-0.130317	0.462505	0.926855	1.07037		C19280;		82359;	55991
-1.06	-1.80771	-1.21809	0.376564	0.0103416	-0.451685	-0.673649	-0.340302	-0.946084					+		D_R	1.16046	-0.70859	-2.4678	1.81263	-1.34034	-4.05636	0.998297	0.631752	2.12836	HMDB36171;HMDB0036171;				56405
-4.91077	-0.0141153	-5.07093	-4.40628	-4.429	-6.51758	-5.16128	-5.32905	-4.88311	Organoheterocyclic compounds	Benzoxazines	Phenoxazines					0.465759	1.79254	1.07683	0.422963	1.78568	0.99141	0.00314839	0.00685724	0.00963113				53074;	58568
-3.96547	-4.11033	-3.94378	-3.36086	-3.16894	-2.47187	-1.14126	-1.3026	-2.09716	Organic oxygen compounds	Organooxygen compounds	Carbonyl compounds	+	+	+	D_C;D_R;R_C	2.9408	-2.49285	-8.30872	1.66469	-1.00597	-3.65674	1.68671	-1.48688	-3.71453	HMDB0034731	C10826;		9629;	59019
-0.497288	-5.03268	-5.0687	-3.90207	-4.55225	-7.33898	-6.25449	-5.6579	-3.62785								0.408022	1.64719	0.96134	0.395981	1.73154	0.936997	0.021307	-0.0843541	-0.0638904	HMDB03236;HMDB0003236;	C06543;		28374;	59150
11.443	12.3416	8.98572	0.945696	-1.51711	10.1451	-2.2381	-1.88259	2.94352	Organic acids and derivatives	Carboxylic acids and derivatives	Amino acids, peptides, and analogues	+			D_C	2.3587	11.3158	5.80598	0.982773	7.7322	2.09665	0.384443	3.58362	0.913572				83513;	59166
0.139423	-4.61295	-2.25648	-4.81286	-4.15867	-2.00395	-2.50307	-1.488	4.66374								0.397317	-2.46756	-0.939704	0.366665	1.41516	0.877276	0.744213	-3.88272	-1.62157					60030
1.01022	2.74019	1.87565	2.79906	2.08349	1.80572	2.92291	2.5382	3.70812								0.908819	-1.18106	-1.94714	0.240453	-0.354065	-0.609959	0.845938	-0.826991	-1.82178				37965;	61462
-1.6855	-2.09252	-1.58011	-1.04631	-0.209896	-1.19471	0.4998	0.663185	2.1774				+	+	+	D_C;D_R;R_C	2.18923	-2.89951	-5.21083	1.3188	-0.969073	-2.81657	1.45571	-1.93043	-3.13493	HMDB61862;HMDB0061862;			88668;	62631
3.26385	4.36198	0.628714	-0.904902	-2.27099	2.0905	-0.884134	-2.6429	-0.711274				+			D_C	1.51736	4.16428	3.2841	0.851402	3.11331	1.83262	0.298752	1.05097	0.735871				38879;	63934
-3.35316	-3.90733	-3.20356	-4.02913	-3.33735	-2.83087	-3.43912	-3.57749	-4.70228								0.388592	0.418285	0.922008	0.0766718	-0.0888987	-0.217913	0.4061	0.507183	0.957461	HMDB13250;HMDB0013250;			87142;	65286
9.39186	8.90083	7.078	-1.29211	-1.84043	8.15326	-2.73423	-2.6662	-0.0110064	Lipids and lipid-like molecules	Prenol lipids	Sesquiterpenoids	+			D_C	3.07401	10.2607	9.00146	0.956707	6.78333	2.04366	0.443885	3.47738	1.03329				83526;	65525
-2.34044	-3.19376	-1.35742	-1.61542	-1.44939	-2.45948	-1.72067	-1.77088	-1.96547	Organoheterocyclic compounds	Azoles	Thiazoles					0.374127	-0.4782	-0.892543	0.300739	-0.45578	-0.740082	0.0233052	-0.0224199	-0.0697343	HMDB02392;HMDB0002392;	C16939;		66682;	66312
-3.59786	-3.39651	-3.31256	-2.99208	-3.0296	-5.14034	-4.29323	-4.36585	-4.46016	Organic acids and derivatives	Carboxylic acids and derivatives	Amino acids, peptides, and analogues	+			D_C	3.18477	0.937437	9.61752	0.148438	0.285032	0.398677	0.386063	0.652405	0.916867		C06695;		1237;	66579
-1.11259	-2.25595	-3.53588	1.39744	-0.0103416	-5.34451	0.230267	1.94646	1.36493	Organoheterocyclic compounds	Piperidines	Not Available	+			D_C	1.80582	-3.48203	-4.03737	0.171248	-0.98234	-0.452834	0.519185	-2.49969	-1.18231	HMDB29738;HMDB0029738;	C20635;		72782;	67279
-1.87714	-2.66779	-2.15511	-2.20992	-1.91138	-2.61671	-1.65966	-1.31487	-1.5999	Organic oxygen compounds	Organooxygen compounds	Carbohydrates and carbohydrate conjugates	+		+	D_C;R_C	1.30279	-0.708537	-2.7804	0.0135487	0.0126543	0.0409682	1.45351	-0.721191	-3.12969			LMFA01170035;	73728;	68030
2.56684	3.14361	3.13302	2.69151	4.50461	1.56273	2.39623	4.66038	2.43723								0.100867	-0.216788	-0.280865	0.010593	0.0282081	0.0321351	0.0757238	-0.244996	-0.215398	HMDB00583;HMDB0000583;				68940
-3.96889	-3.77814	-4.42271	-5.31618	-5.41096	-6.89437	-6.64524	-6.36631	-0.042079					+		D_R	0.0465761	0.294627	0.136116	1.53635	1.81725	3.33081	0.275933	-1.52263	-0.687169					69069
-3.10421	7.74431	7.36018	-5.30797	-5.39432	-1.0729	-5.09561	-5.02258	-4.89691	Lipids and lipid-like molecules	Endocannabinoids	Not Available					1.19097	9.00513	2.53355	0.969461	7.92516	2.06955	0.308539	1.07997	0.756558					71581
5.57405	6.0632	6.32804	6.98512	7.6291	6.06816	6.19669	6.31117	7.25054								0.678463	-0.597708	-1.49323	0.833671	-0.905705	-1.79749	0.212394	0.307996	0.547412					77161
-6.76694	-4.84643	-4.35278	-5.66725	-2.97389	-3.81608	-4.57699	-3.03535	-6.05402	Organoheterocyclic compounds	Azoles	Oxazoles					0.26885	-0.766596	-0.671907	0.466863	-1.16964	-1.07902	0.125022	0.403047	0.341581			LMFA01050218;	76986;	77285
3.97295	5.55805	4.02366	0.655098	0.53488	-0.603212	0.380747	0.550394	0.261495	Lipids and lipid-like molecules	Glycerophospholipids	Glycerophosphates	+	+		D_C;D_R	2.84094	4.12068	7.82163	2.55942	4.32263	6.58239	0.188564	-0.201957	-0.49309		C11331;		6415;	79864
4.90474	3.47424	3.23353	4.29783	3.93175	2.6213	5.09066	4.39569	4.36352	Organoheterocyclic compounds	Tetrahydroisoquinolines	Not Available					0.58009	-0.745788	-1.30154	0.127771	0.253874	0.348371	0.825022	-0.999661	-1.78039	HMDB06050;HMDB0006050;			91038;	82607
0.864355	0.460561	0.480164	0.588453	2.74693	2.3208	1.14144	1.25069	0.523688								0.638077	-0.370246	-1.41457	0.888983	-1.2837	-1.90744	0.583972	0.913455	1.30912	HMDB00269;HMDB0000269;	C00836;	LMSP01020001;	16566;	82609
-4.38743	-4.10826	-3.09857	-5.0038	-4.95167	-3.95965	-4.93933	-5.18791	-5.33559				+			D_C	1.4658	1.28952	3.15909	0.678128	0.773621	1.49258	0.649971	0.515904	1.43773	HMDB41818;HMDB0041818;				83325
-5.00978	-4.57061	-5.15426	-5.69288	-6.50429	-6.68009	-4.02356	-3.00776	-2.19089	Organosulfur compounds	Thioacetals	Monothioacetals	+	+	+	D_C;D_R;R_C	1.52007	-1.83748	-3.29073	1.76821	1.38087	3.93352	2.20576	-3.21835	-5.2666		C19117;		82238;	83387
-1.38173	-1.82917	-1.8491	0.389626	-0.223795	0.227903	-0.832834	-0.425541	-0.849046	Benzenoids	Phenols	Methoxyphenols	+	+	+	D_C;D_R;R_C	2.0553	-0.984194	-4.77551	2.79715	-1.81791	-7.61628	1.65262	0.833718	3.62529		C14500;		34187;	83803
1.88205	1.84456	1.88221	2.54411	2.63702	0.917891	2.23699	1.98613	1.81301	Organoheterocyclic compounds	Diazines	Pyrazines					0.503438	-0.142434	-1.15133	0.105493	-0.163397	-0.292647	0.0121095	0.0209634	0.0366742	HMDB29433;HMDB0029433;			48029;	87030
-1.27996	-2.2831	-2.23165	-3.02557	-1.97907	-3.6632	-1.55628	-2.29645	-1.55737								0.113782	-0.128202	-0.313573	0.745933	0.957709	1.62494	0.923548	-1.08591	-1.97672					90257
-1.47177	-1.44018	-1.12902	0.162565	0.0588493	-0.418934	2.19526	1.50753	-0.160983	Organoheterocyclic compounds	Pyridines and derivatives	Pyridinecarboxylic acids and derivatives	+	+		D_C;D_R	1.63115	-2.52759	-3.56977	2.43875	-1.28115	-6.10581	0.797496	-1.24645	-1.72611	HMDB0004620				92866
-4.32825	-4.67184	-4.69574	-3.88366	-3.91577	-4.16558	-4.8558	-5.30811	-4.43761					+	+	D_R;R_C	0.470401	0.301896	1.08604	1.75106	-0.576939	-3.88675	1.52199	0.878835	3.29545		C10168;		8603;	107703
1.2131	1.12321	0.0517788	1.62929	-1.64828	-0.719286	-0.269785	-1.0673	-0.466409	Lipids and lipid-like molecules	Glycerophospholipids	Glycerophosphocholines	+			D_C	1.46216	1.3972	3.15038	0.426255	1.04212	0.998017	0.12987	0.355076	0.353537	HMDB02189;HMDB60288;HMDB0002189;HMDB0060288;	C01029;		27911;	110264
-3.3585	-3.3486	-3.93077	-3.36171	-3.03373	-4.03573	-3.03428	-2.02637	-3.05855	Organoheterocyclic compounds	Heteroaromatic compounds	Not Available					1.00815	-0.839553	-2.14855	0.0683256	-0.0688995	-0.195643	0.790277	-0.770654	-1.71191	HMDB60578;				110379
-5.44665	0.271014	-5.42089	-4.80206	-4.91722	-6.32271	-5.32138	-5.24678	-5.22946								0.383475	1.7337	0.911602	0.389811	1.81516	0.924483	0.0575255	-0.0814581	-0.166365	HMDB01049;HMDB0001049;	C00669;		17515;	110467
-1.3238	0.110448	-1.55854	-0.533463	-0.982073	2.36309	3.46378	2.50887	3.76114	Organoheterocyclic compounds	Pyridines and derivatives	Methylpyridines	+			D_C	2.53228	-4.16856	-6.47252	0.442421	-1.20648	-1.03037	1.248	-2.96208	-2.65825		C12107;		29507;	112847
-2.60939	-2.25514	6.01101	-3.75767	-3.72992	-5.27556	-4.82818	-4.68097	-4.59436	Organoheterocyclic compounds	Pyrrolidines	Pyrrolidones					0.837187	5.08333	1.80445	0.74337	4.63654	1.61992	0.361763	0.446785	0.867221	HMDB01308;HMDB0001308;	C04376;			115687
-4.09077	-4.02589	-3.81331	-3.19777	-4.09529	-3.57851	-2.76553	-2.60911	-2.47391				+		+	D_C;R_C	3.47868	-1.36048	-11.4489	0.57476	-0.3528	-1.29114	1.67582	-1.00768	-3.68586					121802
1.52327	0.705539	0.429619	1.18324	1.23041	0.818083	3.24636	3.67963	1.98725	Lipids and lipid-like molecules	Fatty Acyls	Fatty alcohols	+		+	D_C;R_C	1.58368	-2.08494	-3.44889	0.209528	-0.191101	-0.54094	1.64828	-1.89384	-3.61404	HMDB40241;HMDB0040241;				124910
-5.79379	-6.21616	-6.03416	-2.45813	-3.74432	-6.66494	-2.76834	-4.58186	-2.96047				+			D_C	1.92667	-2.57781	-4.38383	0.620241	-1.72557	-1.37983	0.245742	-0.85224	-0.621595	HMDB0011621				134109
-7.50228	-7.48216	-7.57032	-4.17871	-4.67147	-6.9031	-5.02683	-5.22371	-5.05506	Lipids and lipid-like molecules	Fatty Acyls	Fatty acid esters	+			D_C	5.45237	-2.41638	-36.064	1.26844	-2.26716	-2.70355	0.0616323	-0.149225	-0.177562	HMDB06409;HMDB0006409;			125571;133530;133531;	134849
2.67036	3.63178	-0.113846	-4.07356	-4.11082	1.28309	-4.7308	-4.56452	-4.27214	Lipids and lipid-like molecules	Fatty Acyls	Fatty acid esters	+			D_C	2.36305	6.58525	5.82195	0.96637	4.36319	2.06327	0.546904	2.22206	1.23668	HMDB37296;HMDB0037296;				137230
-3.89693	-2.02079	-0.71274	-0.935671	-2.30355	-2.72814	-0.16786	-1.74977	0.383557	Lipids and lipid-like molecules	Fatty Acyls	Fatty acid esters					0.688003	-1.6988	-1.51182	0.0723589	-0.221033	-0.206443	0.817093	-1.47776	-1.76473					137788
3.75996	2.78958	4.70329	5.69958	5.69133	2.95906	4.76941	3.9259	3.83071	Lipids and lipid-like molecules	Fatty Acyls	Fatty acid esters					0.270725	-0.424398	-0.675953	0.411374	-1.03238	-0.968099	0.251189	0.607982	0.633528		C02989;		17016;	139840
-0.106314	1.6787	0.888725	2.30541	1.07824	-0.56242	1.00772	0.350294	0.223691	Organic oxygen compounds	Organooxygen compounds	Carbonyl compounds					0.197503	0.293135	0.513606	0.0417952	-0.120039	-0.122719	0.18176	0.413174	0.477356	HMDB29412;HMDB0029412;	C08269;		85533;	144333
-1.59409	-1.88748	-0.979193	-0.798218	0.439281	-1.40169	0.612061	-0.467611	-1.19458	Organoheterocyclic compounds	Diazanaphthalenes	Naphthyridines					0.900148	-1.13688	-1.92976	0.676459	-0.900046	-1.48933	0.113933	-0.23683	-0.313951	HMDB29683;HMDB0029683;	C10759;		2696;	146579
1.09394	2.61723	3.41849	1.533	2.67962	2.71784	2.37646	2.98245	1.48484								0.0400688	0.0953026	0.117851	0.0284288	0.0664008	0.0846101	0.0164369	0.0289017	0.0495455	HMDB02250;HMDB0002250;			77086;	147288
3.19518	7.20415	3.99615	9.56579	8.27904	6.07167	4.23235	5.11744	5.18295						+	R_C	0.0119631	-0.0457535	-0.0362368	0.930576	-3.17368	-1.99087	1.37107	3.12792	2.93613	HMDB06009;HMDB0006009;				150153
-0.0308304	-0.252517	-0.539656	-1.07945	1.0802	-1.22857	-0.217295	0.980738	-0.664794								0.235522	-0.307217	-0.599069	0.0615966	0.134941	0.177465	0.189408	-0.442158	-0.495035	HMDB33609;HMDB0033609;				157688
-2.56502	-2.39917	-3.0883	-5.09922	-5.12293	-6.91903	-6.21671	-6.25284	-3.61879				+	+		D_C;D_R	1.39345	2.67862	2.98806	2.04797	3.02956	4.75252	0.120782	-0.350946	-0.331064	HMDB41817;HMDB0041817;				163665
-0.560663	-4.17966	-4.65763	-4.01672	-3.61161	-6.02541	-3.75649	-5.03658	-4.26522	Benzenoids	Phenols	1-hydroxy-2-unsubstituted benzenoids					0.381007	1.22011	0.906578	0.402411	1.4186	0.950008	0.0843021	-0.198486	-0.238015	HMDB06762;HMDB0006762;	C05487;		27832;	167253
-2.12416	-2.44979	-2.29716	-1.85818	-1.37357	-3.17356	-1.91617	-1.92542	-2.02318	Lipids and lipid-like molecules	Fatty Acyls	Fatty acid esters	+			D_C	1.54457	-0.335447	-3.35114	0.102262	-0.15527	-0.284425	0.122118	-0.180177	-0.334384		C10136;		3456;	167832
2.38053	2.85605	2.3542	1.64562	1.27783	-0.899771	3.05528	1.0513	1.53133	Organoheterocyclic compounds	Pyrans	Pyranones and derivatives					0.447416	0.650959	1.04034	1.07577	1.8557	2.28855	0.53189	-1.20474	-1.20725	HMDB29171;HMDB0029171;				168429
8.13732	9.08964	5.4652	-2.81853	-3.27888	6.83824	-4.34214	-3.89367	-0.650104				+			D_C	2.56811	10.526	6.6179	0.988029	7.31711	2.10737	0.386379	3.20892	0.917511					174318
1.0951	-2.8798	-0.206612	1.21983	-0.256487	0.146324	0.860022	0.883188	0.67781	Lipids and lipid-like molecules	Fatty Acyls	Fatty acid esters					0.55634	-1.47078	-1.25514	0.342157	-1.03366	-0.826789	0.418035	-0.437118	-0.981509	HMDB02802;HMDB0002802;	C00762;D07749;		16962;	193441
-1.54219	-2.45312	0.255133	0.203148	-0.0261002	-0.140001	-0.172562	-0.174923	-1.77725	Lipids and lipid-like molecules	Fatty Acyls	Fatty acid esters					0.218788	-0.538482	-0.561792	0.71777	-1.25907	-1.56989	0.591987	0.720593	1.32476		C15345;		79847;	193472
-3.42391	-3.35574	-1.94498	-0.912132	-1.47945	-2.83657	-1.41537	-0.841263	-2.3428								0.990544	-1.37507	-2.11251	0.712626	-1.1655	-1.55985	0.104993	-0.209568	-0.291376		C15346;		79848;	194608
-2.35373	-2.00254	-1.83863	3.47729	3.05043	-2.99247	3.27118	-2.21673	2.00376								0.860919	-3.08437	-1.85152	0.706786	-3.24338	-1.54845	0.0198478	0.159011	0.0596075	HMDB39802;HMDB0039802;				198960
-4.45185	-4.23874	-1.76562	-2.68119	-2.59798	-5.56687	-2.38498	-3.35701	-1.83128								0.422306	-0.960974	-0.990091	0.0337091	0.129944	0.0997828	0.435534	-1.09092	-1.01661		C14930;		79455;	202914
2.58825	2.09745	2.59034	3.24216	3.37246	2.03629	2.88775	2.88407	2.48394	Organic acids and derivatives	Carboxylic acids and derivatives	Amino acids, peptides, and analogues					0.703649	-0.326572	-1.54233	0.429922	-0.45829	-1.00537	0.106566	0.131718	0.295369	HMDB11173;HMDB28842;HMDB0011173;HMDB0028842;				227827
0.682966	0.0869398	0.269287	-1.08697	0.464449	-3.0754	2.98695	0.422899	2.67921								0.95227	-1.68329	-2.03468	0.691687	1.57904	1.519	1.17544	-3.26232	-2.5					304290
-3.74045	-3.53588	-4.10815	-5.02012	-5.16374	-7.17499	-5.98822	-5.8048	-6.15765				+	+		D_C;D_R	3.43657	2.18873	11.1677	1.30416	1.99146	2.78348	0.100768	0.197273	0.280611	HMDB13272;HMDB0013272;			74441;	307040
0.424799	1.33716	-2.30106	0.93051	-2.26089	-1.00784	-1.42145	-2.26558	-0.493636	Organic acids and derivatives	Carboxylic acids and derivatives	Amino acids, peptides, and analogues					0.430179	1.21385	1.00589	0.156604	0.599708	0.418222	0.226651	0.614145	0.579371	HMDB0041947;				345328
-6.55845	-5.98603	-6.76686	-5.53531	-6.12967	-5.04359	-3.03452	-3.78787	-3.1075				+		+	D_C;R_C	3.13623	-3.12715	-9.34285	1.04158	-0.867587	-2.21746	2.33469	-2.25957	-5.71845		C10284;		3925;	349365
4.06444	4.25117	4.86289	3.88363	4.23969	4.72381	4.63616	4.69058	5.19458								0.678925	-0.447603	-1.49413	0.117285	0.110459	0.322346	0.860744	-0.558062	-1.85117			LMFA01100018;	63776;	362214
-1.23967	-0.668735	0.589331	0.863369	0.315596	-2.06947	0.719807	0.594215	0.484334	Organic acids and derivatives	Carboxylic acids and derivatives	Amino acids, peptides, and analogues					0.889431	-1.03914	-1.90833	0.0465553	-0.142858	-0.136058	0.423605	-0.896286	-0.992699	HMDB03357;HMDB0003357;	C00437;		16543;57805;	388369
1.56794	2.98117	1.93404	2.20372	1.49729	0.0967426	1.71497	1.63746	2.18518								0.277289	0.31518	0.690082	0.524808	0.895134	1.19335	0.379184	-0.579953	-0.902862		C01109;		16747;57879;	388518
-1.25181	-1.3607	-1.67252	0.593662	-0.0157127	-0.935902	-0.03512	0.572104	0.162841	Lipids and lipid-like molecules	Fatty Acyls	Fatty acid esters	+	+		D_C;D_R	2.79261	-1.66162	-7.59526	1.32594	-1.30903	-2.83275	0.298729	-0.352592	-0.735823	HMDB00032;	C01164;	LMST01010069;	17759;	388534
5.22708	4.63068	4.68595	5.14115	5.63107	5.06058	4.60142	4.85328	4.0763	Lipids and lipid-like molecules	Fatty Acyls	Fatty acid esters					0.494747	0.337565	1.13419	0.757779	-0.429702	-1.64813	1.24191	0.767267	2.64482	HMDB60173;HMDB0060173;	C01210;		16463;	388545
1.32768	2.97753	2.07491	2.12544	1.98436	0.963562	1.62845	1.20687	2.00132								0.413313	0.514491	0.972006	0.293382	0.435587	0.724471	0.0635021	0.0789042	0.182633	HMDB01325;HMDB0001325;	C03793;			389120
3.30614	2.39619	4.35462	5.34047	5.36173	2.6679	4.46186	3.90891	3.48676	Benzenoids	Benzene and substituted derivatives	Anilides					0.401982	-0.60019	-0.949143	0.448989	-1.10438	-1.04347	0.208034	0.504191	0.53756	HMDB59611;HMDB0059611;	C03901;		17195;58047;	389150
1.47594	1.2881	3.63862	3.37558	4.42694	3.68468	5.14602	5.17012	3.9169				+			D_C	1.41322	-2.61013	-3.0343	0.972973	-1.69485	-2.07669	0.817854	-0.91528	-1.76624		C04840;		18134;	389424
0.810577	-0.0809069	0.799501	1.35895	0.526615	-1.22471	0.716503	1.912	0.971862	Lipids and lipid-like molecules	Steroids and steroid derivatives	Cholestane steroids					0.668653	-0.690399	-1.47412	0.130226	0.289439	0.354412	0.508518	-0.979838	-1.16133	HMDB06779;HMDB0006779;	C05579;		27406;	389600
-4.49874	-0.701966	-4.57498	-3.95731	-4.03421	-6.36242	-5.45474	-5.16088	-5.01981								0.692284	1.95325	1.52017	0.435096	1.52608	1.01573	0.206583	0.427166	0.534273	HMDB35400;HMDB0035400;	C08464;		9699;	390227
-5.29996	-5.88273	-5.77632	-4.4887	-4.92271	-5.91302	-4.90258	-5.07735	-5.49884	Benzenoids	Benzene and substituted derivatives	Benzoyl derivatives					0.914869	-0.493415	-1.95928	0.522932	-0.544859	-1.18967	0.03819	0.0514441	0.112536		C09019;		583;	390539
5.60858	6.46614	4.67022	1.98708	1.96845	0.928108	2.09603	2.36333	2.10402	Organic oxygen compounds	Organooxygen compounds	Carbonyl compounds	+	+		D_C;D_R	2.52724	3.39386	6.45229	2.49386	3.95377	6.31971	0.708599	-0.559915	-1.55199		C09169;		8269;	390614
-4.1449	-3.95428	-3.91602	-4.46664	-4.4826	-7.31069	-6.25591	-6.36219	-6.46212	Organic acids and derivatives	Carboxylic acids and derivatives	Amino acids, peptides, and analogues	+			D_C	4.84982	2.35501	25.4612	0.678087	1.41491	1.4925	0.423484	0.940096	0.992457		C10754;		2820;	391245
-4.95193	-3.0218	-3.57968	-3.0076	-2.9314	-3.81372	-2.62116	-2.64863	-2.87026								0.917979	-1.13779	-1.96552	0.397001	-0.600228	-0.939063	0.852201	-0.537559	-1.83421	HMDB0135908;	C12457;		31112;	391946
0.402815	-0.42195	0.936432	2.94585	2.81806	1.51232	2.50964	1.85361	1.30992	Organoheterocyclic compounds	Azoles	Pyrazoles	+	+		D_C;D_R	1.40511	-1.58529	-3.01528	1.60547	-2.11964	-3.50406	0.392558	0.53435	0.930059	HMDB00305;	C00473;D00069;C17276;D06543;	LMPR01090001;	17336;	393012
0.991459	0.168162	2.63424	2.14803	2.7316	2.33359	1.71114	2.27236	0.826241	Organic acids and derivatives	Carboxylic acids and derivatives	Amino acids, peptides, and analogues					0.150646	-0.338629	-0.403981	0.697243	-1.13979	-1.52984	0.815546	0.801159	1.76168	HMDB02183;HMDB0002183;	C06429;	LMFA01030185;	28125;	393183
2.72332	2.78272	4.24969	1.22717	2.19935	3.2974	1.19248	1.60486	0.63857				+			D_C	1.67389	2.10661	3.68081	0.577953	1.0106	1.29737	0.763802	1.09601	1.65993	HMDB00207;HMDB0000207;HMDB0000573;	C00712;D02315;	LMFA01030002;	16196;	393217
-2.86553	-3.12866	-3.46906	0.374067	-1.76802	-4.58963	-3.37229	-2.71837	-3.17616	Benzenoids	Benzene and substituted derivatives	Not Available					0.0892782	-0.0654786	-0.250997	0.329774	-1.15989	-0.801061	0.3076	1.09441	0.754577	HMDB01999;HMDB0001999;	C06428;D08061;		28364;	393682
0.242413	-1.34916	-0.36352	1.86469	1.95429	1.53634	0.623953	1.76069	0.18126	Organic nitrogen compounds	Organonitrogen compounds	Amines		+		D_R	0.953265	-1.34539	-2.03669	2.04122	-2.2752	-4.73142	0.889425	0.929809	1.90832	HMDB11618;HMDB0011618;	C15492;		52075;	394057
5.36618	3.03625	4.45051	6.47376	7.40097	5.43909	7.19361	7.12844	7.64231	Organic acids and derivatives	Organic carbonic acids and derivatives	Organic carbonic acids	+			D_C	1.91837	-3.03714	-4.35938	1.14651	-2.15363	-2.43795	0.681682	-0.883514	-1.4995	HMDB10379;HMDB0010379;			64489;	405289
2.26742	2.84445	-2.37618	-2.13162	-3.14089	1.19037	-2.23261	-1.64864	-1.90704								0.789579	2.84133	1.71054	0.466464	2.27261	1.07823	0.162021	0.568716	0.431088	HMDB40143;HMDB0040143;				453930
-1.96524	0.0833693	-1.95455	-3.94267	-4.01779	-3.86761	-2.76566	-2.71716	-3.16242					+	+	D_R;R_C	1.08343	1.60294	2.30458	1.75714	2.66388	3.90327	2.70294	-1.06095	-7.19064	HMDB40237;HMDB0040237;				458725
-2.0051	-3.41603	-2.08918	0.061079	-0.0143871	-0.00977135	-1.43148	-1.23572	-1.68356					+	+	D_R;R_C	1.04154	-1.05318	-2.21736	2.27278	-2.51574	-5.49775	3.42452	1.46256	11.0885	HMDB59696;HMDB0059696;			89475;	461407
-0.00790977	0.240861	-1.46061	-1.83143	-1.41501	0.973516	3.14132	2.83052	2.69708				+		+	D_C;R_C	2.42005	-3.29886	-6.03463	0.124708	0.34842	0.340805	1.83779	-3.64728	-4.1271	HMDB38183;HMDB0038183;				492107
8.71458	9.60757	5.97949	-1.52077	-1.4893	7.30418	-1.19115	-1.39597	-0.0254545	Benzenoids	Phenols	Benzenediols	+			D_C	2.80559	8.97141	7.65545	0.99856	6.66918	2.1289	0.317725	2.30223	0.775872					525141
4.51413	4.82638	2.32041	-2.66459	-2.7585	4.86183	-3.75799	-3.69897	-2.94936	Lipids and lipid-like molecules	Fatty Acyls	Fatty acid esters	+			D_C	3.04744	7.35574	8.85917	0.702642	4.07405	1.54037	0.575729	3.28169	1.29303					531977
5.77124	2.46898	4.89241	7.37354	6.82596	6.28927	6.29763	6.49932	6.24968								0.930378	-1.97133	-1.99047	1.11319	-2.45205	-2.36718	0.677785	0.480718	1.49191	HMDB0000086	D07349;		16870;	571409
-5.2507	-5.26823	-2.05119	-2.39449	-1.69093	-4.01947	-0.917597	-1.50314	-4.5974	Nucleosides, nucleotides, and analogues	Glycinamide ribonucleotides	Not Available					0.51958	-1.85066	-1.18309	0.512782	-1.48841	-1.16972	0.0972607	-0.362255	-0.271623	HMDB11621;HMDB0011621;			68616;	618829
-1.15358	0.626554	-2.11211	-1.64415	-0.757051	-2.62909	-0.142143	-2.58239	-2.97207	Organoheterocyclic compounds	Pyridines and derivatives	Hydropyridines					0.354785	1.01916	0.852872	0.340721	0.797052	0.823813	0.0752229	0.222104	0.214068					628285
-3.19484	-3.0454	-3.78336	-4.4341	-4.15993	-5.71516	-4.45598	-4.53133	-4.85238				+			D_C	2.11622	1.27203	4.96988	1.2657	1.42853	2.69745	0.114948	-0.156496	-0.316497					2008752
3.91116	2.33615	3.3243	5.66731	5.93214	5.39738	4.84446	4.67188	4.95686				+	+	+	D_C;D_R;R_C	1.60341	-1.63386	-3.49884	2.15762	-2.47507	-5.10541	2.06343	0.841211	4.80112	HMDB11149;HMDB0011149;			75216;	2015318
1.94242	3.00531	-0.949324	-3.65212	-3.5923	0.749393	-4.49887	-4.2244	-4.54388	Organoheterocyclic compounds	Pteridines and derivatives	Pterins and derivatives	+			D_C	2.07993	5.75518	4.85339	0.867379	3.49781	1.86437	0.705214	2.25737	1.54538					2018586
-2.09262	0.208226	-0.999186	-3.68941	-3.86248	-3.02717	-4.18023	-4.52374	-4.27632	Lipids and lipid-like molecules	Prenol lipids	Retinoids	+	+	+	D_C;D_R;R_C	2.12736	3.36557	5.00606	1.6448	2.56516	3.60502	1.36305	0.80041	2.91762					2019460
4.57965	4.37394	4.77561	5.34715	5.04657	3.90691	5.49698	5.31046	5.09728	Organoheterocyclic compounds	Benzodiazepines	1,4-benzodiazepines	+			D_C	1.94269	-0.725169	-4.43128	0.15727	-0.190476	-0.419808	0.517394	-0.534694	-1.17879					2022632
-2.56015	4.21897	-3.07843	-4.10671	-3.96403	-4.67561	-5.28681	6.61054	8.26607	Organoheterocyclic compounds	Benzodiazepines	1,4-benzodiazepines					0.306888	-3.66981	-0.753077	0.732786	3.77558	1.59923	0.805558	-7.44539	-1.74199					2027297
0.642151	-1.48636	-0.471119	2.41931	-4.25721	-0.73394	1.98823	2.96112	-5.53846								0.0295548	-0.24207	-0.087859	0.0725469	0.41884	0.206944	0.0699093	-0.66091	-0.199892					2081311
5.23327	4.45902	5.15131	5.98988	6.05582	4.46386	5.69209	5.64241	5.48037	Lipids and lipid-like molecules	Steroids and steroid derivatives	Cholestane steroids					1.21672	-0.657092	-2.58954	0.410158	-0.555322	-0.965649	0.0678054	-0.10177	-0.194245					2090194
-3.96403	-3.5703	-4.22327	-3.63918	-3.84152	-4.63297	-4.2984	-3.62603	-5.4061	Lipids and lipid-like molecules	Fatty Acyls	Fatty acids and conjugates					0.401833	0.524313	0.94884	0.121073	0.118692	0.331789	0.270217	0.405621	0.674858					2095411
3.38284	2.24369	4.2861	3.16309	4.93617	3.06701	4.30996	3.5215	4.98954	Organoheterocyclic compounds	Piperazinoazepines	Not Available					0.596109	-0.969456	-1.3328	0.188531	-0.417879	-0.493013	0.30273	-0.551576	-0.744293					2101450
-5.67801	-5.81144	-4.50328	-5.68593	-5.70153	-6.92484	-5.73907	1.94163	-2.78219	Lipids and lipid-like molecules	Fatty Acyls	Fatty acid esters					0.619929	-3.1377	-1.37922	0.591485	0.773192	1.32378	0.794288	-3.91089	-1.7198					2104515
0.0182323	-1.50657	-0.660124	1.19053	1.00452	-1.13296	0.725351	1.59928	1.80629				+			D_C	1.71689	-2.09313	-3.79466	0.546341	-1.07018	-1.23557	0.55578	-1.02294	-1.25405	HMDB35473;HMDB0035473;				2283375
-5.61794	-3.66693	-4.75659	-4.31866	-5.4228	-7.02153	-3.83099	-5.94847	-4.93064								0.0957878	0.222881	0.267836	0.396753	0.907177	0.938561	0.276294	-0.684295	-0.687945	HMDB00350;HMDB0000350;			89182;	2285525
3.121	2.19776	3.31043	-1.18161	-2.90009	-3.96115	-3.17992	-3.45161	2.96353	Lipids and lipid-like molecules	Fatty Acyls	Fatty acid esters		+		D_R	0.900851	4.09906	1.93117	2.49318	5.55735	6.317	0.258455	-1.45829	-0.649377	HMDB32418;HMDB0032418;				2289906
-3.75685	-0.0730906	-1.01736	-1.57833	-0.663538	-1.96301	-0.779194	-1.58809	-2.57663	Lipids and lipid-like molecules	Fatty Acyls	Fatty acids and conjugates					0.00867636	0.0322024	0.0263769	0.0636477	-0.214142	-0.183028	0.141005	0.246344	0.380728	HMDB29226;HMDB0029226;				2293832
-3.89008	-3.96213	-3.43903	-3.15671	-2.55902	-3.80352	-3.12915	-3.3811	-2.76672	Benzenoids	Benzene and substituted derivatives	Not Available					1.29992	-0.671426	-2.77394	0.679797	-0.590665	-1.49583	0.0704419	-0.0807606	-0.201319			LMFA08020048;	85253;	3015157
-0.27453	-0.436263	-0.140965	-1.58464	-2.26992	-1.29517	-0.719694	-2.16845	1.20463	Organic acids and derivatives	Carboxylic acids and derivatives	Amino acids, peptides, and analogues		+		D_R	0.101593	0.277253	0.282719	2.04843	1.43266	4.75397	0.494694	-1.15541	-1.13409	HMDB28923;HMDB0028923;				3027543
0.762337	-0.464038	1.37311	0.26664	1.74188	-0.0465088	1.3742	0.690046	1.72644	Lipids and lipid-like molecules	Fatty Acyls	Fatty acid esters					0.49742	-0.706428	-1.13947	0.042782	-0.0968682	-0.125494	0.41128	-0.60956	-0.967909	HMDB00054;	C00486;		16990;	4444055
2.03262	2.22513	4.08677	1.66866	2.40379	3.21292	1.00146	1.54766	0.00684643	Nucleosides, nucleotides, and analogues	Purine nucleosides	Not Available					1.14103	1.92952	2.42626	0.168147	0.353054	0.44555	1.16868	1.57646	2.48545	HMDB00673;HMDB0000673;	C01595;D01928;	LMFA01030120;	17351;	4444105
-2.15278	-1.37428	-2.09989	-0.784069	-1.22108	-0.368515	-1.13174	0.404518	-0.0138826	Organic acids and derivatives	Carboxylic acids and derivatives	Amino acids, peptides, and analogues	+	+		D_C;D_R	1.44737	-1.62862	-3.11506	1.43419	-1.08443	-3.08377	0.450081	-0.544188	-1.04565	HMDB35695;HMDB0035695;	C05918;		28537;	4444397
1.10888	1.68002	-0.369102	-1.8026	-1.59451	1.66915	-2.46507	-2.53594	-2.49334				+			D_C	2.24754	3.30471	5.40975	0.467742	1.38258	1.08076	0.789063	1.92213	1.70953		C06732;		15802;78216;	4444471
-0.924744	-0.916327	-0.733648	-0.0260105	1.14462	-0.233803	1.03576	0.778824	0.0930185	Benzenoids	Dibenzocycloheptenes	Not Available	+			D_C	2.18132	-1.49411	-5.18428	1.24869	-1.15317	-2.65978	0.265411	-0.340933	-0.664471	HMDB0030963	C08364;	LMFA01030146;	8638;	4444570
2.66205	3.77068	-0.115057	-3.30577	-3.24994	1.264	-4.0671	-3.76747	-3.8992	Organoheterocyclic compounds	Pyridines and derivatives	Bipyridines and oligopyridines	+			D_C	2.18363	6.01715	5.19203	0.950802	3.8698	2.03171	0.6388	2.14735	1.41598	HMDB35196;HMDB0035196;	C09209;		5623;	4444755
-0.112726	-0.396985	2.05255	1.63341	1.589	1.06021	0.712292	0.849991	-0.716187								0.0896859	0.232247	0.252057	0.502053	-0.913262	-1.1486	1.00754	1.14551	2.14729	HMDB04666;HMDB0004666;	C13856;		52392;	4445451
-3.71354	-5.25562	-1.25365	-1.85798	-3.91048	-2.24963	-2.30299	-2.99851	-3.19495								0.183334	-0.575453	-0.481006	0.21573	-0.734905	-0.554925	0.0823234	0.159451	0.232825		C14256;		34133;	4445528
-2.12403	-2.49817	-0.300713	-1.1906	-0.0537052	-1.54453	-0.801495	-0.975634	-2.06885	Benzenoids	Benzene and substituted derivatives	Aniline and substituted anilines					0.172863	-0.358978	-0.45662	0.364898	-0.71136	-0.873654	0.230379	0.352382	0.587667			LMFA05000016;		4446391
-1.09805	-1.08621	-1.02327	-0.802591	-0.75947	-1.94379	-0.86861	-0.566088	-0.537395				+			D_C	1.71775	-0.411814	-3.79696	0.0911951	0.0994406	0.255973	0.564849	-0.511254	-1.27178	HMDB31686;HMDB0031686;		LMFA06000034;		4446450
-0.526112	-2.20634	-1.0538	0.999327	0.696358	0.665234	-0.0873871	0.409782	-0.695722					+		D_R	0.899099	-1.13764	-1.92766	1.80615	-2.04906	-4.03828	1.26901	0.911415	2.70481			LMFA06000077;		4446486
0.247406	-0.0898142	0.0369186	-0.487913	1.16974	-0.688086	0.235907	1.36726	-0.348876	Alkaloids and derivatives	Not Available	Not Available					0.276469	-0.353261	-0.688319	0.0380409	0.0669222	0.112114	0.210126	-0.420183	-0.542292			LMFA06000094;		4446499
0.717836	0.472384	0.270412	0.773098	2.1647	0.243477	0.76815	1.94417	0.0752783	Benzenoids	Phenol ethers	Anisoles					0.323997	-0.442321	-0.789002	0.415556	-0.573547	-0.97652	0.0573507	0.131227	0.165887			LMFA06000101;		4446504
-0.112099	-0.696195	-0.5805	-0.822092	1.31643	-0.642466	-0.0954037	1.63442	-0.672414								0.452468	-0.751799	-1.0504	0.22887	-0.413556	-0.584312	0.127271	-0.338243	-0.347136	HMDB02117;HMDB0002117;	C19670;	LMFA08020001;	116314;	4446508
-1.01118	-0.643533	-1.34044	-1.49667	-0.0229511	-1.1806	-0.696693	1.09451	-0.263917								0.840519	-1.04302	-1.81105	0.0700203	-0.0983121	-0.20019	0.603429	-0.944704	-1.34707			LMFA08040010;	73725;	4446572
0.0124187	0.0975561	0.509787	-0.283318	-0.199425	-0.190317	-1.26506	-1.09323	-1.24522	Benzenoids	Benzene and substituted derivatives	Benzoyl derivatives	+		+	D_C;R_C	3.00622	1.40776	8.64254	1.29161	0.43094	2.75528	4.02809	0.976817	15.8009	HMDB02088;HMDB0002088;		LMFA08040015;	71466;	4446574
-5.78794	-6.18525	-6.00235	-4.27855	-1.74672	-4.01013	-0.508186	-2.00334	-4.56152	Benzenoids	Phenols	1-hydroxy-4-unsubstituted benzenoids	+	+		D_C;D_R	1.42266	-3.63417	-3.05652	1.50875	-2.64672	-3.26304	0.277468	-0.98745	-0.690466	HMDB0094684;		LMGL01010005;	75342;	4446588
1.997	1.3727	1.42823	2.48701	3.62845	2.89766	2.19554	2.48061	2.65912	Organic acids and derivatives	Carboxylic acids and derivatives	Amino acids, peptides, and analogues	+	+		D_C;D_R	1.60831	-0.845779	-3.51131	1.64797	-1.40507	-3.61323	0.709271	0.559286	1.5533	HMDB62531;HMDB0000277;	C06124;	LMSP01050001;	37550;	4446673
1.54194	2.46411	1.46464	2.574	2.67177	2.52005	2.8934	2.34358	0.876452	Organoheterocyclic compounds	Tetrapyrroles and derivatives	Bilirubins					0.113966	-0.214247	-0.314034	1.11001	-0.765043	-2.36047	0.383913	0.550796	0.912496	HMDB04948;HMDB0004948;		LMSP02010003;	77996;	4446676
5.89853	6.41801	5.89401	6.67756	6.43096	6.32531	6.35297	5.72005	5.40445	Organic nitrogen compounds	Organonitrogen compounds	Amines					0.302354	0.24436	0.7435	0.940243	-0.407762	-2.01036	1.02833	0.652122	2.19008	HMDB04949;HMDB0004949;		LMSP02010004;	72959;	4446677
0.773581	1.1444	-0.174595	1.63957	1.77034	2.3979	2.08991	1.26954	-0.291707					+		D_R	0.213934	-0.441449	-0.550883	1.38284	-1.35481	-2.96338	0.548514	0.913357	1.23983	HMDB04950;HMDB0004950;		LMSP02010006;	72961;	4446678
1.51245	1.30947	0.510237	2.25443	2.83162	2.17779	3.01113	2.36867	0.445048	Lipids and lipid-like molecules	Sphingolipids	Ceramides		+		D_R	0.428143	-0.830895	-1.0018	1.62408	-1.31056	-3.55163	0.23641	0.479665	0.601034	HMDB04951;HMDB0004951;		LMSP02010007;	72962;	4446679
5.47287	6.23522	5.49141	6.44251	6.1089	5.31548	6.25174	5.68198	5.29072								0.00727456	-0.00831413	-0.02215	0.205645	-0.222464	-0.532145	0.188025	0.21415	0.491848	HMDB04953;HMDB0004953;		LMSP02010009;	74450;	4446681
4.07383	4.01323	4.07459	6.22809	6.03191	4.63131	5.56402	5.405	3.5717	Organic acids and derivatives	Carboxylic acids and derivatives	Amino acids, peptides, and analogues		+		D_R	0.548564	-0.793026	-1.23992	1.45499	-1.57656	-3.13323	0.409057	0.78353	0.963428	HMDB04956;HMDB0004956;		LMSP02010012;	72965;	4446684
-0.820232	-1.44282	-1.51426	0.00526428	0.380341	-0.951307	-1.057	-1.04442	-2.04863	Lipids and lipid-like molecules	Prenol lipids	Monoterpenoids					0.112894	0.124242	0.311343	1.10985	-1.07054	-2.36014	1.08537	1.19478	2.30865	HMDB11760;HMDB0011760;		LMSP02020001;	67042;	4446685
0.0640755	2.25892	0.999855	-0.139606	0.485645	0.374924	0.780695	-0.314398	-0.0357904								0.60338	0.964113	1.34697	0.582035	0.867295	1.30534	0.0905069	0.0968186	0.254188	HMDB11761;HMDB0011761;		LMSP02020008;	67033;	4446686
-1.06823	-2.34442	-1.74369	-1.91399	-1.50945	-3.34735	-2.16258	-1.94901	-1.05391	Lipids and lipid-like molecules	Sphingolipids	Ceramides					0.00198861	0.00305303	0.00609135	0.331723	0.538149	0.805121	0.338699	-0.535096	-0.81962			LMST04010233;		4447078
-6.84296	-7.26788	-4.15079	-6.48814	-4.93481	-5.17974	-5.17426	-5.92721	-6.66564	Lipids and lipid-like molecules	Sphingolipids	Ceramides					0.0532187	-0.164844	-0.154538	0.19505	-0.552981	-0.507994	0.236147	0.388137	0.600452			LMST04010328;		4447163
0.0828018	-1.336	-0.59392	1.42767	1.12399	1.15598	0.100388	0.711117	-0.454122	Lipids and lipid-like molecules	Sphingolipids	Ceramides		+	+	D_R;R_C	0.623396	-0.734832	-1.38597	1.93187	-1.85158	-4.39921	1.47885	1.11675	3.19049	HMDB0034381;			69080;	4447491
0.138504	-0.671012	0.723131	2.74476	2.59014	1.34578	2.34176	1.54799	1.10593				+	+		D_C;D_R	1.37859	-1.60169	-2.95353	1.64608	-2.16335	-3.60831	0.41854	0.561666	0.982524	HMDB62447;HMDB0062447;				4449996
-8.62825	-8.57062	-8.77614	-8.21446	-8.00447	-8.95234	-8.42313	-8.39889	-8.42119	Benzenoids	Benzene and substituted derivatives	Diphenylmethanes	+			D_C	1.77553	-0.243934	-3.95358	0.383519	-0.267917	-0.911693	0.0280135	0.0239827	0.0834101			LMFA01030582;		4472129
-4.83473	-4.5569	-5.20703	-4.89339	-4.81536	-7.01102	-5.53573	-6.02582	-5.1874	Lipids and lipid-like molecules	Steroids and steroid derivatives	Cholestane steroids					1.0957	0.716768	2.33033	0.402894	0.707042	0.950986	0.00419256	0.00972589	0.0128102	HMDB39104;HMDB0039104;				4479622
0.865917	1.66663	0.739639	-2.66615	-2.63708	-4.79235	-4.20901	-3.73753	-3.73797				+	+		D_C;D_R	3.95107	4.98556	15.1064	2.35268	4.45592	5.78393	0.29355	0.529644	0.72483	HMDB06024;HMDB0006024;				4483406
-3.99725	-4.31788	-4.44347	-4.10317	-3.88015	-4.8777	-3.51735	-3.48673	-3.32451	Organic acids and derivatives	Carboxylic acids and derivatives	Amino acids, peptides, and analogues	+			D_C	2.29023	-0.810004	-5.55922	0.0349739	0.0341393	0.103394	1.28453	-0.844143	-2.73942	HMDB39109;HMDB0039109;				4509556
8.99525	8.64027	8.43186	7.64699	10.1266	7.60586	8.60618	10.0327	8.07498	Lipids and lipid-like molecules	Fatty Acyls	Fatty acid esters					0.130427	-0.215506	-0.354906	0.0965972	0.229309	0.269918	0.164496	-0.444814	-0.436943					4517399
-0.817104	-0.777875	-1.31647	-1.15102	0.474976	-1.31698	-0.312235	0.734253	-0.897616	Organic oxygen compounds	Organooxygen compounds	Carbonyl compounds					0.732623	-0.811952	-1.59891	0.197009	-0.306143	-0.512477	0.272222	-0.505809	-0.67918	HMDB38897;HMDB0038897;				4519311
-3.34879	-3.07329	-2.21169	-2.56726	-2.71079	-4.53464	-3.55927	-3.11107	-1.53676	Hydrocarbons	Unsaturated hydrocarbons	Olefins					0.0708741	-0.142223	-0.202475	0.211708	0.392972	0.545864	0.239168	-0.535195	-0.607125	HMDB61787;HMDB0061787;			90063;	4519742
-1.4352	-0.62279	-0.901142	-0.734879	-0.257467	-1.63644	1.32623	-1.64869	2.00941	Organic acids and derivatives	Carboxylic acids and derivatives	Amino acids, peptides, and analogues					0.604454	-1.5487	-1.34907	0.0830074	-0.110116	-0.23462	0.530906	-1.43858	-1.20532		C10301;		4943;	4575419
-0.915771	-1.76223	-1.29602	0.915751	0.487888	0.719845	-0.51116	-0.0512981	-0.677463	Organic acids and derivatives	Carboxylic acids and derivatives	Amino acids, peptides, and analogues	+	+	+	D_C;D_R;R_C	1.38016	-0.91137	-2.95717	2.75243	-2.0325	-7.41153	2.12425	1.12113	4.99597					4642809
-4.41235	-4.43673	-3.20573	-3.79018	-3.5842	-5.53541	-1.60705	-4.50204	-4.65364								0.149837	-0.430695	-0.402039	0.142733	0.28499	0.384916	0.241575	-0.715685	-0.612432	HMDB04160;HMDB0004160;				4704429
3.93659	2.22518	4.12225	5.87803	5.64455	5.83497	4.99919	5.49418	3.34886	Benzenoids	Benzene and substituted derivatives	Not Available		+		D_R	0.599045	-1.18607	-1.33852	1.74774	-2.35784	-3.87774	0.832826	1.17177	1.79582	HMDB62594;HMDB0062594;			78033;	4926799
0.198807	-0.903094	0.357658	2.03598	2.36222	1.62829	1.67101	2.68154	0.381541	Lipids and lipid-like molecules	Prenol lipids	Monoterpenoids		+		D_R	1.02641	-1.69357	-2.18611	2.03882	-2.12437	-4.72393	0.243491	0.430801	0.616649					4926802
-0.934526	-1.37672	-0.980555	0.476986	0.735857	-0.74556	-0.221325	-0.446157	-1.67825								0.265738	-0.315358	-0.665177	1.23154	-1.25303	-2.622	0.66025	0.937671	1.45775	HMDB62775;HMDB0062775;			82931;	4932200
-0.387949	1.92836	1.90191	1.97643	1.40948	2.49854	2.61924	2.69641	2.49837								0.881638	-1.45723	-1.89277	0.41788	-0.814042	-0.981196	0.940944	-0.643189	-2.01178	HMDB00705;HMDB0000705;			70749;	4932273
-1.48654	-0.869185	-1.69269	-1.48802	-0.518061	-1.43018	-0.143518	-1.4294	0.336183	Organic oxygen compounds	Organooxygen compounds	Ethers					0.738097	-0.937227	-1.60961	0.196066	-0.204054	-0.51032	0.525583	-0.733173	-1.19488	HMDB13238;			74303;	4932315
-2.30141	-2.66459	-2.39124	-3.16295	-1.41375	-2.7271	0.26713	0.490095	2.06278	Organoheterocyclic compounds	Lactones	Delta valerolactones	+		+	D_C;R_C	2.38268	-3.39241	-5.89447	0.0109379	-0.0178092	-0.0331688	1.9228	-3.3746	-4.37242	HMDB34373;HMDB0034373;				4935858
0.404087	0.319097	0.759991	1.13957	1.72799	0.609539	0.830402	1.09914	0.520774	Lipids and lipid-like molecules	Sphingolipids	Phosphosphingolipids					0.682195	-0.32238	-1.5005	0.884448	-0.664643	-1.89838	0.398014	0.342263	0.941115	HMDB62656;HMDB0062656;			82984;	4940587
1.59408	2.02206	1.83813	1.72798	1.78402	0.149656	1.82521	1.74604	1.06198	Organoheterocyclic compounds	Piperazinoazepines	Not Available					0.430029	0.27368	1.00558	0.470753	0.597538	1.08674	0.213913	-0.323858	-0.550836				74407;	4943140
-0.790792	-0.128602	-0.737055	-3.59366	-3.77881	-5.5329	-0.983824	-4.64523	-4.72914	Organic acids and derivatives	Carboxylic acids and derivatives	Amino acids, peptides, and analogues		+		D_R	1.08852	2.90058	2.31525	2.34041	3.74964	5.7392	0.242727	-0.849061	-0.614967	HMDB13889;HMDB0013889;				4944825
1.96698	1.34614	1.94654	2.47979	3.4116	2.20657	2.19328	2.51976	2.5705	Organic acids and derivatives	Carboxylic acids and derivatives	Amino acids, peptides, and analogues	+			D_C	1.34026	-0.674625	-2.86536	1.06434	-0.946098	-2.26471	0.285649	0.271473	0.707989	HMDB11151;HMDB0011151;			86231;	4947190
3.74325	3.48311	4.223	4.51724	5.07042	5.68657	3.15855	3.20417	4.4626					+		D_R	0.163325	0.20801	0.434175	1.4734	-1.27496	-3.17735	1.27712	1.48297	2.72288	HMDB06469;HMDB0006469;			84098;	4952667
-4.2515	-4.11251	-4.29023	-3.26387	-3.87922	-5.56138	-1.72706	-4.38493	-4.30749	Lipids and lipid-like molecules	Fatty Acyls	Fatty acids and conjugates					0.354041	-0.744923	-0.85134	0.00798958	0.0167424	0.0243077	0.275203	-0.761666	-0.685599	HMDB13888;HMDB0013888;				4957199
-1.11476	-1.89122	-2.04973	0.534369	-0.0184441	-0.0550957	-1.08825	-0.217979	-1.75521					+		D_R	0.555172	-0.664756	-1.25286	2.21924	-1.83885	-5.31245	1.1404	1.17409	2.42491	HMDB13657;HMDB0013657;			75913;	4983515
-3.91959	-3.38922	-4.57484	-3.05478	-2.23455	-5.59441	-3.6055	-4.45984	-1.86239	Benzenoids	Phenols	Benzenediols					0.318878	-0.651974	-0.778288	0.113199	-0.333303	-0.31211	0.0894257	-0.318671	-0.251381					5478014
-4.00365	-3.57331	2.9767	-3.2954	-2.93721	2.42557	-5.25319	-4.09347	-6.29472	Organic acids and derivatives	Carboxylic acids and derivatives	Amino acids, peptides, and analogues					0.717117	3.68038	1.56862	0.0304941	-0.264407	-0.0905636	0.943223	3.94478	2.01638	HMDB60384;HMDB0060384;	C16420;		20302;	7822150
4.83058	4.10314	3.80823	5.18584	4.85973	4.04881	4.37548	4.15034	4.08757	Lipids and lipid-like molecules	Fatty Acyls	Fatty acids and conjugates					0.0463726	0.0428505	0.135548	0.423208	-0.45081	-0.991903	0.637733	0.493661	1.4139			LMFA01170040;	76334;	7822620
2.72233	4.08482	6.20595	4.59842	4.9029	3.16896	4.79291	5.50562	4.19748								0.172996	-0.494302	-0.456929	0.0336891	0.114271	0.0997257	0.392278	-0.608574	-0.929491	HMDB07121;HMDB0007121;		LMGL02010162;	82949;	7822777
7.94141	7.249	7.25037	8.0251	8.57185	7.12562	8.53882	7.9209	7.81812								0.885491	-0.61235	-1.90046	0.372454	-0.42726	-0.889125	0.143712	-0.185091	-0.387283	HMDB08993;HMDB0008993;		LMGP02010036;	75038;	7825692
6.13974	6.74093	6.85893	6.8505	6.96217	7.11366	6.59013	6.00397	6.56804	Organic acids and derivatives	Carboxylic acids and derivatives	Carboxylic acid derivatives			+	R_C	0.261006	0.192484	0.65492	0.774331	-0.395579	-1.68059	1.33307	0.588063	2.84896	HMDB08946;HMDB0008946;		LMGP02010095;	78261;79097;	7825749
6.49111	6.99635	7.02497	7.01088	7.77341	7.15483	7.10323	6.78278	6.78777								0.0945556	-0.0537828	-0.264661	0.750231	-0.475561	-1.63335	0.754872	0.421778	1.64244	HMDB08937;HMDB0008937;		LMGP02010096;	73117;73009;	7825750
4.0456	4.69531	4.41798	5.5673	6.05456	4.65174	6.05264	6.00224	5.08711				+			D_C	1.65386	-1.32769	-3.62852	1.07922	-1.03823	-2.29578	0.21782	-0.289463	-0.559621	HMDB10564;HMDB0010564;		LMGP02010326;	85680;85963;	7825972
3.53148	2.13398	3.23305	4.95073	5.30187	4.46039	4.72369	4.63473	4.24475				+	+		D_C;D_R	1.59899	-1.56822	-3.48762	1.77619	-1.93816	-3.95541	0.578476	0.369938	1.29839	HMDB11130;HMDB0011130;		LMGP02050001;	75036;83047;	7826018
3.25391	2.35812	3.03067	4.21731	4.41792	3.93213	3.93131	3.84543	3.78126	Lipids and lipid-like molecules	Sphingolipids	Glycosphingolipids	+	+		D_C;D_R	1.62868	-0.971766	-3.56343	1.8998	-1.30822	-4.30506	1.07224	0.336456	2.28119	HMDB11503;HMDB0011503;		LMGP02050002;	73004;73134;	7826019
4.10343	2.00416	3.37226	4.04574	4.43836	4.02865	3.7018	3.75694	3.3158	Lipids and lipid-like molecules	Fatty Acyls	Fatty acids and conjugates			+	R_C	0.274585	-0.431563	-0.684268	0.736091	-1.01097	-1.60569	1.40095	0.579408	3.00556	HMDB11506;HMDB0011506;		LMGP02050004;	74971;75168;	7826021
8.91406	8.0506	8.49789	9.52968	9.90923	9.12759	9.9537	9.52913	9.387	Lipids and lipid-like molecules	Prenol lipids	Terpene lactones	+	+		D_C;D_R	1.70471	-1.13576	-3.76218	1.43123	-1.03465	-3.07674	0.131553	-0.101104	-0.35767			LMSP03020001;		7826145
8.55087	6.99338	8.28121	10.1375	10.1263	9.93449	9.4436	9.90208	9.4878	Alkaloids and derivatives	Harmala alkaloids	Not Available	+	+	+	D_C;D_R;R_C	1.53345	-1.66934	-3.32365	1.92518	-2.1243	-4.37943	1.32911	0.454958	2.83997			LMST03020590;		7826624
-1.72599	-1.73637	-2.34301	-1.00185	-1.73278	-2.35672	-1.52833	-1.5369	-1.67269	Alkaloids and derivatives	Harmala alkaloids	Not Available					0.784419	-0.355821	-1.7004	0.208729	-0.238009	-0.539133	0.107913	-0.117812	-0.298782	HMDB13820;HMDB0013820;			89191;	7969879
8.43145	8.39798	8.65596	9.92523	8.93167	8.81892	8.64411	8.92794	8.56361								0.724046	-0.216756	-1.58215	0.94711	-0.73014	-2.02424	0.627196	0.513385	1.39338	HMDB62665;			78647;	8115586
6.3251	8.54453	7.48256	6.05268	6.64147	4.91722	7.12498	5.73203	7.58892								0.304382	0.635422	0.747786	0.902885	1.58027	1.93524	0.555956	-0.944851	-1.25439		C11837;			8305680
-4.29667	-3.66534	0.204533	-3.78757	-4.26282	1.70333	-3.92755	-4.91468	-3.62393	Lipids and lipid-like molecules	Fatty Acyls	Fatty acid esters					0.464865	1.56956	1.07506	0.069159	-0.47014	-0.197881	0.44927	2.0397	1.04403	HMDB0142637;				8374147
3.89717	6.21848	5.51005	3.94923	4.24172	5.24234	4.60953	5.91767	4.49434								0.0866672	0.201387	0.244198	0.389758	0.730804	0.924376	0.368177	-0.529417	-0.880374	HMDB00651;HMDB0000651;			68830;	8420677
-2.58815	-2.3413	-2.8096	-5.05005	-5.20703	-6.6407	-6.19159	-6.04564	4.58723	Organic nitrogen compounds	Organonitrogen compounds	Amines		+		D_R	0.00271585	-0.029686	-0.00831208	2.36466	3.05291	5.82786	0.355911	-3.0826	-0.855192	HMDB60956;HMDB0060956;				8642761
-1.40701	-3.09558	-1.71601	-1.78276	-0.51922	-1.14423	-0.924173	-0.905958	-1.75889	Benzenoids	Benzene and substituted derivatives	Not Available					0.674041	-0.876532	-1.48462	0.659688	-0.924134	-1.45666	0.0349545	0.047602	0.103338		C15633;		79996;	8701378
1.04706	-1.00882	0.228401	2.54404	2.60877	2.22898	1.20669	2.44008	0.595485	Organoheterocyclic compounds	Quinolines and derivatives	Aminoquinolines and derivatives		+		D_R	0.754631	-1.3252	-1.64196	1.75395	-2.37172	-3.89461	0.877998	1.04651	1.88551					9133417
-0.939171	1.7491	-2.63136	-3.43267	-3.15695	-0.302057	-3.24463	-3.31821	-3.61812								1.02157	2.78651	2.17614	0.448514	1.69008	1.04253	0.47166	1.09643	1.08854	HMDB33576;HMDB0033576;				9194025
-2.83595	-1.33338	-4.25729	-3.91619	-2.81961	-4.94651	-3.04368	-5.52971	-2.45777								0.275623	0.868178	0.686503	0.447045	1.08523	1.0396	0.0673703	-0.217052	-0.193075					9219450
-2.4689	-3.70856	-2.35369	-0.436844	-0.829119	-0.633104	-1.59296	-1.29287	-2.95769					+		D_R	0.59708	-0.89588	-1.33469	2.10448	-2.2107	-4.93196	1.17822	1.31482	2.506		C19993;			9283219
-3.48004	-2.94485	-2.42741	-4.66152	-4.0762	-4.42414	-4.74585	-4.45305	-4.16709	Organoheterocyclic compounds	Indoles and derivatives	Indoles	+	+		D_C;D_R	1.91129	1.50456	4.33862	1.83731	1.43652	4.12574	0.102679	0.0680424	0.285489	HMDB0135240;				9564648
3.43436	2.52912	2.83034	4.06847	4.24395	3.31494	4.3091	4.15854	3.41207	Organoheterocyclic compounds	Indoles and derivatives	Not Available					1.25604	-1.02863	-2.67603	1.13918	-0.944517	-2.42232	0.0742673	-0.0841131	-0.211528	HMDB12097;HMDB0012097;			64486;	9608732
-3.99046	-3.56026	-4.41253	-5.0063	-5.05281	-7.09753	-6.11132	-6.50399	1.22278	Organoheterocyclic compounds	Pyridines and derivatives	Pyridinecarboxylic acids and derivatives					0.0252333	-0.190239	-0.0753505	1.11206	1.73113	2.3648	0.299476	-1.92137	-0.737407	HMDB60957;HMDB0060957;				9674933
1.44022	3.36609	2.35624	2.27118	2.86077	1.64231	3.32912	1.98662	4.21494								0.389864	-0.789377	-0.924592	0.0687103	0.129432	0.196676	0.551918	-0.918809	-1.24649	HMDB0062738;			86329;	9820320
1.96926	0.285058	0.0955257	1.06494	0.349903	0.39381	1.33747	1.06196	0.468249	Organic acids and derivatives	Carboxylic acids and derivatives	Amino acids, peptides, and analogues					0.0951596	-0.172612	-0.266218	0.101454	0.180395	0.282363	0.438226	-0.353007	-1.02199	HMDB06695;HMDB0006695;			74767;133733;	10077215
3.26595	6.09478	4.87055	3.79876	3.606	4.63303	4.29986	5.66031	4.21409	Organoheterocyclic compounds	Isoquinolines and derivatives	Not Available					0.00661071	0.0190067	0.0201437	0.345219	0.731164	0.833129	0.559525	-0.712157	-1.26137	HMDB00791;HMDB0000791;	C02838;		18102;	10128115
-5.15926	-5.60969	-5.34786	-4.8276	-5.07816	-7.33495	-5.05469	-1.92651	-4.12384								0.826763	-1.67059	-1.78383	0.175888	0.374632	0.463691	0.770113	-2.04523	-1.67231		C14915;		79440;	10128377
-0.622854	-2.04543	-0.264029	1.35006	1.73265	1.13091	0.951456	2.03833	-0.370109	Organic acids and derivatives	Carboxylic acids and derivatives	Amino acids, peptides, and analogues		+		D_R	0.98167	-1.85067	-2.0944	1.85176	-2.38198	-4.16674	0.300593	0.531313	0.739771		C15016;		79539;	10128394
-0.403114	-0.926044	0.158821	0.880219	1.88014	-0.360163	1.95305	1.8914	0.757262	Lipids and lipid-like molecules	Glycerophospholipids	Glycerophosphocholines	+			D_C	1.73896	-1.92402	-3.85398	0.760624	-1.19018	-1.65371	0.412898	-0.733837	-0.97117	HMDB06280;HMDB0006280;	C15520;		37623;	10128492
-6.81654	-7.97466	-5.60277	-4.41392	-2.94496	-4.64932	-3.8222	-5.50906	-6.79241	Lipids and lipid-like molecules	Glycerophospholipids	Glycerophosphocholines		+		D_R	0.576624	-1.42343	-1.29478	1.49136	-2.79526	-3.22072	0.607821	1.37182	1.35563		C18217;		55330;	10252167
-1.57985	2.95758	-1.62836	-0.854071	-0.801327	-1.01767	-0.00371552	-0.114042	-0.272168	Benzenoids	Benzene and substituted derivatives	Halobenzenes			+	R_C	0.0100461	0.0464319	0.0304947	0.204934	0.80748	0.530532	2.77077	-0.761048	-7.49486	HMDB0137904;	C20414;		40070;	10254753
-0.859032	1.62184	0.748318	0.0728722	-0.158222	0.553825	0.0659065	-0.251471	0.78383	Organic acids and derivatives	Carboxylic acids and derivatives	Amino acids, peptides, and analogues					0.143156	0.304288	0.385939	0.174138	0.347552	0.459603	0.0396123	-0.0432634	-0.116562	HMDB59711;HMDB0059711;			68440;	10302852
-3.78827	-2.86976	-3.70435	-3.84121	-3.22088	1.59755	1.83969	0.754156	2.37413				+			D_C	3.09818	-5.11011	-9.13269	0.39563	-1.63261	-0.936286	0.91003	-3.4775	-1.94957					10437318
-6.89357	-5.86005	-5.91051	-6.7395	-4.10217	-4.43667	-5.39199	-3.45103	-6.44255								0.528122	-1.12618	-1.19986	0.559579	-1.12859	-1.26147	0.000651238	0.00240993	0.00199788	HMDB40909;HMDB0040909;				10473686
0.50794	-0.602899	-3.0765	-0.234865	-1.21733	-1.95596	-0.106102	-2.0188	-1.64609	Benzenoids	Benzene and substituted derivatives	Xylenes					0.0570668	0.199843	0.16511	0.0225029	0.078901	0.0673908	0.0542187	0.120942	0.157292	HMDB28867;				10480082
-4.76992	-3.97949	-4.63138	-4.31664	-4.13996	-6.42522	-5.49812	-5.40493	-5.47693	Lipids and lipid-like molecules	Fatty Acyls	Fatty amides	+			D_C	1.81938	0.99973	4.07527	0.257307	0.500343	0.646878	0.272502	0.499387	0.679785					10524605
2.88065	3.86215	0.141644	-3.05538	-3.0529	1.44669	-3.8377	-3.70841	-3.55462	Organic acids and derivatives	Carboxylic acids and derivatives	Amino acids, peptides, and analogues	+			D_C	2.23623	5.99506	5.37072	0.964813	3.84868	2.06011	0.645248	2.14638	1.42853				51630;	10613893
0.276358	-0.85526	-0.920542	0.719324	0.0605106	0.389486	1.01543	1.75293	-0.416501	Lipids and lipid-like molecules	Glycerophospholipids	Glycerophosphocholines					0.794793	-1.28377	-1.72079	0.962994	-0.889588	-2.05642	0.232808	-0.39418	-0.593058	HMDB28949;HMDB0028949;				10628316
-7.94488	-7.92274	-5.91225	-7.49257	-7.52226	-8.79595	-8.0598	-7.99024	-7.98411	Lipids and lipid-like molecules	Glycerophospholipids	Glycerophosphocholines					0.484697	0.751425	1.11435	0.35198	0.676971	0.847092	0.0599685	0.0744543	0.173035	HMDB62793;HMDB0062793;			84343;	11344987
0.936041	0.543345	0.798384	-0.227343	-1.17231	-1.67357	-1.12998	-1.11162	3.71326	Lipids and lipid-like molecules	Glycerophospholipids	Glycerophosphocholines		+		D_R	0.0575136	0.268704	0.166333	1.81395	1.78367	4.06007	0.382308	-1.51496	-0.909227	HMDB29029;HMDB0029029;				11396295
-2.79738	-2.22381	-3.0547	-3.31736	-1.37172	-5.00289	-2.62588	-2.64168	-2.24311	Lipids and lipid-like molecules	Glycerophospholipids	Glycerophosphocholines					0.271536	-0.188408	-0.677703	0.191546	0.538692	0.499954	0.276213	-0.7271	-0.687771	HMDB40038;HMDB0040038;				12924662
3.17629	5.11512	1.27413	2.12887	2.75138	0.81896	2.95685	0.656933	3.90804	Lipids and lipid-like molecules	Glycerophospholipids	Glycerophosphoethanolamines					0.175781	0.681242	0.46344	0.444195	1.28878	1.03391	0.210074	-0.607537	-0.542174	HMDB29448;HMDB0029448;				13508105
5.31549	5.32782	5.48982	5.52154	5.08026	3.31984	5.66134	5.77859	4.81532								0.0450716	-0.0407079	-0.131913	0.473562	0.737163	1.0923	0.454419	-0.77787	-1.05429		C19373;		82428;	13615376
-3.49068	0.0143251	-3.53501	4.62255	3.87285	-0.166222	4.06667	3.02049	3.54642	Benzenoids	Benzene and substituted derivatives	Benzoic acids and derivatives	+			D_C	2.0773	-5.88165	-4.84501	1.26562	-5.11351	-2.69728	0.19426	-0.768132	-0.506184	HMDB61888;HMDB0061888;	C14447;		50415;	13839199
3.48997	4.48067	0.639322	-3.01571	-3.19209	2.2154	-3.03622	-3.28697	-3.3815	Benzenoids	Dibenzocycloheptenes	Not Available	+			D_C	2.20999	6.10488	5.28098	0.928361	4.20079	1.98641	0.463141	1.9041	1.07163				48983;	13854818
-1.81171	-1.51205	-1.69497	3.88961	3.50808	-2.86358	3.64333	-2.23924	2.39405								0.75389	-2.93896	-1.64051	0.657655	-3.18428	-1.4527	0.0291672	0.245327	0.0867415	HMDB30353;HMDB0030353;	C10129;		2814;	13872064
-4.62763	-4.81692	-5.20478	-4.40433	-4.60107	-7.10412	-4.77179	-6.0366	-5.18663								0.475554	0.448559	1.09625	0.213408	0.486727	0.549697	0.0133489	-0.0381676	-0.040373		C19495;			16735953
-2.3727	-2.60161	-2.39635	-1.58895	-1.24062	-0.589714	0.552849	0.604582	0.379338	Phenylpropanoids and polyketides	Coumarins and derivatives	Hydroxycoumarins	+	+	+	D_C;D_R;R_C	5.12239	-2.96914	-29.8072	1.92043	-1.31712	-4.36546	2.27196	-1.65202	-5.49486	HMDB04848;HMDB0004848;				16744865
1.80281	2.30871	3.46495	1.18215	2.7528	3.3533	2.00419	2.24677	1.27157	Lipids and lipid-like molecules	Glycerolipids	Monoradylglycerols					0.52597	0.68465	1.19564	0.0401833	0.0960741	0.118175	0.3429	0.588576	0.828329	HMDB02014;HMDB0002014;			73060;	17216151
-0.241669	-0.769568	-0.195631	1.44823	1.65888	0.623394	0.945084	0.236303	-0.271451					+		D_R	0.821359	-0.705601	-1.77316	1.96583	-1.64579	-4.50048	0.927789	0.940188	1.98526	HMDB02282;HMDB0002282;				17216182
-0.939087	-0.160481	1.32726	-1.32528	-1.04211	-0.501991	-1.66159	-1.72417	-2.06003				+		+	D_C;R_C	1.30996	1.89116	2.79658	0.661156	1.03236	1.45952	1.46832	0.858804	3.16514	HMDB37831;HMDB0037831;				17220725
-1.69436	-2.03218	-1.93744	0.212181	1.59576	-0.850773	1.39104	1.20333	0.498557	Organic nitrogen compounds	Organonitrogen compounds	Amines	+	+		D_C;D_R	3.26298	-2.91897	-10.0759	1.43477	-2.20705	-3.08513	0.396711	-0.711916	-0.938476		C20143;		63640;	18580215
-2.91557	2.24309	-0.822287	-2.84882	-2.97893	-4.79078	-3.86163	-3.78169	-2.08288								0.78834	2.74381	1.7081	0.871678	3.04125	1.87292	0.127742	-0.297442	-0.348299	HMDB0140989;				19989178
-0.392977	-0.587064	-0.0840683	1.243	1.25114	0.596197	-0.0814934	0.626945	-0.477845	Lipids and lipid-like molecules	Sphingolipids	Ceramides		+		D_R	0.45895	-0.377239	-1.0633	2.21267	-1.38482	-5.29009	1.21632	1.00758	2.58868	HMDB32024;HMDB0032024;				21105903
-0.947523	-1.06763	-0.477818	0.842535	0.397396	-0.036562	-0.286449	-0.104284	-0.985974					+		D_R	0.503003	-0.372087	-1.15047	1.778	-1.23211	-3.96038	1.09401	0.860026	2.32677	HMDB31617;HMDB0031617;HMDB0141081;			78399;	21106584
1.65168	0.217965	1.84064	4.22618	3.92414	3.80297	2.68345	3.92436	1.07531	Organic acids and derivatives	Carboxylic acids and derivatives	Carboxylic acid derivatives		+		D_R	0.612109	-1.32428	-1.36398	2.18853	-2.74767	-5.20847	0.787349	1.42339	1.70615					21169429
-4.49604	-3.92664	-4.7447	-5.09093	-5.04627	-7.16728	-6.31841	-6.33213	-6.07629	Organic acids and derivatives	Carboxylic acids and derivatives	Amino acids, peptides, and analogues	+			D_C	2.71395	1.85315	7.23926	0.866481	1.37903	1.86258	0.269306	0.474116	0.672891					21381686
7.76365	5.65129	7.3098	8.79899	9.23662	7.9391	8.15644	8.97268	8.08743	Organic acids and derivatives	Carboximidic acids and derivatives	Carboximidic acids					1.00032	-1.49727	-2.13251	1.10218	-1.74999	-2.34397	0.205373	0.252721	0.531529	HMDB10394;HMDB0010394;			86256;	21403156
11.8718	10.7936	11.9862	13.2059	13.3526	12.4008	13.0903	13.0907	13.2074	Benzenoids	Tetralins	Not Available	+	+		D_C;D_R	1.84044	-1.57901	-4.13461	1.3909	-1.43595	-2.98211	0.182633	-0.143055	-0.47938	HMDB0240262;			76078;	21403165
-3.81741	-3.70236	-3.96962	-3.90887	-3.79827	-5.61888	-4.49137	-4.5127	-4.12358	Lipids and lipid-like molecules	Sphingolipids	Ceramides	+			D_C	1.67606	0.546089	3.6865	0.442254	0.612215	1.03004	0.037197	-0.0661262	-0.109719		C17233;		50714;58836;	21865788
-3.97585	-3.57818	-3.11598	-4.45916	-3.80401	-4.9139	-4.30505	-4.60833	-4.20862				+			D_C	1.38149	0.817332	2.96026	0.961906	0.835685	2.05421	0.0177295	-0.0183535	-0.0533673	HMDB37602;HMDB0037602;				23254487
1.29899	0.716987	0.924395	2.72825	2.83561	2.28675	2.61526	2.6358	1.23895	Organoheterocyclic compounds	Pyridines and derivatives	Pyridinecarboxylic acids and derivatives		+		D_R	1.1296	-1.18321	-2.40194	2.62228	-1.63674	-6.84304	0.388686	0.453532	0.922198	HMDB0001060;			61682;	24603698
-1.18121	-1.93932	-1.37666	-0.656092	-0.787252	-1.51917	-1.68591	-0.928543	-1.28733	Organic acids and derivatives	Carboxylic acids and derivatives	Amino acids, peptides, and analogues					0.249229	-0.198469	-0.62924	0.658456	-0.51156	-1.45426	0.379753	0.313091	0.904022	HMDB06510;HMDB0006510;				24765758
0.536942	0.332677	0.0642872	1.95105	2.59477	1.60153	2.25354	2.31368	-0.885051	Lipids and lipid-like molecules	Sphingolipids	Phosphosphingolipids		+		D_R	0.358259	-0.916088	-0.860022	2.24638	-1.73782	-5.40576	0.305416	0.821728	0.74997	HMDB11775;HMDB0011775;			84701;	24765767
-3.41694	-3.0425	-2.33068	-2.28015	-0.726158	-2.67458	-1.47334	-0.616718	-3.44432	Lipids and lipid-like molecules	Sphingolipids	Ceramides					0.534121	-1.08525	-1.21163	0.700467	-1.03641	-1.53613	0.0157672	-0.0488399	-0.0475614	HMDB07077;HMDB0007077;				24765910
5.41832	6.70195	6.94924	7.50547	7.43067	6.09603	6.50432	6.89348	5.53222	Organic oxygen compounds	Organooxygen compounds	Carbonyl compounds					0.024958	0.0464967	0.0745499	0.423347	-0.654222	-0.992182	0.501028	0.700718	1.14658	HMDB07305;HMDB0007305;			75578;	24766055
7.65317	5.31029	6.92663	8.28096	8.89026	7.60823	8.79719	8.39587	9.00629				+			D_C	1.37301	-2.10309	-2.94062	0.972494	-1.62979	-2.07572	0.50316	-0.473299	-1.15078	HMDB10383;HMDB0010383;			73851;	24766525
10.802	8.72797	10.1139	11.553	11.6755	11.1563	11.111	11.1592	11.2175	Lipids and lipid-like molecules	Sphingolipids	Phosphosphingolipids					0.983516	-1.28131	-2.09816	1.1799	-1.58034	-2.50961	0.871451	0.299031	1.87247	HMDB10385;HMDB0010385;			86255;	24766526
5.68952	2.85106	4.46498	5.97764	6.77613	5.74847	5.47642	6.5247	4.56263								0.522025	-1.18607	-1.18789	0.976794	-1.83223	-2.08446	0.426767	0.646162	0.999044	HMDB10388;HMDB0010388;			88697;133456;	24766528
4.70375	3.13919	4.48902	6.41768	6.3392	5.94615	5.6774	6.0057	5.02915	Lipids and lipid-like molecules	Fatty Acyls	Fatty acid esters		+		D_R	1.209	-1.4601	-2.57272	1.84815	-2.12369	-4.15646	0.96563	0.663592	2.06176	HMDB10401;HMDB0010401;			88953;133657;	24766536
9.65056	8.74168	8.99333	9.14061	9.69353	8.1065	9.86678	9.48413	9.52477	Benzenoids	Benzene and substituted derivatives	Cyclohexylphenols					0.770532	-0.496703	-1.67313	0.0987825	0.148307	0.275528	0.600777	-0.64501	-1.3419	HMDB07873;HMDB0007873;			84808;	24766549
11.8535	11.2073	11.7538	12.7522	12.9541	11.6572	12.7985	12.5922	12.3329	Lipids and lipid-like molecules	Fatty Acyls	Fatty acid esters	+			D_C	1.79597	-0.96969	-4.01	0.878937	-0.849643	-1.88739	0.101545	-0.120047	-0.282596	HMDB07970;HMDB0007970;			73000;	24766643
9.14	9.72	9.29339	9.71826	9.46553	8.14206	8.94367	9.08397	9.29953	Lipids and lipid-like molecules	Fatty Acyls	Fatty amides					0.611699	0.275409	1.36318	0.205521	0.275847	0.531866	0.000285488	-0.000437737	-0.000876192	HMDB08204;HMDB0008204;			89439;	24766866
2.63164	2.98866	2.45384	2.7438	3.18488	3.14428	2.76341	2.43402	1.57864	Organic nitrogen compounds	Organonitrogen compounds	Amines					0.487301	0.43269	1.11949	0.72173	-0.332941	-1.57762	0.942209	0.765631	2.01434	HMDB09056;HMDB0009056;			78810;82837;	24768527
-2.62915	-4.14192	-2.49298	-1.15581	-0.911884	-2.92153	-1.69887	-0.902826	-2.25962	Organic acids and derivatives	Carboxylic acids and derivatives	Amino acids, peptides, and analogues					1.04632	-1.46758	-2.22727	0.798384	-1.42495	-1.72786	0.0190256	-0.0426366	-0.0571888	HMDB09477;HMDB0009477;				24768927
5.75463	6.36665	6.3226	6.06827	7.11867	5.69062	6.45381	6.11988	6.25776								0.230663	-0.129192	-0.588298	0.111272	-0.144561	-0.30726	0.0115776	0.0153691	0.035084	HMDB09649;HMDB0009649;				24769093
-2.51518	-3.39586	-2.55219	-0.537153	-0.600264	-2.18316	-1.50009	-0.903004	-2.00762	Lipids and lipid-like molecules	Sphingolipids	Phosphosphingolipids	+	+		D_C;D_R	1.45947	-1.35084	-3.14393	1.31507	-1.71422	-2.80813	0.227158	0.363379	0.580502	HMDB11420;HMDB0011420;				24769304
5.88165	3.75586	5.08875	6.52615	6.66919	6.50497	6.15389	6.23259	5.75326						+	R_C	0.826931	-1.13783	-1.78416	1.25062	-1.65802	-2.66404	1.52828	0.520188	3.31091	HMDB11482;HMDB0011482;				24769363
6.23289	4.21899	5.68497	7.43692	7.6451	7.23662	6.60718	7.07031	5.19399	Organic acids and derivatives	Organic sulfuric acids and derivatives	Arylsulfates		+		D_R	0.48024	-0.91154	-1.10553	1.54958	-2.0606	-3.36359	0.931702	1.14906	1.99314	HMDB11483;HMDB0011483;			131692;	24769364
2.67337	0.505628	1.59291	3.70952	3.65954	3.30684	3.49729	3.36449	3.97763				+	+		D_C;D_R	1.44008	-2.0225	-3.09772	1.43359	-1.96799	-3.08233	0.0858126	-0.0545047	-0.241966	HMDB11491;HMDB0011491;				24769372
2.15687	0.476148	2.40856	3.65878	3.75609	3.42472	2.86997	3.29868	1.84215	Lipids and lipid-like molecules	Glycerophospholipids	Glycerophosphocholines		+		D_R	0.594129	-0.989742	-1.32893	1.46001	-1.93267	-3.14523	0.997886	0.942928	2.12752	HMDB11499;HMDB0011499;				24769380
4.68441	1.89	4.23576	4.67819	5.42274	4.55081	4.76137	5.06111	3.13148								0.271778	-0.714598	-0.678224	0.635795	-1.28052	-1.41012	0.358085	0.565926	0.859664	HMDB11507;HMDB0011507;			83058;	24769385
4.01859	2.45065	4.46328	5.90823	5.86878	5.28176	5.27871	5.46278	4.07439	Organoheterocyclic compounds	Benzothiazines	Phenothiazines		+		D_R	0.797678	-1.29446	-1.72647	1.47248	-2.04208	-3.17514	0.711134	0.747629	1.55694	HMDB11523;HMDB0011523;				24769400
2.46657	0.805375	4.26048	2.77952	3.77336	3.51622	2.87039	3.25393	2.19819	Organoheterocyclic compounds	Azoles	Pyrazoles					0.0897415	-0.263365	-0.252201	0.335097	-0.84556	-0.812139	0.608853	0.582195	1.35764	HMDB11526;HMDB0011526;			72747;	24769403
5.94368	4.53315	5.39819	6.71371	7.04581	7.39296	6.08184	6.08804	7.18477	Homogeneous non-metal compounds	Non-metal oxoanionic compounds	Non-metal phosphates		+		D_R	0.987841	-1.15988	-2.10699	1.74329	-1.75915	-3.86567	0.651849	0.599277	1.44139	HMDB13122;HMDB0013122;			88779;133662;	24823061
-0.744135	-1.51854	0.330479	2.0625	0.761816	-1.01726	2.20807	-0.524019	0.429978								0.630525	-1.34874	-1.39986	0.52669	-1.24642	-1.19705	0.0286814	-0.102324	-0.0853397	HMDB00332;HMDB0000332;			89213;	24840619
0.00790977	-0.364209	0.0220966	0.74518	0.537813	-1.15321	-0.825426	0.194479	-1.65511	Organic acids and derivatives	Carboxylic acids and derivatives	Amino acids, peptides, and analogues					0.519923	0.650617	1.18376	0.0895617	-0.154661	-0.251734	0.427596	0.805278	1.00071				60256;	26331865
2.02946	1.15041	2.47068	1.59623	2.30893	3.38628	1.52268	1.49488	2.4979	Lipids and lipid-like molecules	Prenol lipids	Monoterpenoids					0.0297504	0.0450306	0.0884225	0.349844	-0.546965	-0.842684	0.407851	0.591996	0.960994	HMDB06317;HMDB0006317;			86031;	26948132
-2.34851	-0.990281	-1.34627	-1.74555	-1.37475	-1.83025	-1.91168	-1.42812	-1.75678	Organic acids and derivatives	Carboxylic acids and derivatives	Amino acids, peptides, and analogues					0.115689	0.137173	0.318355	0.0721211	0.0884968	0.205808	0.0864856	0.0486765	0.243724	HMDB06202;HMDB0006202;			63874;	27471335
-1.02698	-1.43145	-0.999027	0.345181	0.474669	-0.770878	0.321671	0.0679493	-1.32353	Organic acids and derivatives	Carboxylic acids and derivatives	Amino acids, peptides, and analogues		+		D_R	0.726405	-0.841183	-1.58676	1.30586	-1.16881	-2.78731	0.19455	0.327627	0.506848				67025;	28533104
-2.29842	0.586139	-0.480291	-3.3084	-1.71705	-2.35639	-1.05386	-2.88593	-0.489083	Organoheterocyclic compounds	Benzothiazines	Phenothiazines					0.268648	0.745433	0.67147	0.835255	1.72976	1.80063	0.500989	-0.984326	-1.1465	HMDB61638;HMDB0061638;			73056;	28639177
-2.43778	-1.12492	-0.911608	-2.94219	-1.12585	-2.15534	-1.17775	-2.47021	-1.91821								0.235969	0.363951	0.600058	0.339385	0.583025	0.821043	0.124122	-0.219074	-0.339354	HMDB61640;HMDB0061640;			73063;	28639180
-5.84409	-5.8454	-5.97242	-5.33609	-5.26533	-5.79528	-4.77197	-4.54146	-4.60655	Organic oxygen compounds	Organooxygen compounds	Carbonyl compounds	+		+	D_C;R_C	3.9894	-1.24731	-15.4482	1.15653	-0.421738	-2.45938	1.99652	-0.825572	-4.59345	HMDB0142237;				29787377
0.744413	0.421519	-1.56599	2.2199	-5.35002	1.72016	0.95503	3.89644	-6.29862	Organic acids and derivatives	Carboxylic acids and derivatives	Amino acids, peptides, and analogues					0.0380246	0.349031	0.112068	0.0451296	0.336631	0.132075	0.00103888	0.0124006	0.00318566					29849986
0.576685	0.766915	1.92719	1.34391	2.05391	1.98271	1.63445	1.79488	2.11473								0.785593	-0.757759	-1.7027	0.666181	-0.703247	-1.4693	0.0717234	-0.0545123	-0.204746	HMDB05066;HMDB0005066;			84634;	30776567
0.911814	-0.940875	0.528002	0.422787	1.17274	1.80603	-0.750923	-0.465569	0.0866098	Lipids and lipid-like molecules	Fatty Acyls	Lineolic acids and derivatives			+	R_C	0.368836	0.542941	0.881723	0.629885	-0.96754	-1.39861	1.49043	1.51048	3.21847	HMDB06319;HMDB0006319;				30776571
0.862549	1.15105	-2.43195	-0.141903	1.23492	-5.12171	-4.21888	-4.51162	4.98635	Organoheterocyclic compounds	Pyridines and derivatives	Pyridine carboxaldehydes					0.121792	1.1086	0.333574	0.207167	1.20345	0.535598	0.00850505	-0.0948502	-0.0258611	HMDB13325;HMDB0013325;				30776706
4.20195	5.57932	5.12646	5.014	5.3435	3.87303	5.13266	4.95016	4.37562	Benzenoids	Benzene and substituted derivatives	Aniline and substituted anilines					0.117148	0.149759	0.322005	0.13856	0.225733	0.374789	0.052224	-0.0759738	-0.151793	HMDB13324;				30776708
2.66543	3.76607	4.00662	2.02982	2.32724	3.61909	3.24208	2.72487	2.67683								0.593075	0.59811	1.32688	0.571187	0.820656	1.28416	0.16061	-0.222546	-0.427744	HMDB13326;			89717;	30776709
-4.48608	-4.01267	-5.2421	-5.11323	-5.12157	-7.35946	-6.01248	-5.99381	-5.67721	Organoheterocyclic compounds	Pyrrolopyrazines	Not Available	+			D_C	1.60869	1.31422	3.51226	0.707584	1.28447	1.55001	0.0130172	0.0297441	0.0393841	HMDB13328;				30776712
-1.03894	-0.619397	0.938679	-1.21905	0.260441	0.782742	-1.12271	0.184473	-1.88149	Organoheterocyclic compounds	Benzothiazepines	Dibenzothiazepines					0.33965	0.700022	0.821592	0.0749817	-0.181263	-0.213427	0.445316	0.881285	1.03615	HMDB13334;HMDB0013334;			89745;	30776714
1.80176	2.05458	1.85161	0.438633	3.55722	0.419285	1.29822	4.12159	0.641774	Benzenoids	Benzene and substituted derivatives	Phenoxy compounds					0.0373446	-0.117879	-0.110138	0.154051	0.430936	0.41213	0.13568	-0.548816	-0.36777	HMDB31678;HMDB0031678;				30776913
-2.87708	-2.69437	-2.09218	-1.60615	-2.15753	-3.0224	-2.34514	-1.52928	-1.65182								0.960005	-0.712461	-2.05035	0.242818	-0.292516	-0.615169	0.361847	-0.419945	-0.867395	HMDB33365;HMDB0033365;				30776996
-1.76509	-1.40408	-2.18646	-3.93759	-3.75254	-5.30554	-4.37758	-4.35573	-4.46269	Organic acids and derivatives	Carboxylic acids and derivatives	Amino acids, peptides, and analogues	+	+		D_C;D_R	3.47757	2.61346	11.4414	2.03795	2.54668	4.72123	0.0465516	0.0667766	0.136048	HMDB33530;HMDB0033530;				30777016
-1.3352	-1.55104	-2.50252	-0.905312	-4.06398	-3.75564	0.0260277	-0.917704	-4.55889	Lipids and lipid-like molecules	Steroids and steroid derivatives	Steroidal alkaloids					0.00467468	0.0206006	0.0142754	0.44813	1.11206	1.04176	0.251349	-1.09146	-0.633879	HMDB35996;HMDB0035996;				30777154
-1.68744	-2.34103	-1.23348	0.155748	-0.187794	-0.067297	-1.11772	-0.705603	-1.53527	Organic nitrogen compounds	Organonitrogen compounds	Amines		+	+	D_R;R_C	0.724329	-0.63445	-1.5827	2.15869	-1.72087	-5.10894	1.85708	1.08642	4.18191	HMDB38526;HMDB0038526;				30777265
0.614201	-0.787288	0.257051	2.82501	2.47037	2.66622	1.26738	1.82675	0.218913	Lipids and lipid-like molecules	Fatty Acyls	Fatty acids and conjugates		+	+	D_R;R_C	0.786395	-1.07636	-1.70428	2.42862	-2.62588	-6.06716	1.48814	1.54952	3.21292	HMDB38532;HMDB0038532;				30777267
-3.61181	3.72208	-3.58816	-2.97145	-3.09036	-4.68371	-3.7403	-3.6381	-3.64853	Benzenoids	Benzene and substituted derivatives	Benzenesulfonamides					0.442689	2.51635	1.0309	0.411379	2.42254	0.968109	0.0587266	0.0938082	0.169648	HMDB41297;HMDB0041297;				30777551
2.56694	3.58859	-1.13746	-2.77471	-2.74414	1.06456	-3.91964	-3.61104	-2.58915	Organoheterocyclic compounds	Lactones	Gamma butyrolactones	+			D_C	1.55797	5.04597	3.38445	0.755968	3.15745	1.64458	0.637235	1.88851	1.41293	HMDB60966;HMDB0060966;				30778612
1.78504	1.14091	1.76805	2.18324	2.3487	1.2444	2.23436	2.02427	1.91656								1.00013	-0.49373	-2.13211	0.374442	-0.360778	-0.893186	0.137887	-0.132951	-0.373152		C17359;		81028;	30791683
-2.8279	-2.45562	-1.1015	-2.13872	-2.52365	-2.68378	-2.21448	-3.02596	-1.48909								0.0578036	0.114842	0.167126	0.228579	0.320384	0.583665	0.163702	-0.205542	-0.435066		C17352;		81022;131920;	30791685
4.0148	3.58563	2.45232	1.94975	-4.78417	-5.95818	-6.14488	-5.96783	3.7003	Benzenoids	Benzene and substituted derivatives	Toluenes					0.871819	6.15505	1.8732	1.17789	6.28178	2.50527	0.0102341	-0.126732	-0.0310589	HMDB60836;HMDB0060836;				32702400
1.94207	0.799874	1.74771	4.023	3.89492	3.72367	3.13548	3.62083	1.82753	Organoheterocyclic compounds	Diazinanes	Piperazines		+		D_R	0.998139	-1.36473	-2.12804	2.5543	-2.38398	-6.56154	0.874619	1.01925	1.87878	HMDB61696;HMDB0061696;			83054;	34448669
-0.979889	0.846095	-0.311813	-0.0797844	1.33431	1.7032	2.16747	0.437466	1.73093	Hydrocarbons	Unsaturated hydrocarbons	Enynes					1.00433	-1.59382	-2.14071	0.676742	-1.13444	-1.48988	0.240974	-0.459378	-0.611109	HMDB06320;HMDB0006320;			84095;86054;	34448950
-0.847954	-1.32922	1.04841	-2.83646	-1.71852	-0.884331	-3.56109	-2.28693	-4.72416	Alkaloids and derivatives	Not Available	Not Available	+			D_C	1.44677	3.1478	3.11363	0.713563	1.43685	1.56168	0.882776	1.71096	1.89504					34975866
2.68027	2.70254	3.55532	4.57648	4.24111	2.84784	4.45396	4.73741	4.99021	Benzenoids	Phenol ethers	Anisoles	+			D_C	2.22853	-1.74782	-5.34426	0.686426	-0.909104	-1.50875	0.692677	-0.838714	-1.52094	HMDB31168;				35013327
0.229849	-0.667932	-0.994772	0.209063	0.172806	-1.74354	-0.523172	-0.473896	0.194448	Benzenoids	Benzene and substituted derivatives	Phenethylamines					0.185076	-0.210078	-0.485038	0.0105464	-0.0237271	-0.0319954	0.0973972	-0.186351	-0.271974	HMDB33071;HMDB0033071;				35013539
-0.697744	-1.88035	-1.33426	0.092371	0.764414	-0.399599	0.377764	-0.34446	-1.72126	Lipids and lipid-like molecules	Prenol lipids	Quinone and hydroquinone lipids		+		D_R	0.453765	-0.741467	-1.05299	1.41274	-1.45652	-3.03319	0.436489	0.715049	1.01852	HMDB35470;				35013932
0.750364	0.0141153	0.257582	1.91046	2.60951	1.12825	1.97546	1.42679	-0.177983	Benzenoids	Benzene and substituted derivatives	Benzenesulfonamides		+		D_R	0.465983	-0.734069	-1.07727	1.48935	-1.54205	-3.21586	0.448603	0.807986	1.0427	HMDB35471;				35013933
2.15581	2.62864	2.44319	3.12978	3.1794	3.00918	2.71555	2.64904	1.32356	Benzenoids	Phenol ethers	Anisoles		+		D_R	0.140541	0.179829	0.379603	2.049	-0.696907	-4.75575	0.896331	0.876736	1.92213	HMDB35480;HMDB0035480;				35013934
-2.89668	-2.4714	-3.40616	-3.60435	-5.13643	-3.8717	-2.03199	-3.4505	-1.35841								0.406035	-0.644447	-0.95733	1.10535	1.27942	2.35063	1.16462	-1.92386	-2.47672	HMDB36380;HMDB0036380;				35014133
1.35444	2.01419	1.46243	1.313	1.27082	-0.227636	2.70471	1.1625	1.46661	Lipids and lipid-like molecules	Prenol lipids	Retinoids					0.11877	-0.167584	-0.326052	0.687103	0.82496	1.51007	0.648004	-0.992544	-1.4339	HMDB37844;HMDB0037844;				35014481
4.12783	4.81386	4.27287	5.96074	5.96193	4.04194	6.10514	5.8155	4.68129	Lipids and lipid-like molecules	Fatty Acyls	Fatty acid esters					1.10149	-1.12912	-2.34252	0.611147	-0.916685	-1.36211	0.0984562	-0.212438	-0.274692	HMDB38538;HMDB0038538;				35014598
0.638973	0.784682	1.707	3.28736	3.30172	1.32338	3.81269	3.80195	4.10824				+			D_C	2.91976	-2.86408	-8.20385	1.01469	-1.59393	-2.16198	0.890713	-1.27014	-1.91089	HMDB40921;				35015050
0.884594	2.68503	0.670362	-0.0827217	0.863956	0.004282	1.8982	-1.05947	1.54862	Lipids and lipid-like molecules	Glycerolipids	Triradylcglycerols					0.211808	0.617542	0.54609	0.748232	1.15149	1.62944	0.211062	-0.533947	-0.544407	HMDB13202;				35032588
3.2961	6.28086	5.12223	4.19353	4.638	4.83298	4.96152	4.86893	3.80077	Organoheterocyclic compounds	Indoles and derivatives	Tryptamines and derivatives					0.139309	0.355989	0.37661	0.143964	0.344892	0.387892	0.00873808	0.0110966	0.0265627	HMDB13205;			88543;	35032589
0.0785503	1.18416	0.836651	-1.71176	-0.312336	-1.46752	0.00371552	-1.45764	0.908801					+		D_R	0.505635	0.881496	1.15565	1.5818	1.86366	3.44416	0.532053	-0.982163	-1.20757	HMDB13330;			89748;	35032591
2.97405	2.57767	3.34308	4.24416	4.37529	3.94286	3.8574	3.68274	2.34421	Organic acids and derivatives	Carboxylic acids and derivatives	Amino acids, peptides, and analogues		+		D_R	0.247938	-0.329853	-0.626411	2.05882	-1.22251	-4.7866	0.836993	0.892653	1.80407	HMDB13463;HMDB0013463;			90007;	35032644
-4.11338	2.21769	0.800232	-3.99662	0.0185337	-0.004282	1.64457	1.09479	2.69328								0.478424	-2.17603	-1.10194	0.15391	0.962304	0.411795	1.04213	-3.13833	-2.21858	HMDB62555;HMDB0062555;				35797888
-0.880995	-0.873641	-1.00846	-0.953758	0.73078	-0.0565052	1.6825	-0.0730629	-0.859296								0.710675	-1.17108	-1.55604	0.781365	-0.827872	-1.6944	0.142111	-0.343209	-0.383407					58837407
-4.83573	-5.08928	-5.0124	-4.01458	-3.74503	-0.645767	0.673258	0.73835	0.934665				+		+	D_C;R_C	6.12068	-5.76123	-53.0214	0.939912	-2.17735	-2.0097	1.52676	-3.58388	-3.30718					58837435
2.64895	2.68341	2.3644	2.9098	2.02964	1.74731	2.69782	2.19332	3.19151	Lipids and lipid-like molecules	Glycerophospholipids	Glycerophosphoethanolamines					0.15787	-0.128635	-0.421236	0.389571	0.33667	0.923996	0.440354	-0.465305	-1.02624					58837571
-5.28349	-5.10314	-5.56939	-5.30503	-5.48909	-3.76315	-0.658768	-0.688391	-4.57981	Lipids and lipid-like molecules	Glycerophospholipids	Glycerophosphoethanolamines					1.2002	-3.34302	-2.55355	0.342246	-0.466254	-0.826973	0.953297	-2.87676	-2.03676					58837617
-3.39932	-3.09237	-3.26024	2.10657	1.8624	-4.45364	1.86897	-3.4764	0.860194	Lipids and lipid-like molecules	Glycerophospholipids	Glycerophosphoethanolamines					0.848998	-3.00156	-1.82785	0.649817	-3.08909	-1.43743	0.0106798	0.0875228	0.0323955					58837687
-1.82729	-3.37169	-1.93563	-0.00526428	-0.436031	-1.81902	0.488134	-0.699778	-1.98036	Lipids and lipid-like molecules	Fatty Acyls	Lineolic acids and derivatives					0.882829	-1.64754	-1.89515	1.03155	-1.62477	-2.19671	0.00833264	-0.0227702	-0.0253417					58837720
-3.24179	-3.14525	-3.28153	-2.79893	-2.63986	-3.80282	-3.65324	-3.75795	-3.80748				+			D_C	2.97654	0.516703	8.48961	0.144229	-0.142316	-0.388532	0.833064	0.659019	1.79629					58837833
1.20544	2.34792	2.69226	3.7688	4.36215	2.16697	3.11008	2.92106	1.40329	Lipids and lipid-like molecules	Glycerophospholipids	Glycerophosphoethanolamines					0.219756	-0.39627	-0.563963	0.783944	-1.35077	-1.69946	0.489389	0.954495	1.12362					58837852
-0.0483017	2.74022	1.21312	-1.54652	-0.652134	0.0951557	0.427189	0.495062	1.0632	Organosulfur compounds	Sulfoxides	Not Available					0.314909	0.639859	0.76996	1.00445	2.00284	2.14096	1.24129	-1.36299	-2.64344	HMDB61636;HMDB0061636;				59664325
11.0481	9.12674	10.5966	12.0713	12.3636	11.6825	11.522	11.9098	10.8394	Organic acids and derivatives	Carboxylic acids and derivatives	Amino acids, peptides, and analogues		+		D_R	0.819808	-1.16657	-1.77009	1.35909	-1.78196	-2.90851	0.76578	0.615389	1.66381	HMDB62711;HMDB0062711;				59664393
-2.87682	-3.24819	0.83478	-1.93433	-1.70054	-2.9294	-2.46992	0.791588	-2.61376	Lipids and lipid-like molecules	Glycerophospholipids	Glycerophosphoethanolamines					0.0677846	-0.332711	-0.19419	0.113548	0.424679	0.312986	0.256504	-0.75739	-0.64513	HMDB62332;				59693704
8.64172	6.5743	7.97096	9.35966	9.46787	9.06087	8.94402	9.01298	9.11607	Lipids and lipid-like molecules	Glycerolipids	Monoradylglycerols					0.994247	-1.29536	-2.12007	1.18638	-1.56715	-2.52361	0.967528	0.271782	2.06562	HMDB0114757;				74851458
5.89909	4.34443	5.57448	7.45639	7.47069	7.21821	6.76023	7.21951	6.77241				+	+		D_C;D_R	1.52759	-1.64472	-3.30922	1.92851	-2.1091	-4.38927	1.26775	0.46438	2.70201	HMDB0114770;				74851465
-1.34948	-2.72088	-1.2734	0.268192	-0.0689487	-0.253479	-0.744953	-0.52948	-1.55715	Lipids and lipid-like molecules	Fatty Acyls	Fatty acids and conjugates		+		D_R	0.672899	-0.837395	-1.48239	1.62951	-1.76318	-3.56556	1.24833	0.925781	2.65897	HMDB0133163;				74853191
1.43839	1.22097	1.19006	1.86062	2.3637	0.670597	1.57398	1.68173	1.54236	Lipids and lipid-like molecules	Sphingolipids	Ceramides	+			D_C	1.62778	-0.316221	-3.56111	0.275382	-0.348502	-0.685984	0.0213718	0.0322809	0.0640803	HMDB0062357;				74857874
2.66936	2.40412	2.60625	4.78651	4.56226	3.39873	4.88866	4.3867	3.56505				+	+		D_C;D_R	1.92065	-1.72023	-4.3661	1.74163	-1.68925	-3.86119	0.0178099	-0.0309718	-0.0536045	HMDB0032843;				74886387
-2.32098	-2.08098	6.28361	-2.73376	-2.64717	-3.88944	-2.1862	-2.63872	-2.48	Organic acids and derivatives	Organic sulfuric acids and derivatives	Arylsulfates					0.467974	3.06219	1.08123	0.579823	3.71734	1.30102	0.709215	-0.655151	-1.55319	HMDB0240650	C06231;		58515;27592;	112069
1.02325	0.314742	-0.0220966	2.89431	2.42447	1.86673	2.07575	1.4374	0.424216	Organic acids and derivatives	Organic sulfuric acids and derivatives	Arylsulfates		+		D_R	0.69743	-0.873824	-1.5302	1.98958	-1.95654	-4.5723	0.89315	1.08272	1.91576	HMDB04971			84716	16744956
-5.30448	-5.71891	-4.71295	-4.19857	-3.71404	-4.73736	-3.61816	-3.19606	-3.24646	Lipids and lipid-like molecules	Glycerophospholipids	Glycerophosphocholines	+			D_C	2.38344	-1.89189	-5.8973	1.1646	-1.02879	-2.47668	1.25006	-0.863098	-2.66279	HMDB00626;HMDB00478;HMDB0000478;	C11171;C04483;	LMST04010040;	28834;	193196
-0.746445	-1.32307	0.600214	-0.0725422	0.464951	-1.03487	-0.484797	-0.258799	-1.12621								0.0748849	0.133502	0.21317	0.142042	-0.275612	-0.383242	0.330416	0.409115	0.802397			LMFA01030393;	36306;	226
-4.90167	-5.14366	-4.93318	-4.20181	-3.71436	0.6663	1.64818	1.79342	1.62409				+			D_C	6.65625	-6.6814	-72.1875	0.765039	-2.57621	-1.66236	1.24454	-4.10518	-2.6506	HMDB57482;HMDB0111167;HMDB0057482;				35029561
0.83856	1.3972	0.402897	1.10593	1.3233	0.784685	1.65073	0.154306	1.89504								0.224605	-0.353808	-0.574808	0.229377	-0.191755	-0.58544	0.102971	-0.162053	-0.286231	HMDB00781;HMDB0000781;				393546
1.26446	1.03407	3.61007	2.05403	3.16339	2.60114	2.95506	3.92075	3.13893	Lipids and lipid-like molecules	Sphingolipids	Ceramides					0.715252	-1.36871	-1.56498	0.291726	-0.636654	-0.720949	0.773284	-0.732058	-1.67853	HMDB0011568		LMGL01010006;	75565;75568;	4446589
-0.934107	-2.0583	0.849344	-0.314169	0.256704	-0.549238	-0.330313	-0.431051	-1.73206								0.0414462	0.116788	0.121736	0.227901	-0.51212	-0.582155	0.543993	0.628908	1.23098	HMDB01976;HMDB60113;HMDB0001976;		LMFA01030182;	65136;	4945614
6.35813	8.57015	7.54485	6.1536	6.70329	5.07587	7.21055	5.92546	7.75842	Organic acids and derivatives	Carboxylic acids and derivatives	Tetracarboxylic acids and derivatives					0.24838	0.526234	0.62738	0.883445	1.51346	1.89638	0.612331	-0.987224	-1.36442	HMDB0000201;			57589;86045;	5406074
-2.60172	-3.27985	-0.2575	-0.734831	0.153524	-1.64274	1.82399	1.77903	0.521342	Organic acids and derivatives	Carboxylic acids and derivatives	Amino acids, peptides, and analogues	+		+	D_C;R_C	1.55878	-3.42115	-3.38647	0.548713	-1.30501	-1.24022	1.46222	-2.11614	-3.15052	HMDB62389;HMDB0062389;				570845
1.48268	2.58933	-1.43378	-3.70014	-3.65016	0.156279	-4.42525	-4.56175	-4.31827				+			D_C	1.93939	5.3145	4.42149	0.870308	3.27742	1.8702	0.729349	2.03708	1.59251	HMDB34217;HMDB0034217;	C06537;		95347;	61405
-1.25086	-1.67083	-1.46027	-0.164106	0.221579	1.24338	2.81258	2.56216	2.70142				+	+	+	D_C;D_R;R_C	5.09881	-4.15271	-29.404	1.90974	-1.89427	-4.3341	2.21561	-2.25844	-5.30007	HMDB0111168;HMDB56413;HMDB0056413;				74874912
12.7289	12.6002	12.841	13.8973	13.7659	13.004	13.5267	13.3605	13.036	Lipids and lipid-like molecules	Fatty Acyls	Lineolic acids and derivatives	+	+		D_C;D_R	1.66297	-0.584378	-3.65225	1.35535	-0.832359	-2.89993	0.32491	0.247981	0.79091	HMDB61712;HMDB0061712;			78646;	8115562
3.09447	3.72251	3.80097	3.00982	2.95776	2.44283	3.89879	2.91748	3.84373	Lipids and lipid-like molecules	Fatty Acyls	Fatty acids and conjugates					0.0118965	-0.0140184	-0.0360377	1.20243	0.735847	2.55841	0.958815	-0.749866	-2.04794	HMDB0006548;HMDB0006348;			4743;	82586
2.57529	4.11406	2.1717	3.29152	3.32691	2.352	3.29686	3.50468	3.01962	Organic acids and derivatives	Organic sulfuric acids and derivatives	Sulfuric acid esters					0.20302	-0.320036	-0.526183	0.0180184	-0.0364567	-0.0542199	0.335533	-0.283579	-0.813045	HMDB00921;HMDB0000921;	C00599;	LMST01010015;	16175;	82602
